# Supplementary material for: Synthesis, mol­ecular and crystal structure of [(NH2)2CSSC(NH2)2]2[RuBr6]Br2·3H2O
Source: Acta Crystallogr E Crystallogr Commun. 2024 Jul 23;80(Pt 8):886–9. doi: 10.1107/S2056989024006832 (PMC11299746; doi:10.1107/S2056989024006832)
Supplement: Supplementary file 1 [file e-80-00886-sup1.cif]

##############################################################################
#                                                                            #
# This CIF contains the data in a paper accepted for publication in          #
# Acta Crystallographica Section E. It conforms to the requirements of       #
# Notes for Authors for Acta Crystallographica Section E, and has been       #
# peer reviewed under the auspices of the IUCr Commission on Journals.       #
#                                                                            #
# Full details of the Crystallographic Information File format               #
# are given in the paper "The Crystallographic Information File (CIF):       #
# a New Standard Archive File for Crystallography" by S. R. Hall, F. H.      #
# Allen and I. D. Brown [Acta Cryst. (1991), A47, 655-685].                  #
#                                                                            #
# The current version of the core CIF dictionary is obtainable from          #
# ftp://ftp.iucr.org/pub/cif_core.dic.                                       #
#                                                                            #
# Software is freely available for graphical display of the structure(s)     #
# in this CIF. For information consult the CIF software page                 #
# http://www.iucr.org/resources/cif/software.                                #
#                                                                            #
# This file may be used for bona fide research purposes within the           #
# scientific community so long as proper attribution is given to the journal # 
# article from which it was obtained.                                        #
#                                                                            #
##############################################################################
data_I
_audit_creation_method     'SHELXL-2018/3'
_journal_date_recd_electronic     2024-06-03
_journal_date_accepted     2024-07-12
_journal_name_full     'Acta Crystallographica, Section E'
_journal_year     2024
_journal_volume     80
_journal_issue      1
_journal_page_first     0
_journal_page_last     0
_journal_paper_category     GM
_journal_paper_doi     10.1107/S2056989024006832
_journal_coeditor_code     NY2005
_publ_contact_author_name     'Ajaya Bhattarai'
_publ_contact_author_address
;
Department of Chemistry,
M.M.A.M.C (Tribhuvan University) Biratnagar,
Nepal
;
_publ_contact_author_email     'ajaya.bhattarai@mmamc.tu.edu.np'
_publ_contact_author_fax     ?
_publ_contact_author_phone     ?
_publ_section_title
;
Synthesis, molecular and crystal structure of
[(NH~2~)~2~CSSC(NH~2~)~2~]~2~[RuBr~6~]Br~2~\\cdot3H~2~O
;
loop_
    _publ_author_name
    _publ_author_address
    'Olga V. Rudnitskaya'
;
RUDN University,
115419 Moscow,
Russian Federation
;
    'Milena R. Komarovskikh'
;
RUDN University,
115419 Moscow,
Russian Federation
;
    'Maria G. Pekarskaya'
;
RUDN University,
115419 Moscow,
Russian Federation
;
    'Daniil S. Pshenichnyy'
;
RUDN University,
115419 Moscow,
Russian Federation
;
    'Akkurt, Mehmet'
;
Department of Physics,
Faculty of Sciences,
Erciyes University,
38039 Kayseri,
Turkey
;
    'Ali N. Khalilov'
;
"Composite Materials" Scientific Research Center,
Azerbaijan State Economic University (UNEC),
Murtuza Mukhtarov str. 194, Az 1065, Baku,
Azerbaijan
Department of Chemistry,
Baku State University,
Z. Khalilov str. 23, Az, 1148, Baku,
Azerbaijan
;
    'Ajaya Bhattarai'
;
Department of Chemistry,
M.M.A.M.C (Tribhuvan University) Biratnagar,
Nepal
;
    'Ibrahim G. Mamedov'
;
Department of Chemistry,
Baku State University,
Z. Khalilov str. 23, Az, 1148, Baku,
Azerbaijan
;
_publ_section_synopsis
;
The [RuBr~6~]^2-^ anionic complex has an octahedral structure. The Ru---Br
distances fall in the range 2.4779(4)--2.4890(4) \%A. The S---S and C---S
distances are 2.0282 (12) and 1.783 (2) \%A, respectively. The H~2~O
molecules, Br^-^ ions, and NH~2~ groups of the cation are linked by hydrogen
bonds.
;
_chemical_name_systematic
;
Bis[dithiobis(formamidinium)] hexabromidoruthenium dibromide trihydrate
;
_chemical_name_common     ?
_chemical_formula_moiety     '2(C2 H8 N4 S2 2+), Br6 Ru 2-, 2(Br -), 3(H2 O)'
_chemical_formula_sum     'C4 H22 Br8 N8 O3 Ru S4'
_chemical_formula_iupac     '(C2 H8 N4 S2)2 [Ru Br6] Br2, 3H2 O'
_chemical_formula_weight     1098.88
_chemical_melting_point     ?
_space_group_crystal_system     orthorhombic
_space_group_name_H-M_alt     'C m c m'
_space_group_name_Hall     '-C 2c 2'
loop_
    _space_group_symop_operation_xyz
    'x, y, z'
    '-x, -y, z+1/2'
    '-x, y, -z+1/2'
    'x, -y, -z'
    'x+1/2, y+1/2, z'
    '-x+1/2, -y+1/2, z+1/2'
    '-x+1/2, y+1/2, -z+1/2'
    'x+1/2, -y+1/2, -z'
    '-x, -y, -z'
    'x, y, -z-1/2'
    'x, -y, z-1/2'
    '-x, y, z'
    '-x+1/2, -y+1/2, -z'
    'x+1/2, y+1/2, -z-1/2'
    'x+1/2, -y+1/2, z-1/2'
    '-x+1/2, y+1/2, z'
_cell_length_a     11.6462(3)
_cell_length_b     13.9943(4)
_cell_length_c     16.9225(5)
_cell_angle_alpha     90
_cell_angle_beta     90
_cell_angle_gamma     90
_cell_volume     2758.04(13)
_cell_formula_units_Z     4
_cell_measurement_reflns_used     1291
_cell_measurement_theta_min     2.28
_cell_measurement_theta_max     26.60
_cell_measurement_temperature     150(2)
_exptl_crystal_description     plate
_exptl_crystal_colour     black
_exptl_crystal_size_max     0.300
_exptl_crystal_size_mid     0.200
_exptl_crystal_size_min     0.020
_exptl_crystal_density_diffrn     2.646
_exptl_crystal_density_meas     ?
_exptl_crystal_density_method     ?
_exptl_crystal_F_000     2056
_exptl_absorpt_coefficient_mu     12.485
_exptl_absorpt_correction_type     multi-scan
_exptl_absorpt_process_details
;
(SADABS; Krause <i>et al.</i>,  2015)
;
_exptl_absorpt_correction_T_min     0.0425
_exptl_absorpt_correction_T_max     0.0998
_diffrn_ambient_temperature     150(2)
_diffrn_source     microsource
_diffrn_radiation_type     MoK\a
_diffrn_radiation_wavelength     0.71073
_diffrn_measurement_device_type     'Bruker D8 Venture'
_diffrn_measurement_method     '\f and \w scans'
_diffrn_detector_area_resol_mean     ?
_diffrn_reflns_number     22642
_diffrn_reflns_av_R_equivalents     0.0434
_diffrn_reflns_av_unetI/netI     0.0235
_diffrn_reflns_theta_min     2.275
_diffrn_reflns_theta_max     30.522
_diffrn_reflns_theta_full     25.242
_diffrn_measured_fraction_theta_max     1.000
_diffrn_measured_fraction_theta_full     1.000
_diffrn_reflns_limit_h_min     -16
_diffrn_reflns_limit_h_max     16
_diffrn_reflns_limit_k_min     -19
_diffrn_reflns_limit_k_max     20
_diffrn_reflns_limit_l_min     -24
_diffrn_reflns_limit_l_max     24
_refine_special_details     ?
_reflns_number_total     2269
_reflns_number_gt     2057
_reflns_threshold_expression     'I > 2\s(I)'
_refine_ls_structure_factor_coef     Fsqd
_refine_ls_matrix_type     full
_refine_ls_R_factor_all     0.0266
_refine_ls_R_factor_gt     0.0227
_refine_ls_wR_factor_gt     0.0552
_refine_ls_wR_factor_ref     0.0567
_refine_ls_goodness_of_fit_ref     1.069
_refine_ls_restrained_S_all     1.069
_refine_ls_number_reflns     2269
_refine_ls_number_parameters     93
_refine_ls_number_restraints     1
_refine_ls_hydrogen_treatment     refxyz
_refine_ls_weighting_scheme     calc
_refine_ls_weighting_details
              'w=1/[\s^2^(Fo^2^)+(0.0237P)^2^+6.8980P] where P=(Fo^2^+2Fc^2^)/3'
_atom_sites_solution_hydrogens     difmap
_atom_sites_solution_primary     difmap
_atom_sites_solution_secondary     difmap
_refine_ls_shift/su_max     0.001
_refine_ls_shift/su_mean     0.000
_refine_diff_density_max     1.061
_refine_diff_density_min     -0.594
_refine_ls_extinction_method     none
_refine_ls_extinction_coef     .
loop_
    _atom_type_symbol
    _atom_type_description
    _atom_type_scat_dispersion_real
    _atom_type_scat_dispersion_imag
    _atom_type_scat_source
    'C' 'C' 0.0033 0.0016
                         'International Tables Vol C Tables 4.2.6.8 and 6.1.1.4'
    'H' 'H' 0.0000 0.0000
                         'International Tables Vol C Tables 4.2.6.8 and 6.1.1.4'
    'Br' 'Br' -0.2901 2.4595
                         'International Tables Vol C Tables 4.2.6.8 and 6.1.1.4'
    'N' 'N' 0.0061 0.0033
                         'International Tables Vol C Tables 4.2.6.8 and 6.1.1.4'
    'O' 'O' 0.0106 0.0060
                         'International Tables Vol C Tables 4.2.6.8 and 6.1.1.4'
    'Ru' 'Ru' -1.2594 0.8363
                         'International Tables Vol C Tables 4.2.6.8 and 6.1.1.4'
    'S' 'S' 0.1246 0.1234
                         'International Tables Vol C Tables 4.2.6.8 and 6.1.1.4'
_computing_data_collection
;
APEX3 (Bruker, 2016)
;
_computing_cell_refinement
;
SAINT (Bruker, 2016)
;
_computing_data_reduction
;
SAINT (Bruker, 2016)
;
_computing_structure_solution
;
<i>SHELXT2014/5</i> (Sheldrick, 2015a)
;
_computing_structure_refinement
;
<i>SHELXL2019/3</i> (Sheldrick, 2015b)
;
_computing_molecular_graphics
;
ORTEP-3 for Windows (Farrugia, 2012)
;
_computing_publication_material
;
PLATON (Spek, 2020)
;
loop_
    _atom_site_type_symbol
    _atom_site_label
    _atom_site_fract_x
    _atom_site_fract_y
    _atom_site_fract_z
    _atom_site_U_iso_or_equiv
    _atom_site_adp_type
    _atom_site_calc_flag
    _atom_site_occupancy
    _atom_site_disorder_assembly
    _atom_site_disorder_group
    Ru Ru1 0.500000 0.65423(2) 0.750000 0.01754(8) Uani d 1 . .
    Br Br1 0.500000 0.77930(2) 0.85365(2) 0.02178(8) Uani d 1 . .
    Br Br2 0.500000 0.52583(2) 0.64822(2) 0.02559(8) Uani d 1 . .
    Br Br3 0.28649(3) 0.65551(2) 0.750000 0.02565(9) Uani d 1 . .
    Br Br4 0.500000 0.17169(2) 0.58416(2) 0.02717(9) Uani d 1 . .
    S S1 0.18284(5) 0.47494(4) 0.55623(4) 0.02521(13) Uani d 1 . .
    N N1 0.2957(2) 0.33273(17) 0.61812(15) 0.0280(5) Uani d 1 . .
    H H1A 0.264(3) 0.353(2) 0.657(2) 0.034 Uiso d 1 . .
    H H1B 0.330(3) 0.285(2) 0.616(2) 0.034 Uiso d 1 . .
    N N2 0.3321(2) 0.35163(17) 0.48633(16) 0.0329(5) Uani d 1 . .
    H H2A 0.331(3) 0.386(3) 0.443(2) 0.039 Uiso d 1 . .
    H H2B 0.380(3) 0.310(2) 0.489(2) 0.039 Uiso d 1 . .
    C C1 0.2816(2) 0.37771(17) 0.55165(16) 0.0241(5) Uani d 1 . .
    O O1 0.2061(2) 0.4299(2) 0.750000 0.0305(6) Uani d 1 . .
    H H1C 0.249(4) 0.478(3) 0.750000 0.046 Uiso d 1 . .
    H H1D 0.136(3) 0.445(4) 0.750000 0.046 Uiso d 1 . .
    O O2 0.000000 0.5321(3) 0.750000 0.0360(9) Uani d 1 . .
    H H2 0.000000 0.579(4) 0.709(3) 0.054 Uiso d 1 . .
loop_
    _atom_site_aniso_label
    _atom_site_aniso_U_11
    _atom_site_aniso_U_22
    _atom_site_aniso_U_33
    _atom_site_aniso_U_12
    _atom_site_aniso_U_13
    _atom_site_aniso_U_23
    Ru1 0.01735(16) 0.01668(16) 0.01860(17) 0.000 0.000 0.000
    Br1 0.02324(15) 0.02066(15) 0.02144(16) 0.000 0.000 -0.00283(11)
    Br2 0.03078(18) 0.02150(16) 0.02447(17) 0.000 0.000 -0.00468(12)
    Br3 0.01777(15) 0.02213(16) 0.0371(2) -0.00096(11) 0.000 0.000
    Br4 0.02496(16) 0.02304(16) 0.0335(2) 0.000 0.000 0.00104(13)
    S1 0.0280(3) 0.0238(3) 0.0238(3) 0.0043(2) 0.0033(2) 0.0016(2)
    N1 0.0287(11) 0.0256(11) 0.0298(12) 0.0040(8) 0.0033(9) 0.0043(9)
    N2 0.0370(13) 0.0272(11) 0.0345(13) 0.0063(10) 0.0128(11) 0.0034(10)
    C1 0.0228(11) 0.0199(10) 0.0295(13) -0.0019(9) 0.0023(9) 0.0015(9)
    O1 0.0329(14) 0.0254(13) 0.0333(15) 0.0003(11) 0.000 0.000
    O2 0.042(2) 0.032(2) 0.035(2) 0.000 0.000 0.000
_geom_special_details
;
 All esds (except the esd in the dihedral angle between two l.s. planes)
 are estimated using the full covariance matrix.  The cell esds are taken
 into account individually in the estimation of esds in distances, angles
 and torsion angles; correlations between esds in cell parameters are only
 used when they are defined by crystal symmetry.  An approximate (isotropic)
 treatment of cell esds is used for estimating esds involving l.s. planes.
;
loop_
    _geom_bond_atom_site_label_1
    _geom_bond_atom_site_label_2
    _geom_bond_site_symmetry_2
    _geom_bond_distance
    _geom_bond_publ_flag
    Ru1 Br1 . 2.4779(4) y
    Ru1 Br1 10_557 2.4779(4) y
    Ru1 Br3 3_656 2.4866(3) y
    Ru1 Br3 . 2.4866(3) y
    Ru1 Br2 10_557 2.4890(4) y
    Ru1 Br2 . 2.4890(4) y
    S1 C1 . 1.783(2) ?
    S1 S1 4_566 2.0282(12) ?
    N1 C1 . 1.299(3) ?
    N1 H1A . 0.80(4) ?
    N1 H1B . 0.77(3) ?
    N2 C1 . 1.305(3) ?
    N2 H2A . 0.88(4) ?
    N2 H2B . 0.81(3) ?
    O1 H1C . 0.84(3) ?
    O1 H1D . 0.84(3) ?
    O2 H2 . 0.95(5) ?
loop_
    _geom_angle_atom_site_label_1
    _geom_angle_atom_site_label_2
    _geom_angle_atom_site_label_3
    _geom_angle_site_symmetry_1
    _geom_angle_site_symmetry_3
    _geom_angle
    _geom_angle_publ_flag
    Br1 Ru1 Br1 . 10_557 90.122(19) ?
    Br1 Ru1 Br3 . 3_656 89.708(8) ?
    Br1 Ru1 Br3 10_557 3_656 89.708(8) ?
    Br1 Ru1 Br3 . . 89.708(8) ?
    Br1 Ru1 Br3 10_557 . 89.708(8) ?
    Br3 Ru1 Br3 3_656 . 179.17(2) ?
    Br1 Ru1 Br2 . 10_557 91.151(12) ?
    Br1 Ru1 Br2 10_557 10_557 178.727(16) ?
    Br3 Ru1 Br2 3_656 10_557 90.298(8) ?
    Br3 Ru1 Br2 . 10_557 90.298(8) ?
    Br1 Ru1 Br2 . . 178.729(16) ?
    Br1 Ru1 Br2 10_557 . 91.150(12) ?
    Br3 Ru1 Br2 3_656 . 90.298(8) ?
    Br3 Ru1 Br2 . . 90.298(8) ?
    Br2 Ru1 Br2 10_557 . 87.58(2) ?
    C1 S1 S1 . 4_566 102.90(9) ?
    C1 N1 H1A . . 119(2) ?
    C1 N1 H1B . . 117(3) ?
    H1A N1 H1B . . 124(4) ?
    C1 N2 H2A . . 123(2) ?
    C1 N2 H2B . . 117(3) ?
    H2A N2 H2B . . 117(3) ?
    N1 C1 N2 . . 122.7(2) ?
    N1 C1 S1 . . 114.4(2) ?
    N2 C1 S1 . . 122.8(2) ?
    H1C O1 H1D . . 112(5) ?
loop_
    _geom_torsion_atom_site_label_1
    _geom_torsion_atom_site_label_2
    _geom_torsion_atom_site_label_3
    _geom_torsion_atom_site_label_4
    _geom_torsion_site_symmetry_1
    _geom_torsion_site_symmetry_2
    _geom_torsion_site_symmetry_3
    _geom_torsion_site_symmetry_4
    _geom_torsion
    _geom_torsion_publ_flag
    S1 S1 C1 N1 4_566 . . . -179.53(18) ?
    S1 S1 C1 N2 4_566 . . . -2.0(2) ?
loop_
    _geom_hbond_atom_site_label_D
    _geom_hbond_atom_site_label_H
    _geom_hbond_atom_site_label_A
    _geom_hbond_site_symmetry_A
    _geom_hbond_distance_DH
    _geom_hbond_distance_HA
    _geom_hbond_distance_DA
    _geom_hbond_angle_DHA
    _geom_hbond_publ_flag
    N1 H1A O1 . 0.80(4) 2.02(4) 2.814(3) 167(3) yes
    O1 H1C Br3 . 0.84(3) 2.52(3) 3.293(3) 154(4) yes
    O1 H1D O2 . 0.84(3) 2.00(4) 2.794(4) 157(5) yes
    N1 H1B Br4 . 0.77(3) 2.60(4) 3.327(2) 157(3) yes
    N2 H2B Br1 2_664 0.81(3) 2.96(4) 3.496(2) 125(3) yes
    N2 H2A Br2 4_566 0.88(4) 2.79(4) 3.456(2) 134(3) yes
    N2 H2B Br4 . 0.81(3) 2.87(4) 3.592(3) 149(3) yes
    O2 H2 Br4 5_455 0.95(5) 2.48(5) 3.419(2) 167(4) yes
_shelx_space_group_comment
;
The symmetry employed for this shelxl refinement is uniquely defined
by the following loop, which should always be used as a source of
symmetry information in preference to the above space-group names.
They are only intended as comments.
;
_shelx_estimated_absorpt_T_min     0.117
_shelx_estimated_absorpt_T_max     0.788
_shelx_hkl_file
;
   2   0   0 903.881 46.3214   4
   2   0   0 978.184 46.1967   3
  -2   0   0 937.021 46.2366   2
  -2   0   0 985.997 46.2142   3
  -2   0   0 994.518 46.3143   4
  -4   0   0 9780.93 477.546   1
   4   0   0 9999.99 477.847   1
  -6   0   0 6155.65 295.218   4
  -6   0   0 6254.08 295.040   3
  -6   0   0 6336.21 295.257   2
   6   0   0 6141.73 294.886   3
  -6   0   0 5880.28 295.041   2
  -8   0   0 1142.80 54.5598   3
  -8   0   0 1134.97 54.8326   2
   8   0   0 1067.94 54.2720   3
 -10   0   0 3113.25 140.322   3
 -10   0   0 3086.57 140.683   2
  10   0   0 2499.16 141.104   4
 -12   0   0 486.780 24.1813   2
  12   0   0 423.388 24.5796   4
 -14   0   0 776.708 38.8285   3
  14   0   0 768.820 39.8871   4
 -16   0   0 179.273 11.8923   2
  16   0   0 188.615 11.9893   4
  -1   1   0 218.218 10.8111   3
  -1   1   0 215.831 10.6010   2
   1  -1   0 217.070 10.7560   4
   1   1   0 223.795 10.7142   4
  -1  -1   0 214.004 10.7773   2
   1  -1   0 219.670 10.8104   3
  -1  -1   0 229.932 10.7371   4
   3  -1   0 230.351 11.7859   3
   3  -1   0 239.377 11.8441   4
  -3   1   0 222.216 11.6221   2
  -3   1   0 236.413 11.7910   4
  -3  -1   0 239.316 11.9016   2
  -3  -1   0 240.439 11.5801   3
  -3  -1   0 233.246 11.8220   2
  -3   1   0 241.099 11.8374   3
   3   1   0 225.699 11.5059   3
  -5   1   0 183.754 9.89987   2
  -5   1   0 191.558 10.0947   4
   5  -1   0 189.804 10.0201   3
  -5  -1   0 204.121 9.89067   3
  -5  -1   0 193.581 10.2439   2
   5  -1   0 201.533 10.3512   4
  -5   1   0 191.335 10.0934   3
  -5  -1   0 187.088 10.2973   4
  -5   1   0 190.255 10.0293   2
   5   1   0 186.681 9.70451   3
  -5  -1   0 179.811 10.0596   2
   7   1   0 1.60677 1.86707   4
  -7   1   0 0.68255 1.08671   3
   7  -1   0 2.21282 1.57741   4
   7   1   0 0.45438 0.79564   3
  -7   1   0 3.43026 1.38024   2
  -7  -1   0 -0.7639 0.94303   2
   7  -1   0 1.93820 0.97310   3
  -7   1   0 -0.1264 0.89002   2
  -7  -1   0 1.49415 0.96428   3
  -9  -1   0 385.681 19.1584   3
  -9  -1   0 385.241 19.9697   2
  -9   1   0 390.196 19.5315   2
  -9   1   0 382.285 19.4374   3
   9   1   0 368.943 18.8769   3
   9   1   0 316.780 20.6189   4
 -11   1   0 38.6850 4.11682   2
 -11   1   0 35.1795 3.83142   3
 -11  -1   0 35.3164 4.25636   2
 -11  -1   0 31.0318 3.30928   3
  11  -1   0 32.6901 5.04856   4
  11   1   0 29.5286 4.32395   4
  13  -1   0 87.7090 7.65323   4
  13   1   0 82.2881 7.13574   4
 -13  -1   0 94.8550 6.62255   3
 -13   1   0 99.7668 6.76862   2
 -13  -1   0 90.0974 6.93277   2
 -13   1   0 75.8144 6.11047   3
  15   1   0 15.6767 3.66413   4
 -15  -1   0 16.0100 2.74155   3
 -15  -1   0 16.4225 3.58382   2
 -15   1   0 10.3298 3.18595   2
 -15   1   0 15.7450 3.01949   3
  15  -1   0 15.7769 4.09905   4
   0   2   0 122.117 6.00844   3
   0   2   0 116.274 5.94481   4
   0   2   0 123.498 5.95302   2
   0  -2   0 114.295 5.99200   3
   0  -2   0 116.858 5.86839   2
   2   2   0 425.913 19.8555   4
  -2  -2   0 407.030 19.9800   2
  -2   2   0 407.284 19.7051   2
   2  -2   0 415.228 19.6379   2
   2  -2   0 400.481 20.0311   3
  -2  -2   0 398.028 20.0178   2
  -2  -2   0 408.666 19.6648   3
  -2  -2   0 420.452 19.9080   4
  -2   2   0 387.971 20.0241   3
  -2   2   0 392.768 19.9201   4
  -4   2   0 388.788 19.7279   4
  -4  -2   0 396.835 19.3678   3
  -4  -2   0 408.035 19.9586   2
   4   2   0 421.339 19.5175   3
  -4  -2   0 385.631 19.8124   2
   4   2   0 401.171 19.8071   4
  -4   2   0 386.687 19.4689   2
  -4   2   0 395.269 19.5204   2
  -4   2   0 387.022 19.8431   3
   4  -2   0 388.462 19.8162   3
   4  -2   0 397.457 19.7936   4
  -6  -2   0 13.6050 2.29964   4
   6   2   0 12.9836 1.49132   3
  -6  -2   0 10.7764 1.96200   2
   6   2   0 10.0447 2.02394   4
  -6   2   0 10.6356 1.61504   2
  -6   2   0 9.01034 1.77774   3
   6  -2   0 9.47289 1.96067   4
  -6  -2   0 12.8999 1.62348   3
  -6   2   0 10.6972 1.51933   2
   6  -2   0 8.68139 1.57355   3
  -8   2   0 317.745 16.8596   3
  -8   2   0 309.797 16.6183   2
  -8  -2   0 323.871 17.0985   2
  -8  -2   0 319.476 16.3541   3
   8   2   0 317.135 17.0949   4
   8  -2   0 336.373 17.2848   4
  10   2   0 66.6707 5.81149   4
 -10  -2   0 70.8724 4.79553   3
 -10   2   0 70.4748 5.30279   3
  10  -2   0 68.7921 6.20993   4
 -10   2   0 77.8831 5.39368   2
 -10  -2   0 80.4150 5.82366   2
 -12  -2   0 3.47571 2.37635   2
 -12   2   0 5.60197 1.95143   3
  12  -2   0 1.68359 3.31192   4
 -12  -2   0 4.90139 1.69367   3
 -12   2   0 9.61316 2.43598   2
  12   2   0 3.18449 2.40635   4
  14  -2   0 123.809 10.8604   4
  14   2   0 172.099 10.3192   4
 -14  -2   0 161.648 9.96439   3
 -14  -2   0 167.681 10.3951   2
 -14   2   0 145.276 9.49793   3
 -14   2   0 149.625 9.81239   2
  16   2   0 -4.7510 2.44252   4
  16  -2   0 6.10693 3.70673   4
 -16   2   0 1.90304 2.67672   2
 -16  -2   0 -1.8169 2.40405   2
 -16   2   0 2.44741 2.19292   3
  -1   3   0 354.665 18.0321   3
   1  -3   0 359.198 18.0362   3
   1  -3   0 362.941 17.9649   4
   1  -3   0 366.184 17.5506   2
  -1  -3   0 375.472 17.8158   3
   1   3   0 376.348 17.7897   3
  -1  -3   0 373.728 17.8151   4
  -1  -3   0 365.397 17.9068   2
   1   3   0 362.241 17.8303   4
  -1   3   0 354.094 17.5298   2
  -1   3   0 357.518 17.9332   4
  -3   3   0 7665.13 366.583   2
  -5   3   0 91.8641 5.10632   2
  -5   3   0 91.1098 5.09583   2
  -5  -3   0 90.2126 5.54237   2
  -5  -3   0 96.0947 4.96674   3
   5  -3   0 99.2317 5.65780   4
  -5  -3   0 86.3972 5.66171   2
  -5   3   0 89.6904 5.45124   4
   5   3   0 105.054 5.56064   4
   5  -3   0 95.0690 5.60218   3
   5   3   0 73.4890 5.19209   3
  -5   3   0 95.2169 5.69162   3
   7   3   0 2443.05 113.830   4
   7  -3   0 2436.31 114.022   4
   7   3   0 2138.38 113.460   3
  -7  -3   0 2340.93 114.104   2
  -7  -3   0 2465.83 113.311   3
  -7   3   0 2361.67 113.457   2
  -7   3   0 2312.95 113.455   2
  -7   3   0 2327.52 113.977   3
  -9   3   0 163.705 9.48470   3
   9   3   0 153.612 9.39457   4
   9   3   0 157.604 8.96919   3
   9  -3   0 170.666 9.91513   4
  -9   3   0 166.185 9.11316   2
  -9  -3   0 145.342 9.48210   2
  -9  -3   0 154.040 8.63696   3
  11  -3   0 233.317 14.3050   4
 -11  -3   0 236.718 12.6710   3
  11   3   0 250.737 13.6676   4
 -11   3   0 238.987 14.2238   2
 -11  -3   0 233.079 13.7888   2
 -11   3   0 241.286 13.5359   3
  13   3   0 185.942 10.9773   4
 -13  -3   0 177.072 9.91689   3
 -13   3   0 187.780 10.9186   3
 -13   3   0 167.588 10.5734   2
 -13  -3   0 173.152 11.3078   2
 -15  -3   0 43.3201 5.36243   2
  15  -3   0 22.1196 5.21595   4
 -15   3   0 40.3027 5.26771   2
  15   3   0 41.1911 4.82608   4
   0   4   0 8.37434 1.12639   3
   0  -4   0 9.10006 1.06591   4
   0  -4   0 8.77754 0.93777   2
   0  -4   0 9.46033 1.18757   3
   2   4   0 1331.43 64.3537   3
   2  -4   0 1281.93 64.8308   3
  -2  -4   0 1354.63 64.6931   2
   2  -4   0 1328.14 64.7323   4
  -2  -4   0 1376.71 64.5253   4
  -2   4   0 1317.90 64.8703   3
  -2  -4   0 1341.10 64.7327   2
  -2  -4   0 1371.95 64.4229   3
  -4   4   0 4.59005 0.79807   2
   4  -4   0 4.06817 1.30287   3
  -4   4   0 5.28265 1.38343   3
  -4   4   0 4.44007 0.80358   2
  -4  -4   0 7.32312 1.56220   4
  -4  -4   0 6.29557 0.89116   3
  -4   4   0 5.21035 1.29145   4
   4   4   0 6.66647 1.23136   4
   4  -4   0 4.84829 1.48807   4
  -4  -4   0 5.23541 1.20918   2
  -4  -4   0 8.14258 1.54563   2
  -4  -4   0 7.17370 1.21658   3
  -6  -4   0 405.783 20.1405   3
  -6   4   0 389.171 21.0138   3
   6  -4   0 408.668 20.9204   4
  -6  -4   0 420.669 21.1733   2
  -6   4   0 421.157 20.3351   2
   6   4   0 440.264 20.7220   4
  -6   4   0 380.173 20.2466   2
  -8  -4   0 43.9318 4.18163   2
  -8  -4   0 51.5180 3.34565   3
  -8   4   0 44.3063 3.44896   2
  -8   4   0 47.6539 4.08754   3
   8   4   0 48.1290 4.02248   4
   8   4   0 50.1228 3.46946   3
  -8   4   0 44.1971 3.42969   2
   8  -4   0 44.6703 4.26119   4
  10   4   0 12.5365 2.58008   4
  10   4   0 9.07707 1.91745   3
  10  -4   0 15.7066 3.22409   4
 -10  -4   0 9.01229 2.52930   2
 -10   4   0 9.69561 2.49407   3
 -10   4   0 13.4030 2.10353   2
 -10  -4   0 11.8102 1.79715   3
 -12   4   0 179.293 10.4537   2
 -12  -4   0 180.334 11.2864   2
  12   4   0 195.044 10.9088   4
 -12  -4   0 178.513 9.76117   3
 -12   4   0 182.390 11.0177   3
  12  -4   0 158.809 11.6041   4
  14  -4   0 34.6203 5.74517   4
 -14  -4   0 40.9687 3.37141   3
 -14   4   0 44.6851 5.00032   3
  14   4   0 45.8721 4.94112   4
 -14  -4   0 40.0734 5.23432   2
 -14   4   0 42.2350 4.40999   2
 -16   4   0 75.5139 6.50096   3
 -16  -4   0 93.7516 8.05627   2
  16   4   0 84.5656 6.66762   4
  16  -4   0 64.6884 11.5232   4
 -16   4   0 81.0632 6.68699   2
  -1  -5   0 311.959 15.7342   3
  -1   5   0 307.699 15.9553   3
   1  -5   0 308.335 15.8876   4
   1  -5   0 321.501 15.7778   4
   1   5   0 322.324 15.7480   4
   1   5   0 322.308 15.7159   3
   1  -5   0 322.206 15.3638   2
  -1  -5   0 297.392 15.6818   2
  -1  -5   0 310.533 15.6443   4
  -1  -5   0 324.518 15.7078   2
   1  -5   0 308.241 15.9533   3
  -3  -5   0 60.2395 3.94135   2
   3   5   0 60.9894 3.43879   3
   3  -5   0 52.8933 3.91431   3
   3  -5   0 57.0785 3.94333   4
  -3  -5   0 59.7571 3.81577   2
  -3   5   0 55.0559 4.00687   3
  -3   5   0 53.6037 3.73055   4
  -3  -5   0 60.6348 3.65802   4
  -3  -5   0 57.5525 3.38453   3
   3   5   0 61.6897 3.65622   4
  -5   5   0 262.700 13.0921   2
  -5  -5   0 255.771 13.1166   3
  -5   5   0 252.979 14.1286   3
  -5  -5   0 265.969 14.1467   2
  -5  -5   0 273.898 13.2939   3
  -5   5   0 260.579 13.0736   2
   5   5   0 283.864 13.6839   4
   5  -5   0 259.836 13.9442   4
   7  -5   0 135.137 8.31051   4
  -7   5   0 132.672 7.42786   2
  -7   5   0 131.527 8.35787   3
  -7  -5   0 140.930 7.24568   3
  -7  -5   0 142.937 7.33602   3
  -7   5   0 136.667 7.69953   2
  -7  -5   0 133.868 8.45282   2
   7   5   0 149.535 7.99020   4
  -9   5   0 13.7835 2.16755   2
  -9  -5   0 13.0334 1.63582   3
  -9  -5   0 10.0591 2.58611   2
   9   5   0 16.8929 2.66472   4
  -9   5   0 14.1652 1.94969   2
   9  -5   0 13.9059 2.99642   4
  -9  -5   0 13.8264 1.77951   3
  -9   5   0 12.3305 2.60356   3
 -11  -5   0 126.290 7.17491   3
  11  -5   0 136.881 9.07176   4
 -11  -5   0 124.539 8.65063   2
  11   5   0 142.775 8.23667   4
 -11   5   0 122.743 8.50504   3
 -11   5   0 123.552 7.69287   2
  13  -5   0 14.4697 3.85389   4
  13   5   0 14.8558 3.29908   4
 -13  -5   0 10.2063 1.77007   3
 -13  -5   0 15.8377 3.35279   2
 -13   5   0 17.5622 2.90139   2
 -13   5   0 13.6637 3.00552   3
 -15   5   0 6.02611 2.58198   3
  15  -5   0 16.3488 4.68750   4
 -15   5   0 7.74446 2.79422   2
 -15  -5   0 8.60245 3.51682   2
  15   5   0 7.31314 2.94327   4
   0  -6   0 5138.00 233.670   2
   0  -6   0 4818.98 233.838   4
   0  -6   0 4905.43 233.671   2
   0   6   0 4861.44 234.044   3
   0  -6   0 4662.47 234.027   3
  -2  -6   0 28.8636 2.35446   4
  -2  -6   0 32.3183 2.36547   3
  -2  -6   0 35.3870 2.63674   2
   2   6   0 33.0076 2.33126   3
  -2  -6   0 32.9197 2.47291   2
   2  -6   0 31.0426 2.72504   4
   2  -6   0 30.2372 2.71514   3
  -2   6   0 29.7600 2.57301   4
  -2   6   0 27.1067 2.72335   3
   2   6   0 32.8983 2.52381   4
  -4  -6   0 1393.26 66.8365   3
   4  -6   0 1364.04 67.4735   4
   4   6   0 1386.23 67.1173   4
  -4  -6   0 1435.47 67.0285   3
  -4  -6   0 1334.84 67.5260   2
  -4   6   0 1395.40 67.7505   3
  -6   6   0 886.258 42.8757   2
  -6  -6   0 912.906 44.2030   2
   6  -6   0 873.074 43.9245   4
  -6  -6   0 894.135 43.0037   3
  -6   6   0 869.651 42.8292   2
  -6   6   0 861.459 44.1668   3
  -6  -6   0 880.732 42.9431   3
   6   6   0 917.427 43.5560   4
  -8  -6   0 103.598 5.42537   3
  -8  -6   0 105.730 5.63957   3
  -8   6   0 93.9018 5.59872   2
  -8   6   0 96.5432 5.63621   2
   8   6   0 101.016 6.29482   4
   8  -6   0 102.219 6.98259   4
  -8  -6   0 100.245 6.95225   2
  -8   6   0 94.4703 6.84816   3
  10   6   0 685.097 32.4321   4
 -10  -6   0 639.222 31.4941   3
 -10  -6   0 631.456 31.3387   3
 -10  -6   0 614.420 33.1432   2
 -10   6   0 624.838 31.8318   2
  10  -6   0 664.672 33.1255   4
 -10   6   0 637.922 33.0866   3
 -12  -6   0 38.6771 4.97368   2
 -12   6   0 40.1623 3.77936   2
 -12   6   0 42.9823 4.96585   3
 -12  -6   0 38.2420 2.91306   3
  12   6   0 44.4081 4.40548   4
  12  -6   0 56.0164 8.58183   4
 -14  -6   0 179.853 11.8539   2
 -14   6   0 176.223 10.4235   2
 -14   6   0 173.194 11.2739   3
  14  -6   0 171.141 12.2088   4
  14   6   0 185.070 10.8168   4
   1   7   0 1373.80 64.4216   3
   1   7   0 1301.31 64.3927   4
   1  -7   0 1406.04 63.9174   2
  -1  -7   0 1275.33 64.2764   2
  -1   7   0 1356.00 64.7107   3
  -1  -7   0 1353.93 64.2817   2
   1  -7   0 1231.13 64.6013   3
   1  -7   0 1346.49 63.9378   2
   1  -7   0 1317.14 64.6221   4
  -1  -7   0 1307.06 64.4645   3
  -3  -7   0 207.248 11.0226   2
   3   7   0 203.735 10.8490   4
  -3  -7   0 210.680 10.7124   3
  -3  -7   0 193.647 11.0382   2
   3  -7   0 212.014 11.2420   4
   3   7   0 204.651 10.5689   3
  -3   7   0 206.700 11.3820   3
  -5   7   0 1642.49 80.2314   3
   5   7   0 1624.76 79.4812   4
  -5  -7   0 1641.80 80.0643   2
   5  -7   0 1657.58 79.9495   4
  -5  -7   0 1635.94 79.1032   3
  -7  -7   0 58.4135 4.88207   2
   7  -7   0 64.3143 5.06829   4
  -7  -7   0 57.8337 3.55980   3
  -7   7   0 54.6690 4.81141   3
   7   7   0 62.2555 4.77332   4
  -7  -7   0 56.0590 3.54825   3
  -7   7   0 61.6703 3.42461   2
  -7   7   0 61.3650 3.56493   2
  -9   7   0 741.487 38.7989   2
   9   7   0 827.183 39.6010   4
  -9   7   0 808.911 38.8732   2
   9  -7   0 835.517 40.3265   4
  -9   7   0 793.355 40.4201   3
  -9  -7   0 790.709 40.4554   2
  -9  -7   0 779.954 38.6187   3
 -11   7   0 46.0554 4.91226   3
  11   7   0 48.5238 4.36448   4
 -11  -7   0 42.1126 2.71463   3
 -11   7   0 37.0223 3.41059   2
  11  -7   0 44.4652 5.20164   4
 -11  -7   0 39.1790 6.74350   2
 -13   7   0 174.453 11.5193   3
  13   7   0 186.103 10.9026   4
 -13  -7   0 181.729 11.8478   2
  13  -7   0 177.893 12.0850   4
 -13   7   0 186.833 10.3466   2
  15   7   0 93.2905 6.64440   4
  15  -7   0 66.7905 8.52580   4
 -15  -7   0 72.3156 7.17414   2
 -15   7   0 87.8635 7.19131   3
   0  -8   0 1.74877 0.96339   2
   0  -8   0 3.89444 1.51590   4
   0  -8   0 0.32740 1.13513   3
   0  -8   0 1.31894 0.89268   2
   0   8   0 1.79740 1.30278   3
   2   8   0 68.4175 4.17090   3
  -2  -8   0 59.8722 4.17161   3
  -2   8   0 62.4975 4.64464   3
  -2  -8   0 61.8370 4.26480   2
   2  -8   0 68.5010 3.62559   2
   2  -8   0 64.5974 4.60642   4
   2   8   0 61.9460 4.30704   4
  -2  -8   0 67.9991 4.27052   2
   4   8   0 15.4829 2.15527   4
   4   8   0 20.4750 2.11572   3
   4  -8   0 14.5941 2.59645   4
  -4  -8   0 16.0145 1.90118   3
  -4   8   0 15.1556 2.57956   3
  -4  -8   0 15.7142 2.53815   2
   6  -8   0 2.78931 1.97870   4
  -6  -8   0 2.06751 0.99341   3
  -6  -8   0 0.33850 1.63127   2
  -6  -8   0 1.19842 1.40424   3
  -6   8   0 0.31650 1.73520   3
  -8  -8   0 28.5613 2.24683   3
  -8   8   0 31.0233 4.09424   3
   8   8   0 31.2823 3.33963   4
   8  -8   0 26.2101 3.71660   4
  -8  -8   0 27.3603 3.90707   2
 -10  -8   0 8.40030 1.20699   3
 -10   8   0 5.90142 1.62505   2
  10  -8   0 5.21736 2.81614   4
 -10  -8   0 7.30328 1.15848   3
  10   8   0 8.44440 2.32902   4
 -10  -8   0 6.81380 2.65208   2
 -10   8   0 2.95580 2.42402   3
 -10   8   0 5.29340 1.55762   2
 -12   8   0 2.94225 1.52468   2
 -12  -8   0 4.36976 2.69784   2
  12  -8   0 2.59897 3.16010   4
 -12   8   0 4.61747 2.73092   3
  12   8   0 2.49908 2.23809   4
 -14   8   0 9.21700 3.20242   3
 -14  -8   0 13.4161 3.90701   2
  14  -8   0 7.45216 3.93739   4
  14   8   0 9.36003 2.87059   4
   1  -9   0 111.362 6.08503   2
   1  -9   0 111.560 7.03742   4
  -1   9   0 113.778 7.05656   3
  -1  -9   0 114.611 6.48915   2
  -1  -9   0 114.872 6.61873   2
   1   9   0 121.410 6.82986   3
   1  -9   0 115.008 6.18304   2
   3   9   0 23.3967 2.68828   4
  -3   9   0 19.7756 2.99474   3
   3  -9   0 18.1831 2.73438   4
  -3  -9   0 23.2097 2.89832   2
  -3  -9   0 20.4688 2.38972   3
   3   9   0 22.2127 2.32298   3
   5  -9   0 310.931 16.9066   4
  -5  -9   0 329.531 16.2379   3
  -5   9   0 309.783 17.1465   3
   5   9   0 321.614 16.4229   4
  -5  -9   0 297.075 15.9357   3
   7  -9   0 24.8241 3.63981   4
  -7  -9   0 21.5120 2.28649   3
  -7  -9   0 27.8698 3.86001   2
  -7   9   0 21.9049 3.57622   3
   7   9   0 23.8675 3.01290   4
  -7  -9   0 24.6452 2.19940   3
   9  -9   0 100.981 7.55256   4
  -9  -9   0 93.4869 5.39154   3
  -9  -9   0 107.821 7.54055   2
   9   9   0 96.1520 6.57541   4
  -9   9   0 103.136 7.49598   3
  11  -9   0 3.21335 2.91489   4
 -11  -9   0 4.73290 2.46444   2
 -11   9   0 5.23651 2.71988   3
  11   9   0 2.60645 2.52835   4
  13   9   0 6.78706 2.61248   4
 -13  -9   0 11.4473 3.65438   2
 -13   9   0 10.4882 3.26178   3
  13  -9   0 7.05790 3.41399   4
   0  10   0 762.007 37.9586   3
   0 -10   0 768.928 37.4194   2
   0 -10   0 755.730 37.2897   2
  -2  10   0 37.0521 3.84083   3
   2 -10   0 38.5956 2.33858   2
   2  10   0 35.1757 3.16162   3
   2 -10   0 42.0127 2.63648   2
  -2 -10   0 40.7867 3.45548   2
   2 -10   0 38.6642 3.72510   4
   4  10   0 197.949 11.2596   4
  -4 -10   0 193.955 11.0022   3
   4  10   0 213.945 10.9384   3
   4 -10   0 212.114 11.8292   4
  -4  10   0 216.573 12.0535   3
  -4 -10   0 196.356 11.5226   2
   6 -10   0 58.3779 5.13427   4
  -6 -10   0 63.9295 5.08620   2
  -6 -10   0 60.7041 3.92965   3
   6  10   0 64.1610 4.62525   4
  -6  10   0 61.4883 5.26404   3
  -6 -10   0 42.3529 4.39665   3
   8  10   0 2.45736 1.84175   4
  -8 -10   0 5.41367 1.27087   3
  -8 -10   0 2.94250 1.15369   3
   8 -10   0 1.65915 2.41703   4
  -8  10   0 4.96340 2.42746   3
  -8 -10   0 3.61431 2.09789   2
  10 -10   0 105.177 8.09459   4
  10  10   0 114.024 7.14679   4
 -10  10   0 106.768 8.00988   3
 -10 -10   0 95.8173 7.77728   2
  12 -10   0 1.74073 3.28717   4
  12  10   0 -0.6704 2.14615   4
 -12  10   0 0.62826 2.39860   3
 -12 -10   0 0.53846 2.63485   2
 -14 -10   0 64.5770 6.74552   2
  14  10   0 58.4934 5.33452   4
  14 -10   0 57.4757 6.59921   4
  -1 -11   0 18.9696 2.93502   4
   1 -11   0 12.5463 2.52835   4
   1  11   0 14.1354 2.39398   3
   1 -11   0 14.2025 2.20904   2
  -1 -11   0 13.8786 2.11473   2
  -1 -11   0 12.3929 2.07733   2
   1 -11   0 12.3581 1.51662   2
  -3  11   0 1.14856 1.86998   3
  -3 -11   0 1.10246 1.51255   2
   3 -11   0 1.00775 1.78327   4
   3  11   0 -0.1767 1.68560   4
   3  11   0 -0.1975 1.33433   3
  -5 -11   0 30.5057 3.84443   2
   5  11   0 26.0162 3.27673   4
   5 -11   0 26.0162 3.74871   4
  -5  11   0 35.6151 4.36158   3
  -7 -11   0 -1.7841 1.47548   3
   7  11   0 1.49337 1.83329   4
  -7  11   0 -0.3899 2.16519   3
   7 -11   0 3.73912 2.47263   4
  -7 -11   0 1.79745 1.85409   2
  -7 -11   0 0.19746 1.14265   3
  -9 -11   0 18.4136 4.30291   2
   9  11   0 16.7102 2.94130   4
   9 -11   0 18.5277 3.62434   4
  -9  11   0 13.7870 3.51927   3
  -9 -11   0 13.3510 1.59500   3
  11 -11   0 1.65672 2.85498   4
 -11 -11   0 1.19022 2.55549   2
 -11  11   0 0.30839 2.46414   3
  11  11   0 -0.8876 2.04592   4
  13  11   0 4.12988 2.60850   4
 -13 -11   0 8.20400 3.50929   2
 -13  11   0 4.74601 2.82861   3
  13 -11   0 7.75918 3.63057   4
   0 -12   0 92.3966 5.36258   2
   0 -12   0 97.0941 5.62016   2
   0 -12   0 94.7687 6.55225   4
   0  12   0 79.4789 6.01706   3
  -2 -12   0 8.19668 2.24632   4
   2  12   0 9.68626 2.13125   3
  -2  12   0 11.2003 2.59261   3
   2 -12   0 12.5504 1.51977   2
   2 -12   0 9.43356 1.18236   2
   2 -12   0 7.74623 2.48392   4
  -2 -12   0 9.36249 2.17505   2
   4  12   0 58.2472 4.24856   3
   4  12   0 53.8078 4.75129   4
   4 -12   0 51.7920 5.23998   4
  -4 -12   0 59.2472 4.92200   2
  -4  12   0 64.1765 5.32098   3
  -6  12   0 0.05678 2.03458   3
  -6 -12   0 -0.1241 1.65918   3
   6 -12   0 0.74173 2.35575   4
   6  12   0 2.70417 1.96801   4
  -6 -12   0 -0.4252 1.76554   2
   8 -12   0 6.30622 2.90608   4
  -8 -12   0 4.70628 1.43661   3
   8  12   0 2.76056 2.06871   4
  -8 -12   0 7.19923 2.85788   2
  -8  12   0 0.99034 2.55787   3
  10 -12   0 36.4318 5.15056   4
  10  12   0 38.9934 4.33431   4
 -10 -12   0 35.5288 5.04967   2
 -10  12   0 34.0512 5.05698   3
 -12 -12   0 3.84835 3.31901   2
 -12  12   0 4.19371 2.92576   3
  12 -12   0 10.9215 3.90942   4
  12  12   0 6.46111 2.79240   4
  -1 -13   0 6.28132 2.28633   4
  -1  13   0 6.87678 2.34572   3
   1  13   0 3.18509 1.91659   3
   1 -13   0 6.54179 1.28266   2
   1 -13   0 7.38331 2.57963   4
   1 -13   0 6.05680 1.39685   2
  -1 -13   0 9.80609 2.06362   2
   3 -13   0 264.758 16.1272   4
  -3  13   0 291.856 16.3229   3
  -3 -13   0 314.241 15.9673   2
   3  13   0 293.169 15.9000   3
  -5 -13   0 29.8422 3.99876   2
  -5  13   0 29.1942 4.33716   3
   5  13   0 24.9697 3.57084   4
   5  13   0 29.5960 3.28343   3
   5 -13   0 31.7638 4.31691   4
   7 -13   0 126.926 8.83403   4
   7  13   0 116.907 8.13768   4
  -7  13   0 116.176 8.66119   3
  -7 -13   0 123.588 8.52593   2
   9 -13   0 3.85073 2.91760   4
   9  13   0 2.80398 2.31485   4
  -9 -13   0 0.30423 2.56191   2
  -9  13   0 -0.3167 2.70729   3
 -11 -13   0 15.8940 3.84839   2
  11  13   0 6.87220 2.67238   4
 -11  13   0 4.37367 3.11473   3
  11 -13   0 12.5810 3.79582   4
   0  14   0 1.53865 1.99230   3
   0 -14   0 -0.0147 2.13634   4
   0 -14   0 1.59973 1.22002   2
  -2 -14   0 17.0255 3.13341   4
  -2  14   0 22.7991 3.59230   3
  -2 -14   0 25.9793 3.35202   2
   2 -14   0 18.0072 3.43625   4
   2  14   0 23.9258 3.09792   3
   4 -14   0 0.22934 2.48441   4
   4  14   0 1.82140 2.07211   4
  -4  14   0 0.23715 2.23409   3
   4  14   0 1.11716 1.46254   3
  -4 -14   0 0.84401 1.88960   2
  -6 -14   0 19.6665 3.58388   2
  -6  14   0 18.3090 3.59620   3
   6  14   0 16.9510 3.17398   4
  -6 -14   0 12.1212 2.65250   3
   6 -14   0 17.5630 3.66946   4
   8  14   0 1.71830 2.29897   4
  -8 -14   0 2.86978 1.63091   3
   8 -14   0 2.48513 2.76707   4
  -8 -14   0 -1.3099 2.17467   2
  -8  14   0 -3.7061 2.23380   3
 -10  14   0 0.69098 2.73535   3
  10 -14   0 4.80715 3.32551   4
  10  14   0 -1.6001 2.33544   4
 -10 -14   0 2.70685 2.69811   2
  -1  15   0 8.39490 2.69810   3
   1 -15   0 7.75771 1.64119   2
   1  15   0 10.6474 2.64552   3
  -1 -15   0 8.16517 1.92319   2
  -3 -15   0 1.01485 2.34463   4
   3 -15   0 4.24204 2.46139   4
   3  15   0 4.93631 1.98405   3
  -3 -15   0 2.93490 1.89632   2
  -3  15   0 1.14535 2.34932   3
  -5  15   0 -1.3553 2.39966   3
   5  15   0 1.57401 2.26563   4
  -5 -15   0 1.84247 2.12854   2
   5 -15   0 2.37853 2.73717   4
  -7 -15   0 44.7560 5.39170   2
   7  15   0 37.2939 4.46321   4
  -7  15   0 33.0746 5.09669   3
   7 -15   0 37.3737 5.08793   4
  -9  15   0 14.3351 3.95260   3
  -9 -15   0 15.7084 3.82159   2
   9 -15   0 15.0020 3.84936   4
   9  15   0 11.6976 2.91725   4
 -11  15   0 19.1047 4.31963   3
   0 -16   0 971.301 48.8458   2
   0  16   0 1007.26 49.8069   3
   0 -16   0 1011.72 50.3594   4
   2 -16   0 110.004 8.13213   4
   2  16   0 104.353 7.09319   3
  -2 -16   0 102.637 7.87639   4
  -2  16   0 109.876 8.20192   3
  -2 -16   0 116.944 7.35220   2
  -4 -16   0 403.558 22.9246   4
  -4  16   0 418.193 23.1713   3
  -4 -16   0 444.764 22.7711   2
   4 -16   0 423.092 23.2748   4
   4  16   0 436.116 22.1957   3
  -6 -16   0 375.736 20.8258   3
   6  16   0 382.753 21.1615   4
  -6 -16   0 411.364 21.6628   2
  -6  16   0 409.338 22.0915   3
   6 -16   0 393.102 21.9008   4
  -8  16   0 74.3817 7.50597   3
   8  16   0 71.6572 6.43610   4
   8 -16   0 77.1279 7.46871   4
  -8 -16   0 82.6699 7.15614   2
   1 -17   0 206.240 12.9087   4
   1  17   0 202.076 12.0464   3
  -1  17   0 211.622 12.4937   3
  -1 -17   0 213.969 12.9330   4
  -3 -17   0 272.099 15.4966   4
  -3 -17   0 258.746 14.6841   2
   3 -17   0 267.277 15.6489   4
  -3  17   0 266.596 15.3450   3
   3  17   0 250.229 14.4517   3
  -5 -17   0 161.057 11.2906   2
  -5 -17   0 153.102 10.5773   4
  -5  17   0 159.475 10.6573   3
  -7 -17   0 121.057 9.06958   2
   7 -17   0 130.018 11.2377   4
   0 -18   0 15.0499 3.30296   4
   0  18   0 19.2425 3.36924   3
   2 -18   0 31.3164 4.86120   4
   2  18   0 29.2589 3.80519   3
  -2 -18   0 37.6551 5.06709   4
  -2  18   0 32.9229 4.66374   3
  -2 -18   0 27.0001 3.73941   2
   4  18   0 53.0128 4.97008   3
  -4 -18   0 54.3281 5.42718   2
  -4  18   0 56.8237 5.87723   3
  -4 -18   0 60.2039 6.14545   4
   4 -18   0 46.6789 6.11219   4
  -6  18   0 4.40893 2.96297   3
   6 -18   0 1.32502 3.19153   4
  -6 -18   0 5.22504 2.82179   2
  -6 -18   0 -2.5397 2.48542   4
   1 -19   0 -3.5116 2.42916   4
   1  19   0 -0.5849 2.28394   3
  -1 -19   0 1.49806 2.90759   4
  -1  19   0 0.05688 2.15211   3
  -3 -19   0 98.3650 8.46661   4
  -3  19   0 118.476 8.57513   3
   3  19   0 111.758 7.80305   3
  -3 -19   0 108.075 8.92363   2
   3 -19   0 130.646 9.26527   4
  -5 -19   0 20.8594 3.90544   2
  -5 -19   0 28.3812 4.54319   4
   5 -19   0 15.2295 3.93430   4
  -5  19   0 29.4255 4.64459   3
   0  20   0 115.099 8.14088   3
   2   0   1 0.01919 0.61122   4
   2   0   1 0.01230 0.33827   2
   2   0   1 0.21909 0.33918   3
  -2   0   1 -0.6446 0.34138   2
   2   0  -1 0.23832 0.38705   2
  -2   0   1 0.28488 0.41973   4
  -2   0  -1 0.43683 0.44121   2
  -2   0  -1 0.36311 0.33021   3
   2   0  -1 0.54550 0.39654   3
  -2   0  -1 0.29543 0.54822   4
   2   0  -1 1.11650 0.57381   4
  -2   0   1 0.20748 0.42200   3
  -4   0  -1 0.37942 0.59765   2
  -4   0  -1 -0.8254 0.58300   2
   4   0   1 1.63796 1.07706   4
   4   0  -1 1.35891 1.02618   4
   4   0  -1 -0.1037 0.83747   2
  -4   0   1 0.02294 0.64360   3
  -4   0  -1 0.73355 0.82752   4
  -4   0  -1 0.39751 0.53554   3
  -4   0   1 1.10562 0.73009   4
  -4   0   1 -1.0155 0.57949   2
   4   0   1 1.00181 0.59365   3
   4   0  -1 0.27955 0.54486   3
   6   0  -1 -0.3583 1.50532   4
  -6   0  -1 1.35426 2.08409   4
  -6   0   1 1.79427 1.00349   4
  -6   0   1 -0.9234 0.84560   2
   6   0   1 0.00633 1.55656   4
  -6   0  -1 0.77789 0.86622   3
   6   0   1 0.15814 0.72106   3
  -6   0  -1 -0.0949 1.07261   2
  -6   0   1 0.18276 1.01975   3
  -6   0  -1 -0.4661 0.84761   2
   8   0   1 0.95336 1.94884   4
  -8   0   1 0.01400 1.08772   3
  -8   0   1 0.11683 1.14306   2
  -8   0  -1 -0.3923 1.10575   2
   8   0  -1 1.42197 2.03840   4
   8   0   1 0.96736 0.98640   3
  -8   0  -1 0.10263 1.04023   3
 -10   0  -1 1.29741 1.81191   2
  10   0   1 0.65169 2.66200   4
  10   0  -1 -1.8588 2.26563   4
 -10   0   1 -1.6064 1.37574   2
 -10   0   1 1.72347 1.49929   3
 -10   0  -1 0.87221 1.41620   3
  12   0  -1 -1.6025 2.40834   4
  12   0   1 0.49345 2.78473   4
 -12   0  -1 0.13386 1.48971   3
 -12   0   1 -0.2170 1.82042   2
 -12   0   1 -2.2577 1.27958   3
 -12   0  -1 0.49067 1.94458   2
  14   0   1 3.16908 2.90899   4
 -14   0   1 -0.3241 3.04001   2
 -14   0   1 3.30133 2.18367   3
  14   0  -1 3.21005 2.83027   4
 -14   0  -1 3.74896 1.85973   3
 -16   0   1 1.11938 2.12853   3
 -16   0   1 0.94707 2.68173   2
  16   0  -1 -2.9848 2.65371   4
 -16   0  -1 -0.1895 2.81289   2
  16   0   1 2.20377 2.91818   4
  -1  -1  -1 974.943 44.6426   4
  -1   1   1 913.616 44.5763   2
   1   1  -1 925.287 44.6510   2
  -1  -1  -1 895.036 44.6677   2
   1  -1   1 943.755 44.6541   3
   1   1  -1 819.504 44.6753   3
  -1   1   1 898.083 44.5527   4
   1  -1   1 927.482 44.6208   4
   1  -1   1 941.571 44.5182   2
   1   1  -1 959.424 44.4803   4
  -1   1  -1 928.553 44.5005   2
   1   1   1 954.037 44.6381   4
  -1   1  -1 921.180 44.6351   3
  -1  -1   1 901.644 44.6433   2
   1  -1  -1 927.666 44.5716   4
  -1   1  -1 939.778 44.6388   4
  -1  -1   1 998.514 44.5176   4
   1   1   1 938.499 44.6820   2
   1  -1  -1 918.308 44.5679   2
  -3   1   1 140.303 7.04757   2
   3   1  -1 125.346 7.19406   4
  -3  -1  -1 136.367 6.81103   3
   3  -1   1 149.324 7.27427   4
   3  -1   1 129.748 6.97682   2
  -3  -1  -1 137.330 7.24483   2
   3  -1   1 135.136 7.10304   3
   3   1  -1 137.866 7.21081   2
  -3   1   1 136.112 7.04472   4
   3   1  -1 135.932 6.98609   3
  -3   1   1 145.371 7.27773   3
   3   1   1 136.617 6.78419   3
  -3  -1   1 140.786 6.99793   3
   3  -1  -1 150.129 7.18030   4
  -3   1  -1 134.603 7.02124   2
   3  -1  -1 139.166 7.19144   3
  -3   1  -1 139.671 7.12290   3
  -3  -1   1 117.186 7.19285   4
   3   1   1 127.780 7.16108   2
  -3  -1   1 135.302 7.19133   2
   3  -1  -1 135.578 7.03572   2
  -5   1   1 1042.72 51.2596   2
   5   1  -1 1023.94 51.0644   3
  -5  -1  -1 1001.61 51.3316   2
   5  -1   1 1074.70 51.3045   3
  -5  -1  -1 962.390 51.6105   4
   5   1  -1 1063.94 51.4864   2
   5  -1   1 1133.67 51.6781   4
  -5  -1  -1 1067.33 51.5585   2
   5   1  -1 879.902 51.5434   4
  -5   1   1 1121.55 51.5376   3
  -5  -1  -1 1067.65 51.0237   3
  -5   1   1 1040.60 51.5176   4
  -5   1  -1 1082.71 51.3417   2
  -5   1  -1 1103.17 51.7111   3
  -5  -1   1 1036.89 51.4065   2
   5   1   1 1037.35 50.9338   3
  -5   1  -1 1064.43 51.5038   4
   5  -1  -1 1042.79 51.2877   2
  -5   1  -1 1030.92 51.1933   2
  -5  -1   1 1115.50 51.4814   4
  -5  -1   1 1123.76 51.2805   3
   5  -1  -1 1056.97 51.5062   4
   5  -1  -1 1095.68 51.3706   3
  -7   1   1 18.8186 2.39943   3
  -7  -1  -1 16.0546 1.81269   3
   7   1  -1 18.6354 1.87175   3
  -7   1   1 16.9607 2.22228   2
   7  -1   1 22.1208 3.02550   4
  -7  -1  -1 20.7711 2.58935   2
   7   1  -1 11.7421 2.62140   4
   7  -1   1 17.3479 1.88962   3
  -7   1  -1 15.3499 2.27963   2
  -7   1  -1 19.0625 2.32408   3
   7  -1  -1 15.4466 2.64674   4
  -7  -1   1 21.0051 2.23029   3
   7   1   1 12.2207 2.99566   4
  -7   1  -1 18.1824 2.10713   2
   7  -1  -1 14.5765 2.03361   3
   7   1   1 17.1941 1.65702   3
  -7  -1   1 16.7115 2.43298   2
  -9   1   1 442.891 22.2714   2
  -9   1   1 463.964 22.3835   3
  -9  -1  -1 444.253 21.7764   3
   9   1  -1 431.858 22.7668   4
  -9  -1  -1 457.252 22.6076   2
   9  -1   1 405.344 23.0107   4
  -9   1  -1 424.664 22.0099   3
   9   1   1 360.737 22.6984   4
   9   1   1 438.951 21.5840   3
  -9   1  -1 453.188 22.3054   2
  -9  -1   1 463.571 22.1153   3
   9  -1  -1 367.336 22.7197   4
 -11   1   1 29.0054 3.62055   2
 -11  -1  -1 29.0019 2.96717   3
 -11   1   1 34.6527 3.94341   3
  11   1  -1 30.0690 4.36381   4
  11  -1   1 25.2377 4.79051   4
 -11  -1  -1 29.3861 3.80442   2
 -11   1  -1 31.0858 3.52392   3
  11   1   1 31.0024 4.30726   4
  11  -1  -1 23.9657 4.63928   4
 -11   1  -1 31.9922 3.75565   2
 -11  -1   1 32.7447 4.07094   2
 -11  -1   1 28.9346 3.24597   3
 -13  -1  -1 81.7616 5.37801   3
 -13  -1  -1 76.7422 6.28751   2
 -13   1   1 78.7717 6.05927   3
  13   1  -1 84.8688 6.60733   4
 -13   1   1 73.2744 6.09405   2
  13  -1   1 67.8202 7.34353   4
  13   1   1 71.2483 6.57844   4
 -13  -1   1 83.5811 6.42268   2
 -13  -1   1 85.5540 5.73221   3
  13  -1  -1 65.0602 7.12456   4
 -13   1  -1 77.7010 6.17939   2
 -13   1  -1 78.2888 5.69821   3
 -15   1   1 49.0486 5.49514   2
 -15  -1  -1 49.3443 4.32721   3
  15  -1   1 58.1014 6.55573   4
 -15  -1  -1 51.2096 5.51079   2
  15   1  -1 51.2712 5.50299   4
 -15   1   1 51.1769 4.72966   3
 -15  -1   1 54.8235 4.73059   3
 -15   1  -1 56.7984 4.67800   3
  15  -1  -1 48.5380 6.04405   4
 -15  -1   1 56.9743 5.78068   2
 -15   1  -1 56.7700 5.51935   2
  15   1   1 45.5022 5.73499   4
   0  -2  -1 1324.91 63.6819   3
   0  -2   1 1310.67 63.5654   2
   0   2   1 1333.21 63.6513   2
   0   2  -1 1362.47 63.7137   3
   0  -2  -1 1356.57 63.6615   2
   0   2   1 1333.90 63.6970   3
   0   2  -1 1293.88 63.5624   2
   0  -2  -1 1280.27 63.6076   4
   0  -2   1 1336.26 63.7206   3
   2   2  -1 296.059 14.3371   4
   2   2  -1 316.106 14.4817   3
  -2  -2  -1 292.941 14.6208   2
   2  -2   1 288.068 14.6097   3
   2  -2   1 279.109 14.4467   2
  -2   2   1 278.305 14.4542   4
   2  -2   1 289.004 14.5395   4
  -2  -2  -1 315.358 14.5718   4
  -2   2   1 295.535 14.6882   3
   2   2  -1 285.841 14.5712   2
  -2   2   1 292.229 14.3256   2
  -2  -2   1 305.039 14.6160   2
   2   2   1 279.764 14.5730   2
   2  -2  -1 290.642 14.3106   2
   2  -2  -1 293.163 14.5143   4
   2   2   1 307.238 14.5316   4
  -2   2  -1 292.677 14.2180   2
  -2   2  -1 283.809 14.5874   3
   2  -2  -1 281.703 14.6171   3
  -2  -2   1 298.437 14.4258   4
   4  -2   1 834.475 42.0728   3
   4  -2   1 899.057 42.1285   4
   4   2  -1 878.108 42.1738   2
  -4  -2  -1 880.388 42.2513   2
  -4  -2  -1 883.596 41.5558   3
  -4   2   1 852.417 41.8241   2
  -4   2   1 847.576 42.2076   3
   4   2  -1 919.091 42.0325   3
  -4   2   1 832.797 41.9303   4
  -4  -2   1 871.095 42.1641   2
   4   2   1 754.789 42.0712   4
  -4   2  -1 896.709 42.4978   3
   4  -2  -1 860.467 41.8278   2
   4   2   1 912.532 41.5910   3
  -4  -2   1 850.528 41.7398   3
  -4   2  -1 821.179 41.7160   2
  -4   2  -1 868.986 42.1174   4
   4  -2  -1 879.225 42.0581   4
   4  -2  -1 847.543 42.1272   3
  -4   2  -1 859.459 41.7969   2
   6  -2   1 225.317 11.2586   4
   6   2  -1 216.362 10.6652   3
  -6  -2  -1 219.568 11.2732   2
  -6  -2  -1 201.864 10.3883   3
  -6   2   1 206.386 11.1383   3
   6  -2   1 196.560 10.8800   3
   6   2  -1 206.206 11.0197   4
  -6   2   1 192.839 10.7804   4
  -6  -2   1 208.972 11.1739   2
  -6   2  -1 192.019 10.6003   2
   6   2   1 174.380 11.0786   4
   6  -2  -1 190.111 11.0417   4
   6   2   1 211.662 10.3606   3
  -6   2  -1 209.200 10.9769   3
  -6  -2   1 204.675 11.1690   4
   6  -2  -1 198.131 10.9250   3
  -6   2  -1 206.724 10.7631   2
  -6  -2   1 217.698 10.7209   3
  -8   2   1 183.469 9.94275   3
   8  -2   1 188.476 10.3248   4
  -8  -2  -1 166.524 9.04550   3
   8   2  -1 173.243 9.86259   4
   8   2  -1 172.504 9.23648   3
  -8   2   1 163.007 9.48120   2
  -8  -2  -1 180.944 10.0381   2
  -8  -2   1 164.495 9.86421   2
  -8   2  -1 169.172 9.50145   2
   8   2   1 144.105 9.89838   4
  -8  -2   1 182.306 9.45447   3
   8  -2  -1 157.456 9.93999   4
   8   2   1 175.916 9.01283   3
  -8   2  -1 165.662 9.61399   3
  10   2  -1 257.272 13.7907   4
 -10  -2  -1 242.332 12.8315   3
 -10  -2  -1 258.439 13.9570   2
  10  -2   1 239.903 14.3174   4
 -10   2   1 245.411 14.2954   3
 -10   2   1 254.780 13.5206   2
  10   2   1 223.338 13.8717   4
 -10   2  -1 249.236 13.4698   2
 -10  -2   1 254.047 13.8442   2
 -10   2  -1 239.741 13.4073   3
  10   2   1 248.835 12.8532   3
  10  -2  -1 210.185 14.0918   4
 -10  -2   1 254.230 13.2336   3
 -12   2   1 3.45210 2.09399   2
  12   2  -1 9.35730 2.73457   4
 -12  -2  -1 3.17159 1.49942   3
 -12   2   1 3.48624 2.11527   3
  12  -2   1 1.05657 3.02148   4
 -12  -2  -1 3.02959 2.25282   2
 -12  -2   1 4.28423 1.83627   3
 -12  -2   1 6.96496 2.59965   2
 -12   2  -1 4.93668 2.21645   3
 -12   2  -1 7.01022 2.21569   2
  12   2   1 7.53698 3.02999   4
  12  -2  -1 3.30175 3.00643   4
  14  -2   1 138.328 11.0944   4
 -14  -2  -1 165.144 8.97872   3
 -14   2   1 146.110 9.86631   2
 -14   2   1 151.315 9.82009   3
  14   2  -1 180.880 10.3093   4
 -14  -2  -1 150.652 10.3942   2
 -14  -2   1 154.097 9.28931   3
  14   2   1 161.228 10.4344   4
  14  -2  -1 132.415 10.8013   4
 -14  -2   1 160.664 10.4213   2
 -14   2  -1 164.582 10.0760   2
 -14   2  -1 165.712 9.72128   3
 -16   2   1 3.30383 2.57137   2
  16  -2   1 2.15995 3.20551   4
 -16   2   1 1.02275 2.21780   3
 -16  -2  -1 0.23039 2.67233   2
  16   2  -1 0.55213 2.56715   4
  16   2   1 -2.3054 2.65270   4
  16  -2  -1 0.82325 3.07257   4
 -16   2  -1 -2.5308 2.53899   2
 -16  -2   1 -2.2098 2.56900   2
  -1  -3  -1 0.80938 0.46601   4
  -1  -3  -1 0.51351 0.52228   2
   1   3  -1 0.49421 0.47317   2
  -1   3   1 0.36519 0.34917   2
   1   3  -1 0.88896 0.47093   4
   1   3  -1 0.39575 0.45411   3
   1  -3   1 0.81522 0.59295   3
  -1   3   1 0.03448 0.57735   3
  -1  -3  -1 0.33259 0.40488   3
  -1   3   1 0.18728 0.45616   4
   1  -3   1 0.31718 0.55186   4
   1  -3  -1 -0.1059 0.53700   3
   1   3   1 0.37494 0.53410   2
   1  -3  -1 0.35207 0.51427   2
  -1   3  -1 1.10696 0.61468   4
  -1   3  -1 0.13578 0.56949   3
   1   3   1 0.39782 0.43972   3
   1   3   1 0.43254 0.54294   4
  -1  -3   1 0.47069 0.47591   2
  -1  -3   1 0.81948 0.46252   4
  -1  -3   1 0.20337 0.42915   3
   1  -3  -1 0.76054 0.65581   4
   3   3  -1 202.433 10.6450   2
  -3  -3  -1 211.209 10.0187   3
   3  -3   1 204.693 10.7199   3
  -3   3   1 203.130 10.7884   3
  -3  -3  -1 215.120 10.1184   3
  -3   3   1 196.276 10.4977   4
  -3  -3  -1 204.730 10.7338   2
   3   3  -1 209.050 10.3356   4
   3  -3   1 204.935 10.6105   4
  -3   3   1 199.463 10.2143   2
  -3  -3   1 212.765 10.5253   4
  -3   3  -1 198.685 10.0626   2
  -3   3  -1 206.119 10.0997   2
  -3   3  -1 203.354 10.7050   3
  -3  -3   1 209.508 10.7005   2
   3   3   1 200.438 10.6491   2
   3   3   1 216.358 10.5578   4
   3  -3  -1 203.436 10.1936   2
  -3  -3   1 208.533 10.3249   3
   3  -3  -1 193.483 10.6827   3
  -5   3   1 24.8408 2.26256   4
  -5  -3  -1 23.4485 1.68346   3
   5   3  -1 23.8214 2.20919   4
  -5   3   1 24.9158 2.01696   2
  -5  -3  -1 23.8354 2.33420   2
  -5   3   1 24.5422 2.56257   3
  -5  -3  -1 22.0197 3.23965   4
   5  -3   1 23.3648 2.38604   3
   5   3  -1 22.7664 2.59642   3
   5  -3   1 27.2994 2.59665   4
  -5  -3  -1 28.2727 2.65068   2
   5  -3  -1 23.7074 2.59784   4
  -5  -3   1 25.8652 1.94587   3
  -5  -3   1 23.5028 2.35707   2
   5  -3  -1 22.1484 2.33867   3
   5   3   1 25.2859 2.63031   4
   5  -3  -1 25.4057 2.02871   2
  -5   3  -1 25.0083 1.98140   2
   5   3   1 24.7103 1.90409   3
  -5   3  -1 24.0818 2.48070   3
  -5  -3   1 21.1925 2.98500   4
  -5   3  -1 23.1635 1.89932   2
  -5   3  -1 27.4113 2.43921   4
  -5  -3   1 25.5577 2.53825   2
  -7  -3  -1 59.3261 3.50854   3
  -7   3   1 59.4756 3.94640   2
   7  -3   1 72.3095 4.70675   4
   7   3  -1 50.5242 4.05638   3
  -7   3   1 62.1724 4.53628   3
   7   3  -1 59.6320 4.16014   4
  -7   3   1 55.3166 3.91045   2
  -7  -3  -1 51.1270 4.43727   2
   7   3   1 44.2081 4.32633   4
  -7   3  -1 61.4983 3.94255   2
   7   3   1 55.9372 3.79029   3
   7  -3  -1 63.1869 4.66139   4
  -7   3  -1 65.6052 4.45782   3
  -7  -3   1 63.2918 3.87785   3
  -7   3  -1 60.1451 3.87075   2
  -7  -3   1 59.3260 4.49769   2
  -9   3   1 -0.6322 1.31155   2
  -9  -3  -1 0.23465 1.55509   2
   9   3  -1 -1.1102 1.46415   4
   9  -3   1 1.31154 2.02615   4
  -9  -3  -1 0.53875 0.90421   3
  -9   3   1 -1.5503 1.33169   3
   9   3  -1 1.01563 1.41871   3
  -9   3  -1 0.52685 1.49291   3
  -9   3  -1 0.23752 1.49898   2
  -9  -3   1 0.94671 1.28370   3
   9   3   1 -0.8242 1.60595   4
  -9  -3   1 1.31596 1.73571   2
   9   3   1 1.69211 1.20917   3
   9  -3  -1 0.37911 1.94149   4
  11   3  -1 4.68333 2.20177   4
 -11  -3  -1 2.89458 2.19154   2
  11  -3   1 5.32680 3.07445   4
 -11  -3  -1 2.26494 1.17949   3
 -11   3   1 3.44058 1.69958   2
 -11   3   1 5.00645 2.23439   3
  11   3   1 0.99954 2.23914   4
 -11   3  -1 3.76835 2.13895   3
  11  -3  -1 5.43654 2.92934   4
  11   3   1 4.01043 1.66446   3
 -11  -3   1 3.54469 1.93083   2
 -11  -3   1 4.35178 1.61434   3
 -13   3   1 4.31736 2.01998   2
 -13   3   1 4.94322 2.28871   3
 -13  -3  -1 2.43409 2.54140   2
  13  -3   1 -0.6475 3.24181   4
  13   3  -1 7.20034 2.51436   4
 -13  -3  -1 5.05592 1.52491   3
 -13   3  -1 5.52022 2.19473   3
 -13   3  -1 0.87512 1.96965   2
 -13  -3   1 6.07700 2.89516   2
  13  -3  -1 4.26903 3.17791   4
 -13  -3   1 6.55038 1.91880   3
 -15   3   1 0.65526 2.21003   3
  15   3  -1 2.31144 2.50197   4
 -15  -3  -1 -0.1432 2.57723   2
  15  -3   1 3.68160 3.83641   4
  15   3   1 -3.7272 2.51343   4
 -15   3  -1 1.91940 2.13162   3
 -15   3  -1 -3.5457 2.14792   2
  15  -3  -1 -1.4499 3.09244   4
 -15  -3   1 -2.0735 2.28362   2
   0   4   1 208.581 10.5859   4
   0   4   1 206.056 10.4528   2
   0  -4  -1 208.085 10.6490   3
   0   4   1 204.387 10.6475   3
   0  -4  -1 210.822 10.4990   2
   0  -4   1 214.659 10.6689   4
   0  -4   1 206.911 10.3897   2
   0  -4   1 215.542 10.3990   2
   0  -4   1 201.194 10.5276   4
   0  -4   1 217.838 10.7359   3
   0  -4  -1 203.944 10.5058   4
   0   4  -1 212.947 10.6742   3
  -2   4   1 505.122 24.6597   2
   2   4  -1 510.934 24.8745   3
   2   4  -1 497.348 24.8925   4
   2  -4   1 483.469 25.2409   3
  -2  -4  -1 508.286 24.7539   3
  -2   4   1 486.623 25.0452   4
  -2  -4  -1 523.722 24.9486   4
   2  -4  -1 510.113 25.1524   4
  -2   4  -1 515.851 25.2764   3
  -2   4  -1 497.699 25.1240   4
   2   4   1 511.757 24.7077   3
   2  -4  -1 506.391 25.2695   3
  -2  -4   1 538.798 24.9428   4
   2   4   1 515.003 24.9867   4
   2  -4  -1 511.801 24.6556   2
  -2  -4   1 508.895 24.8800   3
   2   4   1 492.944 25.1093   2
  -2  -4   1 547.509 25.1971   2
  -4  -4  -1 12.8582 1.91352   4
  -4   4   1 11.6322 1.91839   3
  -4  -4  -1 14.6873 1.95034   2
   4  -4   1 12.7617 1.79884   4
  -4   4   1 12.7157 1.27043   2
  -4  -4  -1 10.2508 1.13426   3
  -4   4   1 11.7758 1.66362   4
   4  -4   1 9.83399 1.69285   3
  -4  -4  -1 13.1086 1.05610   3
  -4  -4   1 16.8112 2.00812   3
  -4   4  -1 15.1318 2.14748   3
  -4  -4   1 15.9758 2.05741   2
  -4  -4   1 14.8395 2.07928   4
  -4  -4   1 14.4674 1.45302   3
  -4   4  -1 12.7697 1.13241   2
   4   4   1 15.5435 1.89116   4
   4  -4  -1 15.6885 2.11206   3
  -4   4  -1 13.0264 1.14854   2
  -4   4  -1 17.0925 1.97083   4
   4  -4  -1 11.1892 1.21456   2
  -4  -4   1 13.8968 1.85945   2
   4  -4  -1 16.8407 2.09452   4
  -6  -4  -1 15.3400 2.50315   2
   6   4  -1 14.0994 1.91369   4
   6   4  -1 18.7541 2.01862   3
  -6   4   1 13.0881 2.28726   3
  -6   4   1 13.7490 1.74865   2
  -6  -4  -1 13.1058 1.26026   3
  -6  -4  -1 14.2279 1.36101   3
   6  -4   1 17.2446 2.45044   4
  -6   4  -1 14.1621 2.32600   3
  -6   4  -1 14.0059 1.61606   2
  -6  -4   1 17.2179 2.55577   2
  -6  -4   1 19.5500 1.91904   3
   6  -4  -1 15.9317 2.39788   4
   6   4   1 18.8838 2.36402   4
  -6   4  -1 14.8882 1.65588   2
  -8  -4  -1 36.4952 3.91675   2
  -8  -4  -1 38.9406 2.73852   3
   8   4  -1 45.0330 3.66919   4
  -8   4   1 40.7829 3.27713   2
   8  -4   1 57.9666 6.83287   4
  -8   4   1 45.9666 3.42416   2
  -8   4   1 49.7662 4.23363   3
  -8   4  -1 44.3492 3.19769   2
   8   4   1 41.9896 2.85444   3
   8  -4  -1 40.5892 4.01818   4
  -8  -4   1 32.5587 3.98991   2
   8   4   1 45.1162 3.85347   4
  -8   4  -1 41.1937 3.20544   2
  -8   4  -1 40.2061 3.79234   3
  -8  -4   1 44.2727 3.19836   3
 -10   4   1 17.3255 2.59560   2
  10   4  -1 17.4780 2.66757   3
  10  -4   1 20.9459 3.60958   4
  10   4  -1 25.0342 3.17441   4
 -10  -4  -1 20.2185 3.38387   2
 -10  -4  -1 16.8886 1.92025   3
 -10   4   1 18.4622 3.21152   3
 -10  -4   1 18.3308 2.41859   3
  10   4   1 22.9651 2.41244   3
 -10  -4   1 25.1614 3.66952   2
 -10   4  -1 24.0933 2.81460   2
  10   4   1 19.3020 3.36942   4
 -10   4  -1 16.4151 3.00937   3
  10  -4  -1 25.2633 3.77865   4
 -12   4   1 43.2625 4.65861   3
 -12  -4  -1 44.5277 4.99544   2
  12  -4   1 59.0845 6.11345   4
 -12  -4  -1 38.3592 2.96389   3
 -12   4   1 41.0165 4.12323   2
  12   4  -1 40.8158 4.17568   4
 -12   4  -1 38.8806 4.55078   3
 -12  -4   1 35.6302 4.61629   2
 -12  -4   1 38.1113 3.48425   3
  12   4   1 30.1714 3.32644   3
  12   4   1 43.0980 4.72876   4
  12  -4  -1 33.7475 5.09559   4
 -12   4  -1 40.5470 4.00559   2
  14   4  -1 12.5664 2.93185   4
 -14  -4  -1 18.9412 4.00073   2
 -14   4   1 17.7591 3.31740   2
  14  -4   1 10.8149 4.02077   4
  14   4   1 15.2743 3.39151   4
  14  -4  -1 10.7783 3.93833   4
 -14  -4   1 18.6426 2.54312   3
 -14  -4   1 12.0908 3.31239   2
 -14   4  -1 17.4325 3.17880   3
 -14   4  -1 15.1981 2.93296   2
 -16   4   1 9.60291 3.13764   2
 -16  -4  -1 8.10649 3.43841   2
  16   4  -1 9.96249 2.78073   4
 -16   4   1 4.58729 2.88112   3
  16  -4   1 7.79197 5.24891   4
 -16   4  -1 5.15806 2.54951   3
  16   4   1 8.71064 3.73849   4
 -16  -4   1 14.3362 3.59601   2
 -16   4  -1 6.54586 2.81670   2
  16  -4  -1 8.38061 3.96708   4
   1  -5   1 232.344 11.4005   2
   1   5  -1 236.381 11.8359   3
  -1  -5  -1 226.589 11.8538   2
   1  -5   1 243.932 12.0320   4
  -1  -5  -1 223.735 11.7785   3
   1   5  -1 239.217 11.8287   4
   1  -5   1 233.861 12.1088   3
   1  -5   1 231.474 11.3900   2
  -1   5   1 235.184 11.5340   2
  -1  -5  -1 229.540 11.7536   4
  -1   5   1 237.602 12.1184   3
   1  -5  -1 232.684 11.5680   2
   1  -5  -1 234.215 12.0653   3
   1   5   1 227.167 11.7761   3
   1  -5  -1 240.630 12.0507   4
   1   5   1 212.848 11.8044   4
  -1  -5   1 231.366 11.8092   2
  -1   5  -1 232.862 12.0599   3
  -1   5  -1 233.100 11.9701   4
   1   5   1 216.114 11.7861   2
  -1  -5   1 239.212 11.9111   3
  -1  -5   1 251.094 11.8639   2
   1  -5  -1 233.408 11.8483   4
  -1  -5   1 233.683 11.7655   4
   3   5  -1 371.704 18.7337   4
  -3  -5  -1 371.297 18.5011   3
  -3  -5  -1 376.299 19.1479   2
  -3  -5  -1 394.930 18.8699   4
   3  -5   1 364.194 19.2289   3
  -3   5   1 386.409 18.4056   2
   3  -5   1 380.551 19.1020   4
  -3   5   1 369.455 19.3063   3
  -3   5   1 363.129 18.9633   4
  -3  -5   1 403.391 18.8721   4
  -3  -5   1 392.593 19.1353   2
   3  -5  -1 354.657 19.1778   3
  -3   5  -1 368.570 19.0472   4
   3  -5  -1 389.327 18.3281   2
  -3  -5   1 378.667 18.6628   3
   3  -5  -1 362.222 19.0653   4
   3   5   1 401.961 18.9178   4
  -3  -5   1 364.881 19.0915   2
   3   5   1 381.296 18.4710   3
  -3   5  -1 375.296 19.2457   3
   3   5   1 367.604 19.0610   2
  -5   5   1 25.4965 3.03351   3
  -5  -5  -1 22.6500 1.55630   3
  -5  -5  -1 19.4716 2.64165   2
  -5   5   1 21.4134 1.79465   2
   5   5  -1 22.6402 2.14504   4
   5  -5   1 26.6385 2.89720   4
  -5  -5  -1 22.1411 1.57230   3
  -5  -5   1 26.7112 2.32927   3
  -5  -5   1 32.1121 3.39327   4
   5  -5  -1 22.4393 1.74693   2
  -5  -5   1 27.2388 2.98426   2
  -5   5  -1 25.4196 2.98006   3
  -5   5  -1 19.2364 1.57278   2
  -5  -5   1 21.4890 1.79388   3
  -5   5  -1 21.3348 1.62185   2
   5  -5  -1 24.8410 2.65555   4
   5   5   1 25.4273 2.56516   4
  -7   5   1 426.425 22.5256   3
  -7  -5  -1 436.850 21.1237   3
  -7  -5  -1 431.042 22.5456   2
  -7  -5  -1 420.900 21.0042   3
  -7   5   1 426.252 21.4861   2
  -7   5   1 412.343 21.4359   2
   7   5  -1 450.894 21.7727   4
   7  -5   1 424.702 22.2222   4
   7  -5  -1 448.832 22.3390   4
  -7  -5   1 435.700 21.4257   3
  -7   5  -1 435.662 21.4178   2
  -7  -5   1 420.367 22.4593   2
  -7  -5   1 420.368 21.3868   3
   7   5   1 466.032 22.0965   4
  -7   5  -1 417.180 22.3322   3
  -9  -5  -1 4.65698 1.04867   3
  -9   5   1 4.20254 1.74427   3
  -9   5   1 4.11247 1.31475   2
  -9  -5  -1 3.76594 0.92080   3
   9   5  -1 2.94956 1.61878   4
   9  -5   1 3.68230 2.26881   4
  -9  -5  -1 2.41038 2.11209   2
  -9  -5   1 2.56030 1.96669   2
  -9  -5   1 3.56669 1.28455   3
   9   5   1 2.95663 1.99105   4
  -9   5  -1 4.67726 1.39125   2
  -9   5  -1 2.05019 1.31611   2
  -9   5  -1 3.57567 1.88869   3
   9  -5  -1 3.42423 2.28628   4
 -11  -5  -1 160.969 8.74062   3
 -11   5   1 178.613 10.7331   3
 -11   5   1 174.940 9.73074   2
  11   5  -1 180.602 9.95696   4
 -11  -5  -1 156.753 10.5417   2
  11  -5   1 171.153 10.8541   4
 -11   5  -1 168.497 9.64930   2
  11   5   1 165.043 10.2234   4
 -11   5  -1 170.760 10.4214   3
  11  -5  -1 176.559 10.9950   4
 -11  -5   1 165.007 10.6380   2
 -11  -5   1 167.949 9.32405   3
 -13   5   1 2.86446 2.31747   3
 -13  -5  -1 7.61719 3.11873   2
 -13   5   1 2.68540 1.92387   2
  13  -5   1 3.20517 3.30097   4
  13   5  -1 -0.2187 2.19338   4
 -13  -5   1 6.22545 2.75210   2
 -13   5  -1 3.37146 1.93568   2
 -13   5  -1 0.20529 2.03094   3
 -13  -5   1 4.56882 1.47534   3
  13  -5  -1 -2.5894 2.74897   4
  13   5   1 4.23954 2.54750   4
  15   5  -1 2.19716 2.14805   4
 -15  -5  -1 4.33869 3.09472   2
  15  -5   1 5.34898 3.58902   4
 -15   5   1 2.17931 2.38971   2
 -15   5   1 5.53529 2.71534   3
 -15   5  -1 4.31342 2.61461   3
  15  -5  -1 1.34604 3.64895   4
 -15  -5   1 2.18613 2.67732   2
 -15   5  -1 3.53359 2.32078   2
  15   5   1 3.60181 2.70224   4
   0  -6   1 319.538 15.7808   4
   0  -6   1 327.027 15.5603   2
   0   6   1 309.846 15.9342   3
   0  -6  -1 320.097 15.6717   2
   0  -6   1 322.275 15.9845   4
   0  -6   1 305.537 15.5243   2
   0   6   1 303.298 15.5675   2
   0  -6  -1 300.822 15.6978   4
   0   6   1 301.694 15.8224   4
   0   6  -1 323.997 15.9700   3
   0  -6  -1 309.195 15.9183   3
  -2   6   1 54.6666 2.97394   2
  -2  -6  -1 54.9691 3.46584   4
  -2  -6  -1 52.4402 3.62593   2
  -2  -6  -1 56.4363 3.38909   3
   2  -6   1 49.1480 3.74368   4
   2   6  -1 56.5100 3.51945   4
  -2   6   1 58.8960 4.00294   3
   2  -6   1 51.4083 3.82576   3
   2   6  -1 54.3732 3.41802   3
   2  -6  -1 52.4863 3.79175   3
  -2   6  -1 54.3679 3.72967   4
   2  -6  -1 55.5120 3.88103   4
  -2  -6   1 52.5421 3.60522   2
   2   6   1 56.4552 3.62823   4
  -2   6  -1 53.6297 3.88298   3
   2   6   1 53.6144 3.31081   3
  -2  -6   1 58.3326 3.52386   3
  -2  -6   1 58.7742 3.65373   2
  -2  -6   1 57.0272 3.45314   4
   2  -6  -1 43.9638 3.34359   2
  -4   6   1 37.9491 3.49974   3
  -4   6   1 43.0169 2.34580   2
   4  -6   1 37.1393 3.25135   4
   4   6  -1 37.5561 2.82993   4
  -4  -6  -1 37.3325 3.25643   2
  -4  -6  -1 37.8641 2.45795   3
   4  -6  -1 43.7356 3.38810   4
   4   6   1 37.0712 2.98022   4
  -4  -6   1 36.4938 3.27936   2
  -4  -6   1 37.6318 2.62154   3
  -4  -6   1 37.0258 3.25026   3
  -4   6  -1 36.6698 3.37215   3
  -6   6   1 33.1343 3.77954   3
  -6  -6  -1 32.8991 2.06022   3
  -6  -6  -1 35.8711 3.85134   2
   6  -6   1 37.0867 3.44737   4
  -6   6   1 31.1909 2.19477   2
   6   6  -1 30.7682 2.76253   4
  -6   6   1 31.8724 2.31113   2
  -6  -6  -1 28.4936 2.01787   3
  -6  -6   1 32.2725 2.29501   3
  -6  -6   1 38.9552 3.95864   2
   6  -6  -1 28.4107 3.34809   4
  -6   6  -1 30.7408 3.23726   3
  -6  -6   1 31.3595 2.57805   3
  -6   6  -1 30.0203 2.04329   2
  -6   6  -1 29.5613 1.99443   2
   6   6   1 34.9278 3.08960   4
  -8   6   1 2.72717 2.01870   3
  -8  -6  -1 2.13592 1.89137   2
   8  -6   1 2.31745 1.92756   4
  -8   6   1 3.00442 1.44423   2
  -8  -6  -1 2.39854 0.80065   3
  -8   6   1 2.65909 1.09876   2
  -8  -6   1 1.91366 0.91331   3
  -8   6  -1 1.30968 0.98326   2
   8  -6  -1 0.48152 1.86164   4
  -8   6  -1 6.24949 2.09263   3
  -8   6  -1 2.78879 1.08855   2
   8   6   1 4.86794 1.92985   4
  -8  -6   1 2.17710 1.05724   3
  -8  -6   1 0.92747 1.68589   2
 -10   6   1 44.9007 3.72827   2
  10   6  -1 49.8948 4.16611   4
 -10  -6  -1 42.2962 4.95464   2
 -10   6   1 44.5509 4.70040   3
  10  -6   1 49.6556 5.00353   4
 -10   6  -1 45.4762 4.64010   3
 -10  -6   1 45.3317 3.49284   3
 -10  -6   1 42.1786 4.96690   2
 -10   6  -1 53.3047 3.70943   2
 -10  -6   1 45.9961 3.29759   3
  10  -6  -1 54.4408 5.12197   4
  10   6   1 54.3724 4.63139   4
  12   6  -1 0.63096 1.82970   4
 -12   6   1 1.53447 1.53053   2
 -12  -6  -1 -1.0078 2.00343   2
 -12   6   1 3.29497 2.08632   3
  12  -6   1 0.88224 2.79144   4
 -12  -6   1 1.94044 1.35483   3
 -12   6  -1 2.06778 1.91546   3
  12   6   1 -0.6982 2.01355   4
 -12   6  -1 -0.3175 1.35413   2
 -12  -6   1 -2.0727 1.80783   2
  12  -6  -1 0.02920 2.75080   4
 -14  -6  -1 15.6365 3.78641   2
  14  -6   1 18.2128 4.12285   4
 -14   6   1 17.6685 3.22017   2
  14   6  -1 16.7988 2.95866   4
 -14   6   1 16.5923 3.61656   3
 -14  -6   1 6.31263 3.17482   2
  14  -6  -1 14.5026 4.30067   4
 -14   6  -1 10.1235 3.12133   3
 -14   6  -1 13.4310 2.85755   2
  14   6   1 14.2185 3.26569   4
  -1   7   1 56.2463 4.13847   3
   1  -7   1 57.5060 4.09852   3
  -1  -7  -1 55.9140 4.11386   3
   1  -7   1 59.8026 4.14267   4
  -1   7   1 57.4204 3.39882   2
   1   7  -1 62.6165 3.95608   4
   1  -7   1 61.3474 3.33642   2
  -1  -7  -1 59.1816 3.84217   2
   1  -7   1 59.6968 3.34903   2
   1   7  -1 58.3377 3.86072   3
  -1  -7   1 55.8747 3.91995   4
   1   7   1 57.6780 3.72875   2
   1  -7  -1 58.7809 4.04803   3
   1   7   1 59.8429 3.89762   3
  -1  -7   1 62.4118 3.78665   2
   1  -7  -1 61.8012 4.20763   4
  -1  -7   1 60.4512 3.79068   2
  -1  -7   1 58.1402 3.95221   3
   1   7   1 58.5082 3.97444   4
   1  -7  -1 58.4853 3.48532   2
  -1   7  -1 62.7473 4.22882   3
   3  -7   1 20.9613 2.57997   4
  -3  -7  -1 17.9774 2.32372   2
  -3  -7  -1 18.6735 2.60711   2
  -3   7   1 16.7097 2.45283   3
   3   7  -1 19.4733 1.92946   3
   3   7  -1 17.4549 2.05593   4
  -3  -7  -1 16.5053 1.70921   3
  -3  -7   1 20.3946 2.35367   2
   3  -7  -1 16.1788 2.32563   4
  -3  -7   1 17.8580 2.04153   3
   3   7   1 19.7951 2.19670   4
  -3   7  -1 19.1704 2.58551   3
   3   7   1 16.1595 1.65344   3
  -3  -7   1 18.7865 2.33562   2
   5  -7   1 148.352 8.79133   4
  -5   7   1 150.263 9.09644   3
  -5  -7  -1 141.272 7.79721   3
  -5  -7  -1 150.854 8.92596   2
   5   7  -1 154.079 8.35391   4
   5  -7  -1 163.589 8.98518   4
  -5  -7   1 143.972 8.82876   2
  -5   7  -1 155.896 9.10534   3
   5   7   1 153.106 8.51383   4
  -5  -7   1 151.976 8.06024   3
  -7   7   1 11.4678 2.59406   3
  -7  -7  -1 13.0996 1.31242   3
  -7  -7  -1 11.9283 1.25046   3
   7  -7   1 11.2682 2.43743   4
  -7   7   1 9.60837 1.30378   2
  -7  -7  -1 9.44069 2.19994   2
  -7   7   1 13.7711 1.65462   2
   7   7  -1 12.7247 2.06395   4
   7  -7  -1 12.3773 2.56644   4
  -7   7  -1 12.0158 2.48814   3
  -7  -7   1 20.0031 3.19239   2
   7   7   1 10.1541 2.20541   4
  -7  -7   1 14.2275 1.74447   3
  -7  -7   1 11.7896 1.49945   3
  -7   7  -1 12.8237 1.32159   2
   9  -7   1 48.7953 4.83449   4
  -9  -7  -1 40.4790 4.55743   2
  -9   7   1 34.0640 2.89141   2
   9   7  -1 35.9066 3.50868   4
  -9   7   1 39.5401 4.68802   3
  -9  -7   1 41.6330 2.92122   3
  -9   7  -1 30.9930 2.66380   2
  -9   7  -1 36.8991 3.02238   2
  -9   7  -1 34.0764 4.34467   3
  -9  -7   1 38.1552 4.59398   2
   9  -7  -1 45.3658 4.58570   4
  -9  -7   1 37.9043 3.59008   3
   9   7   1 37.9700 3.81103   4
  11  -7   1 1.48924 2.71854   4
 -11   7   1 1.56906 2.16338   3
 -11   7   1 2.68516 1.52932   2
  11   7  -1 -0.1527 1.70568   4
 -11   7  -1 0.35190 1.29447   2
 -11  -7   1 0.61545 1.13387   3
  11  -7  -1 -0.4162 2.53776   4
 -11   7  -1 3.06569 2.14498   3
  11   7   1 1.00224 2.01960   4
 -11  -7   1 2.46924 1.79051   3
  13  -7   1 4.91495 3.17064   4
 -13   7   1 5.96587 2.16393   2
 -13   7   1 -1.0418 2.19796   3
 -13  -7  -1 3.51124 2.56548   2
  13   7  -1 2.42350 2.05222   4
 -13   7  -1 3.50679 2.61679   3
  13  -7  -1 -0.6409 2.71260   4
  13   7   1 8.33168 2.64243   4
 -13   7  -1 0.82031 1.87012   2
 -13  -7   1 1.49178 2.47420   2
 -15  -7  -1 -0.6026 2.57398   2
  15   7  -1 4.45152 2.59260   4
 -15   7   1 1.37013 2.90291   3
  15  -7  -1 0.93181 3.52649   4
 -15   7  -1 2.95387 2.55697   3
 -15  -7   1 -0.1168 2.51997   2
  15   7   1 0.28245 2.51686   4
   0   8   1 3240.54 154.175   3
   0  -8  -1 3223.09 154.275   4
   0  -8  -1 3274.24 153.789   2
   0  -8   1 3141.80 153.616   2
   0  -8   1 3276.28 153.617   2
   0   8  -1 3278.57 154.177   3
   0  -8  -1 2960.32 154.072   3
  -2  -8  -1 1004.00 50.8263   3
  -2  -8  -1 1021.84 50.8859   2
  -2   8   1 1007.82 50.2178   2
  -2   8   1 1052.16 51.4153   3
   2  -8   1 1069.59 51.2789   4
   2   8  -1 1047.46 50.8147   3
   2   8  -1 1053.41 50.9332   4
  -2  -8  -1 1036.65 51.0278   2
  -2  -8   1 1028.28 50.9728   3
   2   8   1 1053.84 51.0120   4
   2  -8  -1 1083.36 50.5753   2
  -2  -8   1 1087.75 51.0019   2
  -2  -8   1 1009.08 50.9375   2
   2  -8  -1 1050.15 51.2959   4
  -2   8  -1 1041.41 51.3395   3
   2   8   1 1036.47 50.7465   3
  -4   8   1 2337.61 112.678   3
  -4  -8  -1 2330.16 112.365   2
   4   8  -1 2229.11 111.819   4
  -4  -8  -1 2227.84 111.563   3
   4  -8   1 2291.72 112.308   4
   4   8  -1 2371.38 111.793   3
  -4  -8   1 2318.01 111.780   3
   4   8   1 2411.49 111.563   3
   4  -8  -1 2374.08 112.407   4
  -4  -8   1 2317.88 112.317   2
   4   8   1 2288.30 111.995   4
   6   8  -1 859.166 42.0877   4
  -6  -8  -1 915.506 41.7161   3
  -6  -8  -1 835.709 41.4614   3
   6  -8   1 874.783 42.6741   4
  -6   8   1 857.029 43.0547   3
  -6  -8  -1 864.499 42.8647   2
  -6  -8   1 859.258 42.8040   2
   6  -8  -1 854.852 42.6803   4
  -6  -8   1 729.449 42.1510   3
  -6   8  -1 875.879 42.9529   3
   6   8   1 877.854 42.2681   4
  -6  -8   1 853.548 41.9079   3
  -8   8   1 788.503 40.0520   3
  -8  -8  -1 773.325 39.8731   2
   8   8  -1 784.621 38.8854   4
  -8   8   1 786.068 38.0386   2
  -8   8   1 712.438 38.3989   2
   8  -8   1 805.131 39.6380   4
  -8  -8   1 762.749 38.7662   3
   8   8   1 827.743 39.1973   4
  -8  -8   1 782.537 38.3709   3
   8  -8  -1 831.793 39.7787   4
  -8  -8   1 792.815 39.8810   2
  -8   8  -1 783.649 39.8526   3
  10  -8   1 750.437 38.6688   4
  10   8  -1 730.021 37.7851   4
 -10   8   1 766.620 37.1511   2
 -10   8   1 760.576 39.0797   3
 -10  -8  -1 763.750 39.0535   2
 -10   8  -1 749.830 38.8493   3
  10   8   1 795.490 38.2061   4
 -10  -8   1 744.669 37.4212   3
 -10   8  -1 768.106 37.9325   2
  10  -8  -1 807.367 38.9543   4
 -10  -8   1 768.313 37.2277   3
 -10  -8   1 741.511 38.9662   2
 -10   8  -1 731.899 37.0129   2
 -12   8   1 116.357 6.71328   2
 -12  -8  -1 104.006 8.52441   2
 -12   8   1 120.784 8.55984   3
  12  -8   1 110.308 8.39967   4
  12  -8  -1 108.501 8.65164   4
 -12   8  -1 104.042 8.05063   3
 -12   8  -1 112.226 6.56447   2
  12   8   1 118.763 7.74027   4
 -12  -8   1 110.002 6.25283   3
 -12  -8   1 117.298 8.54857   2
  14   8  -1 439.239 22.1999   4
 -14   8   1 430.835 23.4402   3
  14  -8   1 415.252 23.6836   4
 -14  -8  -1 402.075 23.4252   2
 -14  -8   1 416.929 23.6359   2
  14  -8  -1 389.799 23.4790   4
  14   8   1 452.259 22.6011   4
 -14   8  -1 417.499 23.1044   3
  -1  -9  -1 477.731 24.6646   2
   1   9  -1 525.997 25.0471   3
   1  -9   1 499.228 24.3496   2
   1  -9   1 499.614 25.2691   4
  -1  -9  -1 498.792 24.8734   2
  -1   9   1 522.108 25.3668   3
   1  -9   1 497.128 24.2813   2
   1  -9  -1 486.255 24.3491   2
   1  -9  -1 490.205 25.2881   4
  -1  -9   1 495.744 25.1915   4
   1  -9  -1 487.296 24.4701   2
  -1  -9   1 490.850 24.7057   2
   1   9   1 496.707 25.0622   4
  -1  -9   1 496.248 24.7751   2
   1   9   1 490.608 24.9500   3
  -1   9  -1 488.927 25.2272   3
   3   9  -1 99.2675 5.81513   3
   3   9  -1 88.8361 5.93433   4
  -3  -9  -1 99.7627 5.83225   3
   3  -9   1 95.0854 6.43735   4
  -3   9   1 100.391 6.61296   3
  -3  -9  -1 101.995 6.30192   2
   3   9   1 96.0063 6.10025   4
  -3  -9   1 97.3314 6.17466   2
  -3  -9   1 100.079 5.99993   3
  -3   9  -1 104.695 6.60154   3
   3   9   1 96.6723 5.66497   3
   3  -9  -1 98.1026 6.48251   4
   5  -9   1 569.529 30.5564   4
  -5   9   1 598.526 30.9896   3
  -5  -9  -1 623.323 29.8336   3
  -5  -9  -1 574.634 29.6449   3
  -5  -9   1 589.242 29.8835   3
  -5   9  -1 588.153 30.8599   3
   5  -9  -1 627.448 30.7777   4
  -5  -9   1 641.242 30.2529   3
   5   9   1 614.898 30.3170   4
  -7  -9  -1 54.3321 4.91322   2
  -7  -9  -1 50.2626 3.26736   3
  -7  -9  -1 52.5682 3.25337   3
   7  -9   1 53.0302 4.95626   4
   7   9  -1 47.8738 4.06241   4
  -7   9   1 59.0389 5.34187   3
  -7  -9   1 50.8328 3.57904   3
  -7  -9   1 55.0235 4.93847   2
  -7   9  -1 53.3767 4.96586   3
  -7  -9   1 56.3352 4.07957   3
   7   9   1 56.4500 4.54461   4
   7  -9  -1 49.0868 4.83629   4
   9  -9   1 194.008 11.6185   4
  -9   9   1 194.842 11.8907   3
   9   9  -1 188.521 10.6761   4
  -9  -9  -1 193.289 11.7452   2
  -9  -9   1 176.050 9.89124   3
  -9  -9   1 191.691 11.6850   2
  -9   9  -1 189.269 11.6581   3
  -9  -9   1 186.333 9.90288   3
   9  -9  -1 189.153 11.6325   4
   9   9   1 195.453 10.9611   4
  11   9  -1 76.0263 5.52711   4
 -11  -9  -1 73.3920 6.56181   2
  11  -9   1 77.0821 6.83567   4
 -11   9   1 68.6278 6.44406   3
  11  -9  -1 62.3113 6.62258   4
 -11  -9   1 69.4973 6.24082   2
 -11  -9   1 66.8441 4.27814   3
 -11   9  -1 69.3575 6.33467   3
  11   9   1 69.4172 5.62906   4
 -13   9   1 38.2903 5.23466   3
  13   9  -1 40.7836 4.29494   4
  13  -9   1 38.0044 5.46934   4
 -13  -9  -1 47.8212 5.82993   2
 -13   9  -1 32.7943 4.80692   3
  13  -9  -1 32.5788 5.35296   4
 -13  -9   1 36.8406 5.25045   2
  13   9   1 44.4181 4.78973   4
   0 -10   1 185.248 9.51279   2
   0 -10  -1 178.461 9.76477   2
   0  10  -1 176.806 10.0769   3
   0 -10  -1 176.587 9.60089   2
   0  10   1 183.869 10.1504   3
   0 -10   1 172.138 9.35711   2
   0 -10   1 175.242 10.6635   4
   2 -10   1 17.8426 2.76605   4
  -2  10   1 19.1746 3.00187   3
   2  10  -1 18.4495 2.33614   3
   2  10  -1 13.7843 2.58073   4
  -2 -10  -1 14.4476 2.28392   2
   2 -10  -1 13.4018 1.38307   2
   2 -10  -1 14.4453 2.66033   4
   2  10   1 16.1325 2.23621   3
  -2  10  -1 14.3877 2.81766   3
   2  10   1 14.4968 2.35549   4
  -2 -10   1 15.5158 2.33432   2
   2 -10  -1 17.4270 1.90786   2
   4  10  -1 78.9732 5.11351   3
   4  10  -1 80.5486 5.39821   4
  -4 -10  -1 79.7527 5.00412   3
  -4 -10  -1 81.6590 5.73020   2
   4 -10   1 79.1506 5.89410   4
  -4  10   1 79.2731 6.02515   3
   4  10   1 80.0221 5.47317   4
   4 -10  -1 71.0555 5.81793   4
  -4  10  -1 83.5161 6.02268   3
   4  10   1 82.2502 4.91683   3
  -4 -10   1 82.9130 5.72067   2
  -6  10   1 60.9376 5.58673   3
   6 -10   1 63.9087 5.29755   4
  -6 -10  -1 58.3638 3.97788   3
   6  10  -1 56.6588 4.57522   4
  -6 -10  -1 60.3895 5.12568   2
   6  10   1 62.3934 4.85431   4
  -6  10  -1 66.6606 5.52472   3
   6 -10  -1 53.3760 5.14775   4
  -6 -10   1 63.8135 4.34854   3
  -6 -10   1 66.6793 5.27814   2
  -8  10   1 20.0785 3.75663   3
   8 -10   1 18.4865 3.44315   4
  -8 -10  -1 26.0662 3.85273   2
  -8 -10  -1 18.3333 1.70535   3
  -8 -10  -1 19.5098 1.77001   3
   8  10  -1 21.1923 2.96255   4
  -8 -10   1 22.0657 2.40137   3
   8  10   1 25.7171 3.26056   4
  -8  10  -1 21.7734 3.67923   3
   8 -10  -1 20.6290 3.59226   4
  -8 -10   1 20.7313 2.25391   3
  -8 -10   1 22.8696 3.63068   2
  10  10  -1 40.6573 4.07753   4
 -10 -10  -1 45.6732 5.42823   2
  10 -10   1 41.4176 5.17468   4
 -10  10   1 45.2165 4.99540   3
 -10 -10   1 47.1826 5.28418   2
  10 -10  -1 54.6504 6.04357   4
 -10 -10   1 46.3717 3.13668   3
  10  10   1 35.6029 5.05754   4
 -10  10  -1 38.8880 5.01860   3
 -12 -10  -1 10.9799 3.61261   2
 -12  10   1 20.8696 4.24860   3
  12 -10   1 15.1228 3.90888   4
  12  10  -1 14.8222 2.82372   4
  12  10   1 13.7636 3.10067   4
 -12  10  -1 14.1697 3.68254   3
  12 -10  -1 13.8591 4.08496   4
 -12 -10   1 16.2319 3.65172   2
 -14  10   1 20.6948 6.55296   3
  14 -10   1 10.3031 4.11575   4
  14  10  -1 11.1594 2.75281   4
 -14 -10  -1 23.7353 4.59557   2
  14  10   1 16.1019 4.02547   4
 -14 -10   1 15.9991 4.13959   2
  14 -10  -1 19.9676 5.28495   4
   1 -11   1 81.4648 4.97953   2
  -1 -11  -1 79.9886 5.80371   4
  -1  11   1 85.4378 6.66032   3
   1 -11   1 79.5278 5.70997   4
   1 -11   1 80.9327 4.51954   2
  -1 -11  -1 74.7851 5.19438   2
   1  11  -1 82.1232 5.43607   3
   1 -11  -1 74.2556 4.56331   2
   1  11   1 79.0436 5.34272   3
  -1 -11   1 72.8389 4.89083   2
   1 -11  -1 80.8355 5.87710   4
  -1 -11   1 78.5758 5.62271   4
  -1  11  -1 79.2249 5.69580   3
   1 -11  -1 80.0693 4.77578   2
  -1 -11   1 79.2697 5.13744   2
  -3  11   1 236.527 13.2774   3
   3 -11   1 236.411 13.1315   4
   3  11  -1 228.632 12.3776   3
  -3 -11  -1 236.293 12.8673   2
   3  11  -1 220.359 12.6051   4
   3  11   1 230.771 12.7677   4
   3 -11  -1 233.488 13.1820   4
  -3  11  -1 235.578 13.1975   3
   3  11   1 227.004 12.2408   3
  -3 -11   1 234.412 12.7973   2
   5 -11   1 0.55310 2.04637   4
   5  11  -1 2.73428 1.74138   4
  -5 -11  -1 -0.8025 1.69384   2
  -5  11   1 -0.4669 1.94833   3
  -5 -11  -1 0.88313 1.14459   3
   5  11   1 3.58188 1.48680   3
   5 -11  -1 2.52524 2.16450   4
   5  11   1 0.72812 1.73039   4
  -5 -11   1 0.65905 1.76152   2
  -5  11  -1 1.05430 1.96228   3
   7  11  -1 272.450 14.9765   4
   7 -11   1 293.886 15.8470   4
  -7  11   1 299.307 16.3421   3
  -7 -11  -1 290.163 14.4854   3
  -7 -11  -1 275.115 15.7922   2
  -7 -11  -1 265.286 14.8674   3
  -7 -11   1 293.401 15.8562   2
  -7  11  -1 277.446 15.9544   3
   7  11   1 287.217 15.2810   4
   7 -11  -1 274.921 15.8796   4
  -7 -11   1 249.262 15.0015   3
   9 -11   1 4.90076 2.90441   4
  -9 -11  -1 4.53989 2.84861   2
   9  11  -1 9.41892 2.41926   4
  -9  11   1 8.31735 3.03718   3
  -9 -11   1 10.2129 1.67824   3
   9  11   1 7.89848 2.61423   4
  -9  11  -1 9.78850 2.94897   3
  -9 -11   1 13.1064 3.40977   2
 -11 -11  -1 99.2008 8.18904   2
  11 -11   1 102.009 8.36907   4
  11  11  -1 104.570 7.17075   4
 -11  11   1 104.819 8.42633   3
 -11 -11   1 109.502 8.30676   2
 -11  11  -1 96.4181 7.95070   3
  11  11   1 115.009 7.60505   4
  11 -11  -1 100.020 8.46804   4
  13  11  -1 0.28548 2.17395   4
 -13  11   1 1.18687 3.39717   3
 -13 -11  -1 3.29421 2.92816   2
  13 -11  -1 3.35942 3.32100   4
  13  11   1 0.57352 2.43505   4
 -13 -11   1 2.66602 2.98362   2
 -13  11  -1 2.62182 2.86826   3
   0 -12   1 4.63111 1.15238   2
   0 -12  -1 6.96349 2.29097   4
   0  12  -1 5.17483 1.97546   3
   0 -12  -1 7.68675 1.57334   2
   0 -12   1 4.11667 1.39211   2
   0  12   1 8.51462 2.19773   3
   0 -12   1 3.63356 2.08534   4
   0 -12  -1 6.46289 1.39290   2
   2  12  -1 441.108 23.3537   3
  -2  12   1 465.506 24.0788   3
   2 -12   1 445.401 23.9701   4
  -2 -12  -1 472.681 23.5986   2
  -2 -12   1 461.238 23.4807   2
   2  12   1 467.111 23.3671   3
   2 -12  -1 436.724 22.4379   2
   2 -12  -1 475.626 24.1588   4
  -2 -12   1 453.226 23.8637   4
   2 -12  -1 460.639 22.9445   2
  -2  12  -1 467.899 24.0181   3
   4 -12   1 44.2329 4.71063   4
  -4  12   1 53.7545 5.15260   3
   4  12  -1 45.2532 4.25037   4
  -4 -12  -1 51.4000 4.61555   2
   4  12  -1 50.5528 3.99913   3
  -4  12  -1 50.4897 4.95777   3
   4  12   1 55.3109 3.92188   3
   4 -12  -1 52.0293 5.04441   4
   4  12   1 52.5485 4.53665   4
  -4 -12   1 58.0687 4.62940   2
  -6 -12  -1 84.8457 6.09658   3
  -6 -12  -1 79.6562 5.75702   3
   6 -12   1 81.2123 6.61272   4
  -6  12   1 90.7463 7.06856   3
  -6 -12  -1 83.9972 6.58422   2
   6  12  -1 85.9957 6.08066   4
   6  12   1 93.8077 6.30023   4
   6 -12  -1 97.3352 6.95205   4
  -6 -12   1 87.7705 6.29950   3
  -6  12  -1 89.8807 6.81443   3
  -6 -12   1 79.2735 6.35559   2
  -8 -12  -1 127.847 6.93106   3
  -8  12   1 131.079 9.20448   3
   8 -12   1 122.065 9.03809   4
  -8 -12  -1 131.427 9.16212   2
   8  12  -1 125.403 8.12934   4
  -8 -12   1 134.850 7.67379   3
  -8  12  -1 127.043 9.03768   3
  -8 -12   1 132.566 9.01130   2
   8  12   1 131.107 8.53544   4
   8 -12  -1 140.194 10.0320   4
 -10  12   1 6.50658 3.28323   3
  10  12  -1 1.99676 2.18650   4
  10 -12   1 6.03341 3.05996   4
 -10 -12  -1 2.69645 2.69555   2
 -10  12  -1 7.21759 2.78405   3
 -10 -12   1 9.67632 3.03136   2
  10 -12  -1 8.67732 3.56481   4
  10  12   1 6.02707 2.56169   4
  12 -12   1 53.0717 6.44278   4
 -12  12   1 70.8542 6.95994   3
 -12 -12  -1 59.8666 8.15827   2
  12  12  -1 66.4393 5.52821   4
  12  12   1 75.3881 6.04671   4
 -12 -12   1 63.4998 7.53368   2
 -12  12  -1 69.3433 6.62472   3
   1 -13   1 11.4057 2.78990   4
  -1 -13  -1 12.7651 2.25771   2
   1  13  -1 14.6763 2.61846   3
  -1  13   1 18.0876 3.02403   3
   1 -13   1 10.9193 1.59467   2
  -1 -13  -1 12.3491 2.92759   4
   1 -13   1 11.6365 1.56159   2
   1  13   1 12.5868 2.56564   3
  -1 -13   1 13.4147 2.66731   4
   1 -13  -1 8.58576 2.51865   4
  -1  13  -1 13.0374 2.84177   3
  -1 -13   1 12.4664 2.17467   2
   1 -13  -1 12.3722 1.85568   2
   1 -13  -1 9.49547 1.89727   2
  -3 -13  -1 35.8625 4.03251   2
   3  13  -1 40.5917 3.68050   3
   3 -13   1 31.4160 4.19947   4
  -3  13   1 36.2977 4.44958   3
   3  13   1 26.8219 3.13671   3
   3 -13  -1 31.7527 4.16185   4
  -3 -13   1 38.7072 4.27612   4
   3  13   1 29.8794 3.76465   4
  -3  13  -1 39.1826 4.17605   3
  -3 -13   1 38.3965 4.11680   2
  -5 -13  -1 2.79051 1.98981   2
   5 -13   1 6.69906 2.75329   4
   5  13  -1 2.28917 1.98596   4
  -5  13   1 1.22674 2.33472   3
  -5 -13   1 3.89924 2.17892   2
  -5  13  -1 6.98909 2.75509   3
   5  13   1 4.50082 1.80307   3
   5  13   1 6.60484 2.37519   4
   5 -13  -1 6.49134 2.69770   4
   7 -13   1 17.5808 3.73565   4
  -7 -13  -1 12.4242 2.42319   3
   7  13  -1 20.1594 3.08210   4
  -7  13   1 16.9805 3.54066   3
  -7 -13  -1 18.6131 3.44789   2
  -7  13  -1 14.1891 3.24191   3
  -7 -13   1 7.68858 2.71440   3
   7 -13  -1 18.3021 3.83305   4
  -7 -13   1 16.6908 3.46259   2
   9 -13   1 10.8997 3.47333   4
  -9  13   1 12.7325 3.53171   3
  -9 -13  -1 15.5938 3.47035   2
   9  13  -1 12.2193 2.84555   4
  -9 -13   1 11.1888 1.75037   3
   9  13   1 13.9209 2.87661   4
  -9  13  -1 14.6818 3.42065   3
   9 -13  -1 13.7299 3.68385   4
  -9 -13   1 12.4216 3.19814   2
 -11  13   1 5.68172 3.16136   3
  11 -13   1 3.04664 2.77200   4
 -11 -13  -1 3.02857 2.81242   2
  11  13  -1 2.59781 2.35201   4
 -11  13  -1 6.41494 3.02414   3
  11 -13  -1 6.90550 3.74376   4
  11  13   1 3.44855 2.43849   4
 -11 -13   1 6.17732 3.00146   2
   0 -14  -1 252.860 13.4414   2
   0  14   1 261.183 14.2139   3
   0  14  -1 252.121 14.1776   3
   0 -14  -1 260.525 14.6558   4
   0 -14   1 240.876 13.2733   2
   0 -14   1 253.965 13.3843   2
   0 -14   1 257.316 14.5222   4
  -2 -14  -1 16.5157 3.34747   4
   2 -14   1 15.1282 3.16395   4
  -2  14   1 17.3990 3.26015   3
   2  14  -1 16.3830 2.71001   3
   2 -14  -1 12.0525 3.01651   4
   2 -14  -1 14.9857 1.53639   2
   2 -14  -1 12.7298 1.99265   2
  -2  14  -1 15.7632 3.06736   3
  -2 -14   1 13.7671 2.37799   2
   2  14   1 14.9943 2.58744   3
  -2 -14   1 12.0059 2.82631   4
   4 -14   1 198.400 12.3642   4
  -4 -14  -1 194.409 11.6144   2
   4  14  -1 195.037 11.0908   3
  -4  14   1 208.511 12.1840   3
   4  14   1 194.456 11.5710   4
  -4 -14   1 195.214 11.6433   2
  -4  14  -1 194.623 11.9929   3
   4 -14  -1 202.071 12.1855   4
   4  14   1 187.843 11.3878   3
  -6 -14  -1 34.5663 4.41425   2
   6 -14   1 24.5162 3.99465   4
  -6 -14  -1 25.3805 3.46858   3
  -6  14   1 28.5645 4.41341   3
   6  14   1 29.4054 3.86255   4
   6 -14  -1 33.4377 4.57531   4
  -6 -14   1 33.4378 4.36118   2
  -6 -14   1 24.6563 4.29203   3
  -6  14  -1 23.2061 4.19177   3
   8  14  -1 52.2475 4.92162   4
   8 -14   1 50.0493 5.78311   4
  -8 -14  -1 54.2347 5.54277   2
  -8  14   1 52.4809 6.32325   3
   8  14   1 56.6242 5.56179   4
   8 -14  -1 52.0524 6.02400   4
  -8  14  -1 54.0126 5.60864   3
  -8 -14   1 49.3805 4.38053   3
  -8 -14   1 53.0017 5.65218   2
 -10 -14  -1 60.5193 6.36471   2
  10 -14   1 66.7242 6.69012   4
 -10  14   1 65.9318 6.83821   3
 -10  14  -1 69.1608 6.49940   3
 -10 -14   1 67.6839 6.48815   2
  10  14   1 58.7937 5.75879   4
  10 -14  -1 75.4256 7.19802   4
   1 -15   1 420.755 20.9538   2
  -1  15   1 420.354 22.3162   3
   1  15  -1 413.240 21.9628   3
  -1 -15  -1 411.045 21.6091   2
   1 -15  -1 407.638 21.2151   2
  -1  15  -1 453.926 22.4712   3
  -1 -15   1 396.741 23.9822   4
   1 -15  -1 433.182 25.9457   4
  -1 -15   1 414.758 21.5248   2
   1  15   1 419.169 21.9564   3
  -3 -15  -1 112.828 7.74494   2
   3  15  -1 116.597 7.36571   3
  -3  15   1 110.035 8.15372   3
  -3 -15  -1 119.862 8.37049   4
   3 -15   1 116.103 8.38704   4
   3  15   1 114.366 7.31669   3
  -3 -15   1 112.872 7.61055   2
   3 -15  -1 118.887 8.46291   4
  -3 -15   1 124.230 9.86614   4
  -3  15  -1 121.387 9.03142   3
  -5 -15  -1 559.000 29.7735   2
  -5  15   1 572.764 30.2428   3
   5 -15   1 540.053 29.9409   4
  -5 -15   1 564.466 29.7039   2
   5 -15  -1 565.457 30.1816   4
   5  15   1 643.001 29.2704   3
   5  15   1 560.405 29.5632   4
  -5  15  -1 558.744 30.1113   3
  -7  15   1 40.1056 5.64726   3
   7  15  -1 42.1171 4.75063   4
   7 -15   1 41.4813 5.50167   4
  -7 -15  -1 60.8075 6.17809   2
  -7 -15   1 54.2764 5.85218   2
   7 -15  -1 51.9722 5.95617   4
  -7  15  -1 56.7930 6.31360   3
  -7 -15   1 43.0423 4.65643   3
   7  15   1 55.7986 5.20068   4
  -9  15   1 247.105 15.8661   3
   9  15  -1 236.500 14.6213   4
  -9 -15  -1 268.681 15.7264   2
  -9  15  -1 283.256 15.9822   3
  -9 -15   1 245.048 15.5668   2
   9 -15  -1 272.737 15.9088   4
   9  15   1 266.836 15.0835   4
   0  16   1 2.10618 2.17039   3
   0 -16  -1 3.16202 2.79254   4
   0 -16   1 4.81704 2.50513   4
   0 -16  -1 4.72385 1.76462   2
   0 -16   1 3.20871 1.58259   2
   0  16  -1 5.04237 2.44949   3
   2 -16   1 6.82234 2.92138   4
  -2 -16  -1 5.22504 2.01120   2
  -2 -16  -1 3.58016 2.62744   4
   2  16  -1 1.82510 1.94413   3
  -2 -16   1 5.20477 2.54174   4
   2 -16  -1 6.71478 2.96192   4
  -2  16  -1 7.86621 2.48296   3
  -2 -16   1 -0.0090 1.83136   2
   2  16   1 3.54976 1.97249   3
  -4  16   1 3.04514 2.37844   3
   4 -16   1 2.14569 2.52834   4
  -4 -16  -1 5.21325 2.55290   4
   4  16  -1 1.66930 1.99823   3
  -4 -16  -1 -1.5211 2.17333   2
  -4 -16   1 11.4583 2.81137   2
  -4  16  -1 5.39904 2.93149   3
   4  16   1 4.36483 2.03085   3
   4 -16  -1 5.46094 2.94808   4
  -4 -16   1 6.15795 2.56965   4
  -6 -16  -1 3.82852 2.41612   2
   6 -16   1 1.49738 2.77369   4
  -6  16   1 1.54657 2.72329   3
  -6 -16  -1 -1.9743 2.10981   3
  -6  16  -1 1.26839 2.70635   3
   6 -16  -1 0.78687 2.81416   4
  -6 -16   1 5.05701 2.71050   2
  -6 -16   1 2.45190 2.44802   3
   6  16   1 2.31935 2.45573   4
   8 -16   1 6.85379 3.79151   4
   8  16  -1 1.49954 2.43446   4
  -8 -16  -1 -0.2419 2.69585   2
  -8  16   1 -1.2876 2.61192   3
   8 -16  -1 4.72280 3.48734   4
  -8  16  -1 -2.4824 2.73876   3
   8  16   1 2.18509 2.69203   4
  -8 -16   1 0.32768 2.67972   2
  -1 -17  -1 27.8651 4.64357   4
  -1 -17  -1 25.9407 3.41301   2
   1 -17   1 33.7021 4.61538   4
   1  17  -1 30.0860 5.64722   3
  -1  17   1 27.8821 4.05967   3
   1 -17  -1 32.8954 4.70678   4
  -1 -17   1 31.5807 4.34006   4
   1  17   1 35.0783 4.10141   3
  -1 -17   1 31.0047 3.49121   2
  -1  17  -1 30.6784 4.24865   3
  -3 -17  -1 12.1145 2.78700   2
  -3  17   1 13.4798 3.43381   3
   3  17  -1 14.7101 2.85095   3
   3 -17   1 15.3031 3.56412   4
  -3 -17  -1 21.0789 4.00114   4
  -3  17  -1 10.5828 3.15274   3
  -3 -17   1 13.3898 2.92672   2
  -3 -17   1 9.06721 3.01535   4
   3  17   1 13.7098 2.94248   3
   3 -17  -1 11.2527 3.82982   4
  -5 -17  -1 51.9556 5.62203   2
   5 -17   1 44.0941 5.44556   4
  -5  17   1 45.2676 5.59011   3
  -5 -17  -1 48.8261 5.58308   4
  -5  17  -1 52.5025 5.79294   3
  -5 -17   1 53.3415 5.91875   4
   5 -17  -1 48.6810 5.93430   4
  -7 -17  -1 1.19407 2.67126   2
   7 -17   1 1.48237 3.23123   4
   7 -17  -1 5.53123 5.40457   4
  -7 -17   1 1.94731 2.61241   2
   7  17   1 2.59825 2.54194   4
   0  18  -1 58.5128 5.58232   3
   0 -18   1 72.9743 6.78842   4
   0 -18  -1 65.8845 6.60492   4
   0  18   1 71.5893 5.78181   3
   2  18  -1 27.0569 3.95850   3
  -2 -18  -1 27.0371 3.62134   2
  -2 -18  -1 31.9793 4.70998   4
  -2  18   1 32.6384 4.35751   3
   2 -18   1 29.0273 4.66913   4
   2 -18  -1 26.7312 4.43668   4
  -2  18  -1 29.9412 4.28126   3
  -2 -18   1 30.1380 4.42994   4
  -2 -18   1 34.1453 3.77852   2
   4  18  -1 26.2437 3.82361   3
   4 -18   1 16.8116 4.19441   4
  -4 -18  -1 25.1974 4.10353   4
  -4  18   1 21.4319 4.06301   3
  -4 -18  -1 16.1608 3.58590   2
   4  18   1 20.8091 3.31934   3
  -4 -18   1 19.7541 3.77900   4
  -4  18  -1 25.4839 4.36210   3
   4 -18  -1 22.3217 4.53701   4
  -4 -18   1 20.9549 3.57489   2
  -6 -18  -1 0.72151 2.61203   4
  -6 -18  -1 -4.7352 2.32939   2
   6 -18   1 -0.6649 2.92523   4
  -6  18   1 -1.0969 2.72366   3
   6 -18  -1 1.69104 3.16364   4
  -6 -18   1 -2.6416 3.22597   4
  -6  18  -1 0.60033 2.96403   3
  -6 -18   1 -0.0695 2.70976   2
   1 -19   1 2.89106 2.87579   4
   1  19  -1 2.24940 2.07366   3
  -1  19   1 -0.4044 2.12860   3
  -1 -19  -1 -1.9402 2.58990   4
   1  19   1 0.07463 2.07085   3
  -1 -19   1 1.51184 4.56548   4
   1 -19  -1 -2.5397 2.87657   4
  -1  19  -1 -3.1102 2.20897   3
   3 -19   1 1.48337 3.14120   4
  -3 -19  -1 3.88982 2.84490   4
  -3  19   1 1.79910 2.64908   3
   3  19  -1 7.51539 2.63853   3
  -3 -19  -1 4.38363 2.39654   2
  -3 -19   1 6.66981 2.99080   4
   3  19   1 2.64100 2.52249   3
  -3  19  -1 0.18581 2.78016   3
   3 -19  -1 2.25624 3.29790   4
  -5 -19  -1 0.37989 2.53091   2
   5 -19   1 2.23337 3.36484   4
  -5 -19  -1 0.57952 2.67873   4
  -5  19   1 1.33300 2.87191   3
  -5 -19   1 1.53630 2.56879   2
   5 -19  -1 -0.4762 3.16268   4
  -5 -19   1 4.05881 2.77267   4
  -5  19  -1 1.45666 2.81252   3
   0   0  -2 319.040 13.3630   4
   0   0  -2 249.872 13.6000   3
   0   0   2 253.079 13.6092   3
   2   0   2 245.516 11.8955   2
  -2   0  -2 242.919 11.6572   3
  -2   0   2 244.663 11.6286   4
   2   0   2 251.223 12.0726   4
  -2   0  -2 243.891 11.9025   2
  -2   0   2 234.055 11.8586   3
  -2   0  -2 199.792 11.9326   4
  -2   0   2 239.902 11.9033   2
   2   0  -2 238.596 11.8323   3
   2   0  -2 223.030 11.6933   4
   2   0  -2 246.368 11.9276   2
   2   0   2 246.924 11.6920   3
  -4   0   2 1366.29 63.9684   4
   4   0  -2 1319.87 64.1861   2
   4   0   2 1339.49 64.5429   4
   4   0   2 1320.57 63.9155   3
   4   0   2 1283.93 64.1282   2
   4   0  -2 1304.37 64.0504   3
  -4   0  -2 1224.47 64.3381   4
  -4   0  -2 1345.67 63.9128   3
  -4   0   2 1408.83 64.2472   3
  -4   0   2 1345.26 64.1856   2
  -6   0   2 2.64321 1.16304   3
   6   0   2 2.53718 0.99652   3
  -6   0  -2 2.89475 1.11982   3
  -6   0  -2 1.57902 1.06238   2
   6   0  -2 4.28172 1.31220   2
   6   0  -2 14.6052 2.45117   4
   6   0   2 2.92157 1.89110   4
   6   0  -2 2.09435 1.02916   3
  -6   0   2 2.06846 1.14842   2
  -6   0  -2 2.57456 1.23880   2
  -6   0   2 1.03238 0.85426   4
  -8   0   2 271.612 13.3736   3
  -8   0  -2 250.839 13.3004   2
   8   0   2 237.956 12.6252   3
   8   0  -2 200.987 13.5436   4
  -8   0  -2 251.807 12.8241   3
   8   0   2 248.685 14.2147   4
  10   0   2 200.095 13.0457   4
 -10   0   2 217.036 12.2802   2
 -10   0  -2 223.467 11.6969   3
 -10   0   2 221.015 12.1614   3
  10   0  -2 207.365 12.8702   4
 -10   0  -2 214.908 12.2831   2
 -12   0  -2 35.2990 4.29627   2
  12   0   2 27.7404 4.71847   4
 -12   0  -2 32.3163 3.22561   3
 -12   0   2 24.0205 3.61909   2
 -12   0   2 32.7487 3.93358   3
  12   0  -2 26.2377 4.43757   4
 -14   0  -2 246.039 13.8284   3
  14   0   2 235.812 15.2965   4
 -14   0   2 273.257 14.6673   3
  14   0  -2 260.494 15.7305   4
 -14   0   2 270.497 15.2391   2
  16   0   2 11.9374 3.77444   4
 -16   0  -2 6.96134 3.14622   2
 -16   0   2 1.96611 2.51749   3
 -16   0   2 8.15015 3.17232   2
  16   0  -2 9.50225 3.35238   4
  -1   1   2 509.769 25.3461   2
  -1  -1  -2 516.000 25.3476   2
   1  -1   2 513.733 25.2005   4
  -1  -1  -2 536.954 25.2635   4
  -1   1   2 509.514 25.0833   4
  -1   1   2 504.980 25.2905   3
   1   1  -2 509.611 24.9853   4
   1  -1   2 536.554 25.2609   2
   1  -1   2 515.526 25.2270   3
  -1   1  -2 533.900 25.2601   4
  -1   1  -2 522.265 25.2206   3
  -1  -1   2 553.336 25.0121   4
   1   1   2 477.599 25.2389   4
   1  -1  -2 509.475 25.1029   4
   1  -1  -2 510.064 25.2758   3
  -1  -1   2 520.389 25.3070   2
  -1   1  -2 529.362 25.2806   2
   1  -1  -2 531.383 25.3681   2
   1   1   2 551.309 25.0855   3
   3  -1   2 31.9821 2.26762   4
   3  -1   2 28.5449 2.05725   3
   3  -1   2 30.3984 2.01879   2
  -3  -1  -2 20.8814 2.32238   4
  -3   1   2 31.7776 1.98314   4
   3   1  -2 28.6879 2.17021   2
   3   1  -2 30.2144 2.09788   4
  -3   1   2 30.3663 2.10597   2
  -3  -1  -2 29.3606 2.25451   2
  -3   1   2 35.2950 2.36255   3
   3   1  -2 31.8655 2.10132   3
  -3  -1  -2 29.0720 1.70400   3
  -3  -1   2 29.2019 2.06421   3
   3  -1  -2 34.0998 2.21032   3
  -3  -1   2 31.8247 2.11662   4
  -3   1  -2 30.4807 2.05345   3
  -3   1  -2 33.9379 2.31986   4
  -3  -1   2 28.0860 2.13703   2
   3   1   2 30.6596 1.74114   3
  -3   1  -2 33.1853 2.07409   2
   3   1   2 21.7867 2.36698   4
   3  -1  -2 35.2350 2.13431   4
   3   1   2 29.6442 2.19425   2
   3  -1  -2 33.3541 2.14961   2
  -5   1   2 756.665 35.1776   3
   5  -1   2 769.471 35.2619   4
   5   1  -2 701.332 35.0425   2
  -5  -1  -2 708.570 34.4926   3
  -5  -1  -2 710.003 35.1087   2
  -5   1   2 690.959 34.7147   4
   5   1  -2 708.159 34.7264   3
   5   1  -2 669.154 35.0696   4
  -5   1   2 718.440 34.8881   2
   5  -1   2 726.800 34.8372   3
  -5  -1   2 683.842 34.9824   2
  -5  -1   2 764.907 34.8767   4
   5   1   2 705.711 34.4492   3
   5  -1  -2 727.966 34.9023   2
   5   1   2 694.186 34.9816   2
   5   1   2 629.052 35.4247   4
  -5  -1   2 733.398 34.8585   3
  -5   1  -2 739.654 35.2015   4
   5  -1  -2 690.853 34.9744   4
   5  -1  -2 669.592 35.1595   3
  -5   1  -2 721.881 34.8937   2
   7   1  -2 14.4165 1.86390   3
   7   1  -2 13.7190 2.54632   4
  -7  -1  -2 17.2869 2.46394   2
   7   1  -2 13.7431 2.23211   2
   7  -1   2 15.4365 2.68220   4
  -7   1   2 16.3778 2.40657   3
  -7  -1  -2 19.2839 2.11554   3
   7  -1   2 12.0077 1.88075   3
   7   1   2 11.8639 2.76922   4
   7  -1  -2 11.3781 2.42524   4
   7   1   2 15.3408 1.70688   3
  -7   1  -2 13.6652 1.94463   2
  -7   1  -2 14.7427 2.11727   2
  -7  -1   2 15.6376 2.21962   3
   7  -1  -2 18.4174 2.35588   2
  -7   1  -2 15.7822 2.15042   3
  -9  -1  -2 119.292 8.10003   2
  -9   1   2 116.477 7.29965   2
   9  -1   2 113.175 8.23158   4
  -9   1   2 128.973 7.64532   3
   9   1  -2 122.555 7.83313   4
  -9  -1  -2 119.702 6.80655   3
  -9  -1   2 128.300 7.38905   3
   9   1   2 113.550 6.60180   3
   9   1   2 106.929 8.12646   4
  -9   1  -2 117.781 7.10763   3
  -9  -1   2 125.556 8.22690   2
  -9   1  -2 122.941 7.42137   2
   9  -1  -2 99.7545 7.86370   4
  11  -1   2 80.7542 7.47536   4
 -11  -1  -2 101.422 6.94667   2
 -11   1   2 99.1095 6.71086   3
 -11   1   2 96.0984 6.56119   2
  11   1  -2 93.3923 6.82988   4
 -11  -1  -2 86.7876 5.68511   3
  11  -1  -2 79.6274 7.38732   4
  11   1   2 68.3063 6.89233   4
 -11  -1   2 91.1590 6.71794   2
 -11  -1   2 89.8710 6.29555   3
 -11   1  -2 102.497 6.19942   3
 -11   1  -2 102.744 6.66510   2
 -13   1   2 6.36130 2.43437   3
  13   1  -2 10.2983 2.98924   4
 -13  -1  -2 9.78840 2.91602   2
 -13  -1  -2 13.0116 2.24257   3
 -13   1   2 11.8068 3.03550   2
  13  -1   2 4.20558 3.55061   4
 -13   1  -2 9.70493 2.11136   3
  13  -1  -2 11.2038 3.58327   4
 -13  -1   2 14.9654 2.99372   2
 -13   1  -2 17.2448 3.11561   2
  13   1   2 11.2829 5.51830   4
 -13  -1   2 6.03286 2.23640   3
  15   1  -2 29.3803 4.11780   4
  15  -1   2 28.4318 5.10200   4
 -15  -1  -2 27.7486 4.15978   2
 -15   1   2 26.1703 4.24456   2
 -15   1   2 27.4960 3.97583   3
  15   1   2 26.2863 4.56069   4
 -15  -1   2 35.4446 4.05553   3
 -15   1  -2 28.4155 4.34644   2
  15  -1  -2 35.8175 4.92462   4
 -15  -1   2 34.7104 4.75417   2
 -15   1  -2 27.6468 3.42689   3
   0   2  -2 167.821 8.22499   3
   0   2   2 152.441 8.22560   2
   0  -2  -2 168.546 8.19018   3
   0   2   2 163.341 8.12659   4
   0  -2   2 160.044 8.21911   3
   0  -2  -2 164.255 8.08215   4
   0  -2  -2 161.705 8.27000   2
   0  -2   2 165.728 8.15726   2
   0   2  -2 162.988 8.14254   2
   0   2   2 160.909 8.20015   3
   0  -2   2 163.322 8.12371   4
   0   2  -2 165.802 8.14271   4
  -2   2   2 323.370 16.0688   4
   2   2  -2 309.418 16.2922   3
  -2   2   2 322.632 16.1262   2
  -2   2   2 339.274 16.4041   3
  -2  -2  -2 333.326 16.2324   4
   2   2  -2 325.502 16.2724   2
   2  -2   2 324.526 16.2653   3
   2  -2   2 325.006 16.1955   4
   2   2  -2 334.503 15.9092   4
   2  -2   2 330.110 15.9555   2
   2  -2  -2 333.465 16.3226   3
  -2  -2   2 327.901 16.2581   2
  -2   2  -2 313.523 16.1978   3
   2  -2  -2 333.720 16.1369   4
   2   2   2 329.515 16.2330   4
  -2   2  -2 321.413 15.9596   2
  -2  -2   2 334.476 16.0001   4
   2  -2  -2 325.855 16.0888   2
  -2   2  -2 324.331 16.2504   4
   2   2   2 330.038 16.3169   2
   4  -2   2 -0.2321 0.51589   2
   4   2  -2 -0.3430 0.83208   3
  -4   2   2 -0.3863 0.89860   3
   4  -2   2 0.38627 0.93201   4
   4   2  -2 0.90145 0.78872   2
  -4  -2  -2 0.65349 0.85844   2
   4   2  -2 1.21570 0.82419   4
  -4   2   2 1.83274 0.72569   4
  -4   2   2 0.09930 0.60910   2
   4  -2   2 0.11144 0.68696   3
   4  -2  -2 0.76204 0.75848   3
  -4  -2   2 0.74513 0.73192   3
  -4   2  -2 0.42916 0.63044   2
  -4  -2   2 1.67623 1.14278   4
  -4  -2   2 1.01835 0.83659   2
  -4   2  -2 0.61823 0.84542   3
   4   2   2 -0.0758 0.97015   4
   4  -2  -2 1.45985 0.73129   2
  -4   2  -2 -0.2528 0.85296   4
   6   2  -2 11.4066 1.79694   4
  -6   2   2 7.79887 1.35747   4
   6   2  -2 9.69032 1.54935   3
  -6  -2  -2 10.0929 1.19287   3
   6  -2   2 10.2905 1.69246   3
  -6  -2  -2 7.87682 1.82057   2
  -6   2   2 7.28555 1.30748   2
   6   2  -2 8.05435 1.78188   2
  -6   2   2 8.10686 1.81314   3
   6  -2   2 9.34677 1.97377   4
  -6  -2   2 12.1375 1.91595   4
   6  -2  -2 9.40163 1.56829   2
   6  -2  -2 9.09267 1.85136   4
   6   2   2 7.22453 2.04696   4
  -6  -2   2 10.4983 1.59312   3
  -6   2  -2 9.23980 1.58250   2
  -6   2  -2 10.2609 1.79989   3
  -6   2  -2 7.21149 1.37057   2
   6   2   2 10.1304 1.14875   3
   6  -2  -2 6.25338 1.48141   3
  -8   2   2 87.1274 5.80279   3
   8   2  -2 83.4698 5.15901   3
  -8  -2  -2 77.1255 5.71366   2
  -8  -2  -2 82.2584 4.91415   3
   8  -2   2 85.3148 5.99140   4
   8   2  -2 84.5917 5.54703   4
  -8   2  -2 82.5260 5.38304   3
   8  -2  -2 71.6092 5.77286   4
  -8  -2   2 83.4253 5.28739   3
   8   2   2 82.6050 4.66332   3
  -8   2  -2 82.1050 5.31362   2
   8   2   2 72.3118 5.87172   4
  -8  -2   2 84.7691 5.75290   2
 -10   2   2 15.5567 2.77056   2
 -10  -2  -2 19.9010 2.23911   3
 -10   2   2 17.7436 3.10350   3
  10  -2   2 17.0698 3.66691   4
  10   2  -2 32.0057 3.64601   4
 -10  -2  -2 17.9198 3.08474   2
 -10   2  -2 17.7903 2.64104   3
 -10   2  -2 16.9377 2.77873   2
 -10  -2   2 19.1098 2.84927   3
 -10  -2   2 21.1567 3.23542   2
  10   2   2 18.3118 3.49063   4
  10  -2  -2 22.1791 3.96830   4
 -12   2   2 2.52106 1.94864   2
  12   2  -2 1.69167 2.11850   4
 -12  -2  -2 4.34723 2.50904   2
  12  -2   2 3.10181 3.29527   4
 -12  -2  -2 4.14888 1.49364   3
 -12   2   2 4.47533 2.43732   3
  12  -2  -2 2.70075 3.02901   4
  12   2   2 5.43334 2.82917   4
 -12   2  -2 4.31210 1.77517   3
 -12  -2   2 1.54606 2.09845   2
 -12   2  -2 4.58873 2.17145   2
 -12  -2   2 4.26381 2.08013   3
 -14  -2  -2 -2.3127 2.28075   2
 -14   2   2 -0.6373 2.02510   2
  14   2  -2 0.67488 2.50858   4
 -14   2   2 -0.5718 2.17939   3
  14  -2   2 3.43885 3.47994   4
 -14  -2  -2 1.26224 1.43627   3
 -14   2  -2 -0.7378 1.74500   3
 -14   2  -2 1.29837 2.17500   2
  14  -2  -2 -2.6536 2.98192   4
 -14  -2   2 1.40263 2.03025   3
 -14  -2   2 -0.7679 2.20634   2
  14   2   2 2.50093 2.73106   4
 -16  -2  -2 -0.0229 2.61221   2
 -16   2   2 8.03567 2.85539   3
  16   2  -2 3.72608 2.58226   4
 -16   2   2 0.09487 2.57984   2
  16  -2  -2 2.82886 3.07366   4
  16   2   2 3.41993 3.28569   4
 -16   2  -2 1.99092 2.06616   3
 -16  -2   2 -0.4499 2.77000   2
 -16   2  -2 -0.1831 2.40785   2
  -1  -3  -2 183.698 9.25329   4
   1  -3   2 185.199 9.17890   2
   1   3  -2 182.902 9.36117   2
  -1  -3  -2 185.042 9.18277   3
  -1  -3  -2 186.857 9.49585   2
   1   3  -2 180.456 9.20544   4
  -1   3   2 183.900 9.54244   3
   1  -3   2 189.906 9.52755   3
  -1   3   2 193.653 9.36774   2
   1  -3   2 187.291 9.40207   4
   1   3  -2 184.151 9.34080   3
   1  -3  -2 180.701 9.47241   3
   1  -3  -2 188.102 9.58910   2
  -1   3  -2 185.201 9.08454   2
   1   3   2 190.306 9.21790   3
  -1  -3   2 182.175 9.20420   4
   1  -3  -2 188.459 9.28146   4
   1  -3  -2 180.456 9.39041   4
  -1  -3   2 184.877 9.35200   3
  -1   3  -2 184.999 9.47296   3
   1   3   2 185.436 9.34241   4
  -1   3  -2 172.607 9.37943   4
  -1  -3   2 179.190 9.34480   2
   1   3   2 187.052 9.47408   2
  -3   3   2 624.219 29.4472   3
  -3  -3  -2 599.459 29.3033   2
   3   3  -2 596.906 28.7755   4
  -3  -3  -2 619.205 29.1884   4
   3  -3   2 561.655 28.6410   2
   3   3  -2 566.666 29.1809   2
   3  -3   2 591.334 29.2584   3
  -3   3   2 563.784 28.9734   4
  -3   3   2 599.830 28.9012   2
   3  -3   2 602.541 29.1494   4
   3  -3  -2 580.862 28.8407   2
  -3  -3   2 584.771 29.2240   2
   3   3   2 623.554 29.1721   4
  -3   3  -2 597.278 29.2141   3
  -3  -3   2 563.992 28.9359   4
   3  -3  -2 596.971 29.2839   3
   3  -3  -2 613.200 29.1451   4
  -3   3  -2 578.419 29.1828   4
   3   3   2 589.704 29.2440   2
  -3   3  -2 607.050 28.7044   2
   5  -3   2 372.245 19.2486   3
   5  -3   2 403.219 19.3064   4
  -5   3   2 386.571 18.9195   2
  -5  -3  -2 392.019 19.4961   2
  -5   3   2 385.986 19.5314   3
  -5  -3  -2 347.657 19.8202   4
   5   3  -2 397.577 18.8406   4
  -5   3   2 357.917 18.9653   4
   5   3  -2 364.468 19.2674   2
  -5   3  -2 378.587 19.2564   3
   5   3   2 372.048 19.2922   4
  -5   3  -2 370.194 18.7513   2
   5  -3  -2 368.980 19.2776   3
  -5  -3   2 383.071 19.1950   3
  -5   3  -2 364.495 18.6797   2
   5  -3  -2 391.549 19.2248   4
  -5   3  -2 384.409 19.6494   4
  -5  -3   2 412.826 20.6316   2
   5   3   2 361.398 19.5974   2
   7   3  -2 10.5259 1.83176   4
  -7  -3  -2 10.7240 1.21235   3
  -7  -3  -2 8.56304 2.01932   2
  -7   3   2 11.8951 1.82761   2
   7  -3   2 13.1261 2.30833   4
  -7   3   2 14.2794 2.48281   3
   7   3  -2 8.89386 1.90001   3
   7   3   2 9.56318 1.43900   3
  -7   3  -2 13.9752 2.17744   3
   7  -3  -2 9.86941 2.16582   4
  -7   3  -2 8.35405 1.39660   2
  -7  -3   2 7.05064 1.89541   2
  -7   3  -2 7.83398 1.61869   2
   7   3   2 6.10159 2.04036   4
  -7  -3   2 9.96103 1.70148   3
   7  -3  -2 11.5331 1.80958   2
   9  -3   2 668.990 33.0418   4
  -9  -3  -2 664.766 33.0642   2
  -9  -3  -2 652.904 31.6130   3
  -9   3   2 644.635 32.3265   2
   9   3  -2 690.452 32.3516   4
   9   3   2 585.814 32.6691   4
  -9   3  -2 628.549 32.5171   3
  -9  -3   2 644.628 32.9139   2
  -9  -3   2 658.815 32.2629   3
  -9   3  -2 648.328 32.2844   2
   9   3   2 618.936 31.7750   3
  11   3  -2 15.3062 2.73548   4
 -11  -3  -2 12.0848 1.76832   3
 -11  -3  -2 11.8225 3.03398   2
 -11   3   2 12.4673 2.54924   2
 -11   3   2 15.0609 3.15054   3
  11  -3   2 14.0735 3.58562   4
  11  -3  -2 10.7601 3.19202   4
  11   3   2 13.5449 3.25805   4
 -11  -3   2 12.1067 2.33113   3
 -11  -3   2 13.3964 2.84398   2
 -11   3  -2 10.5312 2.50430   3
 -13  -3  -2 87.2741 4.96666   3
  13   3  -2 82.3828 6.09687   4
 -13  -3  -2 78.1358 6.68231   2
 -13   3   2 84.0402 6.64418   3
  13  -3   2 72.0724 7.61090   4
 -13   3   2 86.6732 6.24312   2
  13  -3  -2 66.5828 7.13446   4
 -13  -3   2 85.9378 6.95781   2
 -13  -3   2 79.9325 5.81123   3
 -13   3  -2 77.1438 5.97242   3
  13   3   2 75.9344 6.67066   4
 -13   3  -2 79.2691 6.14544   2
 -15   3   2 62.3198 6.30491   2
 -15  -3  -2 61.8204 6.62346   2
 -15   3   2 46.8344 5.28406   3
  15  -3   2 45.6171 6.40849   4
  15   3  -2 57.8684 5.30406   4
  15   3   2 62.7874 6.24534   4
  15  -3  -2 59.0174 6.73731   4
 -15  -3   2 62.6254 6.36543   2
 -15  -3   2 59.6588 4.78997   3
 -15   3  -2 52.6610 4.93414   3
 -15   3  -2 57.2174 5.37188   2
   0  -4   2 133.015 7.30386   3
   0   4  -2 141.165 7.29402   3
   0  -4   2 137.380 7.22444   4
   0   4   2 144.442 7.25849   4
   0   4   2 137.846 7.28181   3
   0  -4  -2 134.940 7.10188   4
   0  -4   2 143.352 7.18435   4
   0   4   2 138.827 7.17003   2
   0  -4  -2 136.880 7.20590   2
   0  -4  -2 133.704 7.22328   3
   0  -4   2 136.157 7.02328   2
   0   4  -2 135.391 7.01478   2
  -2   4   2 428.556 19.8121   2
   2   4  -2 403.867 19.8314   3
   2   4  -2 392.653 19.6672   4
   2  -4   2 386.932 19.9474   4
  -2   4   2 398.431 20.2010   3
   2  -4   2 383.643 20.0975   3
  -2  -4  -2 385.985 20.0106   2
  -2  -4  -2 393.066 19.7612   4
  -2  -4  -2 399.211 19.5384   3
  -2   4   2 400.189 19.8813   4
   2  -4  -2 398.878 19.9850   4
   2  -4  -2 435.921 19.8191   2
  -2   4  -2 387.237 19.9790   4
   2   4   2 380.942 19.9805   2
   2   4   2 423.242 19.9142   4
  -2   4  -2 397.265 20.0612   3
   2  -4  -2 389.885 20.0782   3
   2   4   2 403.695 19.5187   3
  -2  -4   2 395.035 19.7756   3
  -2  -4   2 428.103 19.7468   4
  -2  -4   2 407.123 19.9930   2
   4  -4   2 17.7626 2.25295   4
   4  -4   2 16.6463 2.14565   3
  -4   4   2 15.6161 2.28599   3
  -4  -4  -2 22.2705 2.40314   4
  -4   4   2 16.9385 1.62859   2
  -4  -4  -2 16.5418 2.16613   2
   4   4  -2 14.7460 1.63228   4
  -4   4   2 14.8078 1.82162   4
   4   4  -2 14.3134 2.04292   2
  -4  -4   2 16.8409 1.72491   3
  -4   4  -2 17.8654 1.39022   2
   4   4   2 21.8543 2.35445   4
   4  -4  -2 18.4160 2.16615   4
   4  -4  -2 15.3201 2.04956   3
  -4  -4   2 22.0373 2.42768   2
  -4   4  -2 16.5493 1.27580   2
  -4   4  -2 21.1201 2.27601   4
  -4  -4   2 13.4066 2.23658   3
  -4   4  -2 21.6689 2.47764   3
   4   4   2 16.0945 2.05128   2
   4  -4  -2 14.5201 1.51813   2
  -4  -4   2 16.4754 2.00987   4
   6  -4   2 5.51624 1.59401   4
  -6  -4  -2 4.49431 1.59883   2
   6   4  -2 5.07362 1.27846   4
   6   4  -2 5.38370 1.42631   3
  -6   4   2 5.91358 1.22323   2
  -6   4   2 5.82559 1.77929   3
  -6   4  -2 4.75722 1.53992   3
   6  -4  -2 5.59607 1.23453   2
  -6   4  -2 5.81316 1.16775   2
  -6  -4   2 3.66312 1.89143   4
   6  -4  -2 6.07532 1.75807   4
   6   4   2 5.28412 1.74787   4
  -6   4  -2 5.00391 1.05059   2
  -6  -4   2 6.67408 1.28110   3
   8   4  -2 91.9927 5.69390   4
  -8   4   2 94.3360 5.74680   2
  -8   4   2 96.8816 6.57188   3
   8   4  -2 79.2815 5.84353   3
   8  -4   2 85.0105 6.20894   4
  -8  -4  -2 102.878 6.67065   2
  -8   4  -2 85.7238 6.04884   3
  -8  -4   2 94.1673 5.60579   3
   8  -4  -2 91.4559 6.29035   4
  -8   4  -2 98.3381 5.57343   2
  -8   4  -2 93.4145 5.60481   2
  -8  -4   2 96.8830 6.44386   2
   8   4   2 91.8208 6.92528   4
 -10  -4  -2 44.4304 2.95326   3
  10  -4   2 55.3202 5.09676   4
  10   4  -2 44.8755 4.00339   4
 -10   4   2 41.7215 3.84003   2
 -10  -4  -2 47.9330 4.89065   2
 -10   4   2 43.2050 4.72085   3
  10  -4  -2 46.0174 5.14534   4
  10   4   2 49.0666 4.84166   4
  10   4   2 45.6589 3.00970   3
 -10   4  -2 48.6567 4.39385   3
 -10  -4   2 45.3225 4.50701   2
 -10  -4   2 49.3880 3.90212   3
 -10   4  -2 48.2136 3.85987   2
 -12  -4  -2 30.8033 4.44943   2
  12  -4   2 42.2684 5.35697   4
  12   4  -2 35.0898 3.88529   4
 -12   4   2 42.0287 4.91234   3
 -12   4   2 41.6134 3.96427   2
 -12  -4  -2 35.1322 3.01956   3
  12   4   2 34.7122 2.77353   3
  12  -4  -2 30.5536 4.82107   4
 -12  -4   2 37.0941 3.62187   3
 -12   4  -2 37.8133 4.26737   3
  12   4   2 44.6934 4.96839   4
 -12  -4   2 45.4549 5.23913   2
 -12   4  -2 33.2391 3.88103   2
  14   4  -2 6.69304 2.28600   4
 -14   4   2 1.92404 2.49054   3
  14  -4   2 1.19834 3.18803   4
 -14   4   2 0.48635 2.42835   2
 -14  -4  -2 0.04890 2.63615   2
 -14   4  -2 2.98174 2.25159   3
  14  -4  -2 -3.3061 3.22202   4
  14   4   2 7.97039 3.27319   4
 -14   4  -2 3.37802 2.27301   2
 -14  -4   2 2.65108 2.46940   2
 -14  -4   2 3.94507 1.85811   3
  16   4  -2 1.78560 2.29895   4
 -16   4   2 0.18857 2.46298   3
 -16  -4  -2 0.29261 2.61669   2
 -16   4   2 3.17698 2.92373   2
  16  -4   2 2.06252 3.63496   4
 -16   4  -2 3.25689 2.20582   3
 -16   4  -2 4.11113 2.66259   2
  16   4   2 -2.4111 3.48369   4
 -16  -4   2 0.39533 2.44332   2
  16  -4  -2 3.72925 3.32715   4
   1   5  -2 163.585 8.57309   3
  -1  -5  -2 162.431 8.49933   3
   1  -5   2 161.116 8.68757   4
  -1   5   2 164.147 8.84070   3
  -1   5   2 161.747 8.37454   2
   1  -5   2 162.949 8.16426   2
  -1  -5  -2 163.135 8.93528   2
   1   5  -2 161.465 8.48817   4
   1  -5   2 185.013 10.4116   3
   1   5  -2 160.585 8.48627   2
   1   5   2 169.364 8.63980   4
   1  -5  -2 167.172 8.78039   4
   1   5   2 162.764 8.61556   2
   1   5   2 166.581 8.52919   3
  -1  -5   2 161.768 8.63244   3
  -1   5  -2 162.659 8.76958   3
  -1  -5   2 166.725 8.53794   2
   1  -5  -2 159.876 8.74306   3
  -1  -5   2 164.348 8.47057   4
  -1   5  -2 156.584 8.12261   2
   1  -5  -2 163.928 8.46025   2
   1  -5  -2 154.886 8.54846   4
  -1   5  -2 172.816 8.76248   4
   3   5  -2 40.9104 2.79383   4
   3   5  -2 44.0758 3.15457   2
  -3  -5  -2 41.2188 3.21948   3
  -3  -5  -2 46.4091 3.01027   4
  -3  -5  -2 45.2434 3.34991   2
   3  -5   2 42.5557 3.22670   4
  -3   5   2 40.1147 3.00786   4
  -3   5   2 39.7510 3.37361   3
   3  -5   2 42.1759 3.34720   3
  -3   5   2 44.2589 2.88343   2
   3  -5  -2 42.1892 3.22651   4
   3   5   2 42.7982 2.45268   3
   3   5   2 42.0931 3.15051   2
   3   5   2 44.0169 3.13507   4
  -3  -5   2 46.7473 3.21584   2
   3  -5  -2 35.4390 3.16989   3
  -3  -5   2 42.2545 2.81785   3
  -3  -5   2 49.1922 3.09224   3
   3  -5  -2 41.1721 2.58161   2
  -3   5  -2 44.1056 3.31158   3
  -5   5   2 333.424 17.1971   3
  -5   5   2 320.299 16.1823   2
   5   5  -2 322.683 16.2387   4
  -5  -5  -2 314.570 16.9671   2
   5  -5   2 319.094 16.7432   4
   5  -5  -2 312.271 16.0406   2
   5  -5  -2 328.851 16.8095   4
  -5  -5   2 325.599 16.2486   3
  -5   5  -2 305.644 16.8289   3
  -5   5  -2 322.845 15.8747   2
  -5  -5   2 317.882 16.8905   2
   5   5   2 342.060 16.7133   4
  -5   5  -2 330.147 15.8480   2
  -5  -5   2 325.774 16.6660   3
  -7  -5  -2 2.27222 1.94219   2
   7   5  -2 3.21367 1.21932   4
   7  -5   2 0.14284 1.46557   4
  -7   5   2 0.83064 1.66752   3
  -7  -5   2 4.72026 1.99450   2
   7  -5  -2 1.09495 0.95899   2
  -7   5  -2 1.85962 1.46876   3
   7   5   2 0.99997 1.55989   4
  -7  -5   2 3.20431 1.16944   3
  -7  -5   2 2.54828 1.17016   3
   7  -5  -2 3.86630 1.75998   4
  -7   5  -2 0.47594 0.88217   2
  -9   5   2 20.5646 3.45071   3
   9  -5   2 21.3916 3.33948   4
  -9  -5  -2 13.2016 2.92027   2
   9   5  -2 23.7760 2.67036   4
  -9   5   2 20.4730 2.42586   2
  -9   5  -2 20.9043 3.20051   3
   9  -5  -2 23.3459 3.60384   4
  -9   5  -2 19.6799 2.38061   2
  -9   5  -2 17.6807 2.30120   2
   9   5   2 19.1289 3.09308   4
  -9  -5   2 22.8342 2.46658   3
  -9  -5   2 24.7062 3.60491   2
  11  -5   2 21.9967 3.73783   4
 -11   5   2 18.9666 3.44640   3
 -11  -5  -2 22.6685 3.79263   2
  11   5  -2 19.7189 2.90060   4
 -11   5   2 22.3469 2.94307   2
 -11   5  -2 21.4271 2.87331   2
 -11   5  -2 19.0802 3.31519   3
  11  -5  -2 17.2550 3.64432   4
  11   5   2 22.7939 3.55478   4
 -11  -5   2 27.2943 3.00516   3
 -11  -5   2 19.1079 3.46168   2
 -13  -5  -2 2.42259 2.76604   2
  13   5  -2 -0.5892 1.75209   4
  13  -5   2 3.50100 3.09503   4
 -13   5   2 2.52021 2.07851   2
 -13   5   2 2.24717 2.93340   3
 -13  -5   2 0.88983 1.56499   3
 -13   5  -2 1.12055 2.02104   3
 -13  -5   2 3.34765 2.49277   2
  13  -5  -2 -0.1661 2.88207   4
  13   5   2 0.31496 2.40304   4
 -13   5  -2 2.37297 1.82329   2
 -15   5   2 6.56810 2.92263   3
 -15   5   2 4.60470 2.69093   2
  15   5  -2 3.13080 2.20273   4
  15  -5   2 2.43318 3.73528   4
 -15  -5  -2 5.95235 3.14229   2
  15  -5  -2 7.80513 3.52490   4
 -15  -5   2 3.63727 2.68434   2
 -15   5  -2 0.24633 2.39654   3
 -15   5  -2 0.22817 2.57758   2
  15   5   2 2.36193 2.66588   4
   0  -6  -2 46.1648 3.09905   3
   0  -6   2 39.5380 2.93889   4
   0  -6   2 44.3406 3.19806   4
   0  -6   2 44.3518 3.23653   3
   0   6   2 43.7404 2.85346   2
   0   6  -2 44.7579 3.13367   3
   0   6   2 40.5909 3.10472   3
   0  -6   2 44.8508 2.71862   2
   0   6   2 40.6844 3.05560   4
   0  -6  -2 41.6344 2.88364   4
   0  -6  -2 42.1514 2.91817   2
   2   6  -2 14.4936 1.76276   4
   2  -6   2 20.4887 2.38164   4
  -2  -6  -2 16.9913 2.03498   2
  -2  -6  -2 14.2390 1.68414   4
  -2   6   2 17.5255 2.45782   3
  -2   6   2 13.9811 1.37015   2
   2   6  -2 15.1635 1.77110   3
   2  -6   2 16.1529 2.24680   3
  -2  -6  -2 15.7628 1.61043   3
   2  -6  -2 18.5369 2.26210   3
   2  -6  -2 16.3803 1.81011   4
   2  -6  -2 11.9691 1.95489   2
   2   6   2 14.6737 1.93909   2
   2   6   2 14.0529 1.58075   3
  -2   6  -2 14.5888 1.87119   4
  -2  -6   2 13.7980 1.72561   3
  -2  -6   2 17.0516 1.79583   4
   2  -6  -2 18.6319 2.24832   4
   2   6   2 18.7091 2.10025   4
  -2   6  -2 14.1458 2.03222   3
  -4   6   2 197.292 11.0486   3
  -4  -6  -2 193.365 9.78506   3
  -4  -6  -2 192.786 10.7727   2
   4   6  -2 187.525 10.1511   4
   4  -6   2 191.803 10.6313   4
  -4   6   2 196.085 10.0715   2
   4  -6  -2 196.085 9.81025   2
  -4  -6   2 181.845 10.0960   3
  -4  -6   2 195.820 10.3749   4
  -4  -6   2 197.452 10.7210   2
  -4   6  -2 195.947 10.8192   3
   4   6   2 204.909 10.5355   4
  -4  -6   2 209.905 10.6945   3
   4  -6  -2 193.742 10.7130   4
   6  -6   2 57.3138 4.23262   4
  -6   6   2 44.8215 4.41441   3
  -6   6   2 49.2101 3.39987   2
   6   6  -2 51.4572 3.60891   4
  -6  -6  -2 54.0176 4.35255   2
   6   6   2 54.9283 4.18384   4
  -6  -6   2 52.1887 3.79514   3
  -6   6  -2 52.1241 2.94539   2
   6  -6  -2 48.6361 3.18646   2
  -6   6  -2 54.5161 4.26633   3
  -6   6  -2 51.0142 2.95238   2
   6  -6  -2 57.2670 4.33448   4
  -6  -6   2 41.7139 4.04900   2
  -8   6   2 23.4554 2.36361   2
  -8  -6  -2 32.0658 4.10108   2
   8   6  -2 26.9734 2.77860   4
   8  -6   2 32.6174 3.79834   4
  -8   6   2 24.0933 2.34506   2
  -8   6   2 31.1893 3.85297   3
  -8  -6   2 27.6617 2.41299   3
  -8   6  -2 32.4281 3.55911   2
   8  -6  -2 26.8431 3.59224   4
  -8   6  -2 27.8571 3.66438   3
  -8  -6   2 27.1422 3.70730   2
   8   6   2 27.7730 3.44045   4
  -8   6  -2 23.7313 2.24608   2
  -8  -6   2 24.3526 2.44947   3
  10   6  -2 31.5579 3.28308   4
  10  -6   2 37.2548 4.58113   4
 -10   6   2 36.4979 3.23161   2
 -10  -6  -2 36.2656 4.51567   2
 -10   6   2 31.2584 4.35437   3
 -10   6  -2 31.1238 3.25827   2
  10   6   2 40.9255 4.39698   4
  10  -6  -2 36.6314 4.59065   4
 -10   6  -2 32.5322 2.99244   2
 -10   6  -2 27.2838 3.84779   3
 -10  -6   2 30.2692 4.23989   2
 -10  -6   2 38.3080 3.17144   3
  12   6  -2 42.0326 4.04912   4
 -12  -6  -2 46.8560 5.59215   2
  12  -6   2 49.8030 5.58654   4
 -12   6   2 43.7387 4.18109   2
 -12   6   2 50.7601 5.64489   3
 -12   6  -2 42.6515 3.82184   2
  12  -6  -2 41.8277 5.45975   4
 -12  -6   2 45.5397 3.66941   3
 -12  -6   2 41.2338 5.12051   2
 -12   6  -2 37.4779 4.69714   3
 -14  -6  -2 73.3714 7.12104   2
 -14   6   2 92.6220 6.43683   2
  14  -6   2 86.2317 7.97639   4
  14   6  -2 83.1265 5.98269   4
 -14   6   2 89.3674 7.22573   3
  14   6   2 87.1806 6.87272   4
 -14   6  -2 73.6210 6.44108   3
  14  -6  -2 78.1653 7.68279   4
 -14  -6   2 80.5739 7.21080   2
 -14   6  -2 79.8699 6.12532   2
   1  -7   2 547.967 27.0545   2
   1   7  -2 553.819 27.6198   3
  -1   7   2 557.066 27.9283   3
  -1  -7  -2 556.034 27.5999   3
   1  -7   2 572.032 27.0712   2
  -1   7   2 552.886 27.2560   2
   1  -7   2 548.277 27.7747   4
  -1  -7  -2 569.249 27.6743   2
  -1   7  -2 563.519 27.8732   3
  -1  -7   2 540.838 27.7372   3
   1   7   2 574.562 27.7274   4
   1  -7  -2 540.061 27.8099   3
  -1  -7   2 550.195 27.4789   2
   1   7   2 566.725 27.5967   3
  -1  -7   2 553.013 27.4671   2
   1   7   2 557.094 27.8336   2
  -1  -7   2 560.412 27.7255   4
   1  -7  -2 583.110 27.9463   4
  -1  -7   2 538.232 27.4664   4
   1  -7  -2 550.055 27.3543   2
   3  -7   2 68.3697 4.65146   4
   3   7  -2 62.5797 4.18358   3
  -3  -7  -2 65.3304 4.54794   2
  -3   7   2 64.4480 4.83821   3
  -3   7   2 71.1022 3.75137   2
   3   7  -2 66.9997 4.23957   4
  -3  -7  -2 66.4318 4.02441   3
   3   7   2 67.8437 4.50281   4
  -3  -7   2 67.2128 4.80455   2
  -3  -7   2 63.0592 4.19699   3
   3  -7  -2 69.5551 4.74836   4
  -3  -7   2 68.0675 4.55757   2
  -3   7  -2 62.7012 4.65570   3
   3  -7  -2 74.8152 3.82702   2
   3   7   2 67.9901 3.91003   3
  -5   7   2 965.269 46.9577   3
  -5  -7  -2 922.781 46.6465   2
   5  -7   2 898.116 46.3903   4
  -5   7   2 967.942 45.6048   2
   5   7  -2 923.664 45.8933   4
  -5  -7  -2 946.522 45.4147   3
   5  -7  -2 934.821 45.3611   2
  -5  -7   2 906.781 45.7997   3
   5   7   2 979.042 46.2964   4
   5  -7  -2 974.320 46.5845   4
  -5   7  -2 951.956 46.7040   3
  -5  -7   2 910.966 46.5524   2
  -7   7   2 0.62709 1.18389   2
  -7   7   2 1.11056 1.87651   3
   7  -7   2 -0.1092 1.70702   4
  -7  -7  -2 3.03651 1.77873   2
   7   7  -2 0.64921 1.28408   4
  -7  -7   2 0.89887 0.94343   3
  -7  -7   2 2.55988 1.78393   2
  -7   7  -2 0.74328 1.67812   3
  -7  -7   2 -0.4467 1.29839   3
   7  -7  -2 1.80275 1.71776   4
   7   7   2 -2.8653 1.37352   4
  -9   7   2 394.100 20.1126   2
   9  -7   2 400.179 21.3069   4
   9   7  -2 414.420 20.5301   4
  -9   7   2 389.854 20.2190   2
  -9   7   2 415.294 21.8582   3
  -9  -7  -2 408.086 21.7163   2
  -9  -7   2 383.990 20.1638   3
  -9   7  -2 385.845 21.3652   3
  -9  -7   2 384.567 20.0838   3
   9  -7  -2 422.086 21.5594   4
  -9  -7   2 399.641 21.5779   2
  -9   7  -2 393.935 19.8753   2
   9   7   2 429.305 21.1053   4
  11   7  -2 42.9931 3.85316   4
  11  -7   2 44.1853 5.10020   4
 -11   7   2 44.0126 3.55656   2
 -11   7   2 39.3755 5.22464   3
 -11   7  -2 42.9347 4.70385   3
 -11  -7   2 46.4072 3.58224   3
 -11   7  -2 45.6951 3.53647   2
  11  -7  -2 40.8864 5.19308   4
  11   7   2 48.3176 4.77014   4
 -13   7   2 31.6600 4.75326   3
  13  -7   2 35.6471 5.21198   4
 -13  -7  -2 28.5660 4.59172   2
 -13   7   2 36.5722 5.39152   2
  13   7  -2 33.9885 3.67467   4
 -13   7  -2 34.1532 3.54327   2
 -13  -7   2 37.2732 3.23762   3
 -13  -7   2 37.7241 5.35351   2
 -13   7  -2 28.6875 4.28113   3
  13   7   2 39.0043 4.63872   4
  13  -7  -2 36.8347 5.26921   4
  15  -7   2 54.7125 7.24758   4
 -15   7   2 67.8529 6.61535   3
  15   7  -2 65.9812 5.45220   4
 -15  -7  -2 67.0019 6.65947   2
  15   7   2 69.6641 6.43667   4
 -15   7  -2 72.9167 6.28829   3
 -15  -7   2 63.0331 6.60056   2
  15  -7  -2 49.6620 6.67090   4
   0   8   2 0.49379 1.22967   3
   0   8  -2 0.81831 1.10233   3
   0  -8   2 1.44171 0.87004   2
   0  -8   2 1.12891 1.23915   4
   0  -8  -2 1.77040 0.93074   2
   0   8   2 2.16218 0.89706   2
   0  -8  -2 -0.2393 0.98806   3
   0  -8   2 1.88333 0.94276   2
  -2  -8  -2 203.810 11.2950   2
   2  -8   2 203.175 11.4365   4
   2   8  -2 206.929 11.1400   4
   2   8  -2 216.924 11.1480   3
  -2   8   2 208.829 10.6307   2
  -2   8   2 202.308 11.6647   3
  -2  -8   2 206.776 11.2218   2
   2   8   2 194.130 11.1597   2
  -2  -8   2 210.978 11.2911   3
  -2   8  -2 217.722 11.6065   3
   2  -8  -2 221.222 11.6457   4
   2  -8  -2 202.774 11.0819   2
   2   8   2 218.549 11.0334   3
  -2  -8   2 216.792 11.2451   2
   2   8   2 222.134 11.3795   4
  -4   8   2 41.1955 3.96061   3
   4   8  -2 38.8046 3.12185   4
   4  -8   2 43.2816 3.65378   4
  -4  -8  -2 34.2804 2.64762   3
  -4  -8  -2 39.5923 3.55762   2
   4   8   2 40.6319 3.41517   4
  -4  -8   2 39.5014 2.99795   3
  -4  -8   2 35.3440 3.38759   2
   4  -8  -2 37.2767 3.71219   4
  -4   8  -2 34.6649 3.55994   3
   4   8   2 35.4879 2.59094   3
   6   8  -2 14.5397 2.18722   4
  -6   8   2 17.2577 1.62076   2
  -6   8   2 20.0837 3.36357   3
  -6  -8  -2 16.7037 1.48397   3
   6  -8   2 15.7021 2.82025   4
  -6  -8  -2 15.6972 1.54249   3
  -6  -8  -2 19.6862 3.03567   2
   6   8   2 19.9385 2.63953   4
  -6   8  -2 14.0634 2.66775   3
  -6  -8   2 19.9100 3.06647   2
  -6  -8   2 15.6534 2.93766   3
   6  -8  -2 16.6917 2.95989   4
  -6  -8   2 18.5200 2.02917   3
  -8   8   2 75.6373 5.98887   3
  -8   8   2 60.6357 3.96730   2
  -8  -8  -2 63.0564 5.66327   2
   8   8  -2 66.0533 4.74728   4
   8  -8   2 69.6215 5.72862   4
  -8   8   2 69.8014 4.61315   2
  -8   8  -2 54.9848 5.28321   3
  -8  -8   2 65.0334 4.25960   3
   8   8   2 74.6684 5.30187   4
  -8  -8   2 73.9970 4.49740   3
  -8  -8   2 65.6487 5.59614   2
   8  -8  -2 74.9563 6.03584   4
 -10   8   2 7.86835 2.06605   2
 -10   8   2 12.4457 1.89692   2
 -10  -8  -2 9.22309 2.77023   2
 -10   8   2 9.35249 2.92743   3
  10   8  -2 8.35667 2.18761   4
  10  -8   2 9.70247 2.73917   4
  10  -8  -2 7.83772 3.11028   4
 -10  -8   2 9.80515 1.78244   3
 -10   8  -2 8.14844 1.40905   2
 -10   8  -2 9.87964 2.81970   3
 -10   8  -2 9.88514 1.48923   2
  10   8   2 9.52229 2.59331   4
 -10  -8   2 8.88815 2.63178   2
 -12  -8  -2 8.95384 3.21744   2
 -12   8   2 9.93104 3.31540   3
  12  -8   2 25.7582 4.29403   4
  12   8  -2 15.4439 2.74742   4
 -12   8   2 14.1755 2.30754   2
 -12  -8   2 16.6317 2.30764   3
  12  -8  -2 15.9209 3.65773   4
 -12   8  -2 13.1604 3.38740   3
  12   8   2 13.8343 3.18743   4
 -12  -8   2 8.64852 2.98181   2
 -12   8  -2 16.3590 2.14043   2
 -14  -8  -2 7.89689 3.43281   2
  14  -8   2 5.87761 3.84405   4
  14   8  -2 8.25899 2.47279   4
 -14   8   2 7.95087 3.31909   3
 -14  -8   2 4.71626 3.20658   2
 -14   8  -2 11.4507 3.09565   3
  14  -8  -2 6.51004 3.65559   4
  14   8   2 10.2229 3.11601   4
  -1   9   2 327.766 17.3241   2
   1  -9   2 345.823 17.1726   2
  -1   9   2 364.058 18.2567   3
   1  -9   2 348.831 17.2174   2
   1  -9   2 353.604 18.1390   4
   1   9  -2 336.592 17.8485   3
  -1  -9  -2 340.553 18.3350   3
  -1  -9  -2 353.036 17.8558   2
   1  -9  -2 327.594 17.4805   2
   1   9   2 341.735 17.6703   2
   1   9   2 372.400 18.0985   4
   1   9   2 362.418 17.8983   3
   1  -9  -2 345.861 18.2384   4
  -1  -9   2 346.282 18.0309   4
  -1  -9   2 342.274 17.6353   2
  -1   9  -2 356.487 18.1619   3
  -1  -9   2 342.433 17.5998   2
  -3   9   2 152.433 9.13087   3
   3   9  -2 146.920 8.24852   3
  -3   9   2 141.718 7.53797   2
  -3  -9  -2 152.611 8.20958   3
   3  -9   2 144.375 8.78437   4
  -3  -9  -2 145.038 8.65442   2
   3   9  -2 153.678 8.41731   4
  -3   9  -2 148.023 8.91365   3
  -3  -9   2 142.393 8.52536   2
   3   9   2 157.189 8.63509   4
   3  -9  -2 137.284 8.80555   4
   3   9   2 142.159 7.98895   3
   3  -9  -2 163.367 7.77255   2
  -5  -9  -2 511.763 25.4720   3
   5  -9   2 509.253 26.4915   4
  -5  -9  -2 502.063 26.5666   2
  -5   9   2 513.277 26.9460   3
   5   9  -2 499.352 25.9237   4
   5  -9  -2 511.324 26.6159   4
  -5   9  -2 494.867 26.6533   3
   5   9   2 552.346 26.3610   4
  -5  -9   2 555.170 26.3658   3
   7   9  -2 16.5656 2.44840   4
  -7   9   2 17.6826 3.27200   3
  -7  -9  -2 9.17544 2.66237   2
   7  -9   2 16.3159 2.87960   4
   7   9   2 12.5450 2.53701   4
   7  -9  -2 13.0677 2.95768   4
  -7  -9   2 11.0913 2.33473   3
  -7   9  -2 13.2060 2.77321   3
  -7  -9   2 10.0998 2.60084   2
  -9   9   2 379.439 20.5078   3
  -9  -9  -2 355.463 20.2079   2
   9  -9   2 375.975 19.9419   4
   9   9  -2 372.142 19.0514   4
  -9   9   2 369.174 18.1151   2
  -9   9   2 341.314 18.4500   2
  -9  -9   2 360.534 20.1285   2
   9   9   2 383.430 19.5922   4
  -9   9  -2 368.564 20.1002   3
  -9  -9   2 351.428 18.5682   3
   9  -9  -2 393.147 20.2404   4
  11  -9   2 10.4074 3.33645   4
  11   9  -2 9.90296 2.35351   4
 -11   9   2 13.3706 3.46478   3
 -11  -9  -2 13.5302 3.39711   2
 -11   9   2 10.9211 1.78222   2
 -11  -9   2 15.6042 3.54903   2
  11   9   2 11.4957 2.91039   4
 -11  -9   2 10.6950 1.79266   3
 -11   9  -2 10.6508 2.99532   3
  11  -9  -2 12.3564 3.52597   4
 -13   9   2 82.2486 7.41431   3
  13  -9   2 80.3577 7.49454   4
 -13  -9  -2 92.1614 7.83634   2
  13   9  -2 80.0385 6.03761   4
 -13  -9   2 86.2248 7.46446   2
 -13   9  -2 80.0496 6.92485   3
  13  -9  -2 87.9591 7.76802   4
  13   9   2 92.3261 6.97949   4
   0 -10  -2 306.146 16.0512   2
   0 -10  -2 325.594 17.4017   4
   0  10   2 317.601 16.5022   3
   0 -10   2 312.690 15.8550   2
   0  10   2 295.730 15.8487   2
   0  10  -2 326.700 16.5118   3
   0 -10   2 307.765 16.5550   4
   0 -10   2 308.429 15.7470   2
  -2 -10  -2 26.6991 3.00166   2
  -2  10   2 23.9517 3.33751   3
  -2  10   2 21.8643 1.93013   2
   2  10  -2 25.7046 2.89953   3
   2 -10   2 24.2870 3.20739   4
   2 -10  -2 23.4508 2.48588   2
  -2  10  -2 30.7193 4.61727   3
   2  10   2 26.6394 2.79319   3
  -2 -10   2 27.6658 2.96947   2
   2 -10  -2 21.0046 3.10432   4
   2  10   2 32.5398 3.47375   4
  -4  10   2 241.361 13.0229   3
  -4 -10  -2 218.648 12.4572   2
   4  10  -2 211.549 11.9935   4
   4 -10   2 212.247 12.4853   4
   4  10  -2 227.535 11.9924   3
  -4 -10  -2 215.702 11.6601   3
  -4  10  -2 216.833 12.6492   3
   4  10   2 215.358 12.2482   4
  -4 -10   2 228.053 12.4461   2
   4 -10  -2 232.843 12.7470   4
   4  10   2 227.947 11.5622   3
  -6 -10  -2 0.46113 1.89391   2
  -6 -10  -2 2.17572 0.96495   3
   6  10  -2 1.44805 1.60696   4
   6 -10   2 -0.4680 1.83301   4
  -6  10   2 0.66782 1.87092   3
  -6 -10   2 0.92033 2.02519   3
  -6  10  -2 0.73027 1.81302   3
  -6 -10   2 1.35995 1.85359   2
   6  10   2 3.59208 1.99379   4
   6 -10  -2 1.35321 2.17052   4
   8 -10   2 15.3737 3.11112   4
  -8  10   2 8.73551 2.91235   3
  -8 -10  -2 6.79457 2.67852   2
   8  10  -2 10.8866 2.30166   4
   8  10   2 10.4071 2.67564   4
  -8 -10   2 12.5609 2.18736   3
  -8  10  -2 7.82487 2.64378   3
  -8 -10   2 6.15338 2.55854   2
   8 -10  -2 7.64989 3.01994   4
  10  10  -2 101.603 6.87586   4
 -10  10   2 103.470 8.27194   3
  10 -10   2 121.899 8.22382   4
 -10 -10  -2 106.150 8.15265   2
  10  10   2 119.003 7.69722   4
 -10 -10   2 101.348 6.20365   3
 -10 -10   2 110.471 8.11908   2
 -10  10  -2 94.9031 7.70297   3
  12  10  -2 20.8212 3.00395   4
 -12  10   2 17.0096 4.02809   3
 -12 -10  -2 13.2328 3.62661   2
  12 -10   2 16.2845 3.91686   4
  12  10   2 18.6145 3.48125   4
 -12 -10   2 14.4481 3.52423   2
 -12  10  -2 18.5185 3.68023   3
  12 -10  -2 19.9788 4.39775   4
 -14  10   2 70.3156 7.14423   3
  14  10  -2 67.5115 5.75441   4
 -14 -10  -2 77.3081 7.26842   2
  14 -10   2 74.1197 7.72743   4
 -14 -10   2 86.8073 7.50295   2
  14  10   2 65.1303 8.03090   4
 -14  10  -2 76.9226 8.19895   3
   1  11  -2 22.4112 2.95143   3
  -1 -11  -2 22.3686 2.72065   2
   1 -11   2 20.8980 2.01326   2
  -1  11   2 26.4988 3.39618   3
   1 -11   2 30.0996 3.49728   4
   1 -11   2 22.2215 1.95803   2
   1 -11  -2 20.8245 2.99731   2
  -1 -11   2 22.1424 3.11536   4
   1 -11  -2 22.2423 2.37225   2
   1 -11  -2 26.9312 3.39391   4
  -1 -11   2 21.8872 2.32814   2
  -1 -11   2 25.0296 2.62484   2
  -1  11  -2 27.6858 3.33366   3
   1  11   2 21.5806 2.91058   3
   3 -11   2 33.6273 3.92830   4
  -3 -11  -2 36.2752 3.94580   2
  -3  11   2 36.1575 4.32329   3
   3  11  -2 35.7926 3.28078   3
   3  11  -2 32.5342 3.50426   4
   3  11   2 33.1592 3.62279   4
  -3 -11   2 38.6307 3.64699   2
  -3  11  -2 35.2870 4.13254   3
   3 -11  -2 39.3801 4.13313   4
   3 -11  -2 36.3218 2.50469   2
   3  11   2 29.8995 2.98230   3
  -5  11   2 4.66569 2.34816   3
  -5 -11  -2 4.90667 1.34394   3
  -5 -11  -2 4.85945 2.01565   2
   5  11  -2 7.33625 2.00190   4
   5 -11   2 7.49413 2.46783   4
  -5 -11   2 5.58955 2.19424   2
   5  11   2 5.18137 1.61634   3
  -5 -11   2 5.28779 1.84210   3
  -5  11  -2 3.83644 2.34401   3
   5 -11  -2 1.82180 2.14173   4
   5  11   2 4.11314 2.05451   4
  -7 -11  -2 32.2291 2.46133   3
  -7 -11  -2 37.6839 2.99251   3
   7 -11   2 38.0555 4.57148   4
   7  11  -2 35.5777 3.60178   4
  -7  11   2 30.9476 4.54211   3
  -7 -11  -2 36.7430 4.52128   2
  -7 -11   2 37.5520 4.52105   2
   7  11   2 41.2893 4.29040   4
  -7  11  -2 44.3408 4.68583   3
   7 -11  -2 28.1929 4.22493   4
  -7 -11   2 32.7048 4.07835   3
   9  11  -2 5.15444 2.05904   4
   9 -11   2 4.52237 2.86192   4
  -9  11   2 2.29182 2.72145   3
  -9 -11  -2 1.08423 2.18214   2
  -9 -11   2 1.82837 1.41287   3
  -9  11  -2 3.70182 2.36047   3
  -9 -11   2 1.96242 2.18898   2
 -11  11   2 5.93995 2.94875   3
  11 -11   2 12.2059 3.31450   4
  11  11  -2 2.91503 2.11847   4
 -11 -11  -2 3.10430 3.15131   2
  11 -11  -2 4.21057 3.30250   4
 -11  11  -2 6.69768 2.71008   3
 -11 -11   2 5.76837 2.84601   2
  11  11   2 4.55942 2.73930   4
  13  11  -2 7.80322 2.43325   4
  13 -11   2 2.16443 3.66548   4
 -13 -11  -2 10.6081 3.77760   2
  13 -11  -2 4.74778 3.45964   4
 -13  11  -2 3.13159 2.77207   3
 -13 -11   2 10.4445 3.49433   2
  13  11   2 8.67078 2.99954   4
   0  12  -2 56.4888 4.66142   3
   0 -12   2 61.6437 4.92131   4
   0 -12   2 63.0768 4.02261   2
   0 -12   2 55.5204 3.82426   2
   0 -12  -2 58.1556 5.11507   4
   0  12   2 68.6124 5.34770   3
   0 -12  -2 54.1172 4.11967   2
   0 -12  -2 53.2350 4.10756   2
  -2  12   2 208.458 11.7465   3
   2 -12   2 195.390 11.5547   4
   2  12  -2 198.457 11.2018   3
  -2 -12  -2 182.951 11.0719   2
   2 -12  -2 197.963 11.7107   4
  -2  12  -2 201.327 11.5136   3
   2 -12  -2 195.864 10.0999   2
  -2 -12   2 196.246 11.3786   4
   2  12   2 200.594 10.8990   3
   2  12   2 186.356 11.2615   4
  -2 -12   2 199.166 11.0281   2
   4 -12   2 2.08571 2.15602   4
   4  12  -2 0.42496 1.45249   3
   4  12  -2 2.99384 1.85948   4
  -4  12   2 2.94335 2.30540   3
  -4 -12  -2 -0.2377 1.75181   2
   4  12   2 1.12968 1.86993   4
  -4  12  -2 2.80982 2.02856   3
  -4 -12   2 -0.3374 1.58668   2
   4 -12  -2 4.06747 2.40335   4
   4  12   2 1.88436 1.42662   3
   6 -12   2 11.2883 2.98402   4
  -6 -12  -2 14.7722 1.94823   3
  -6  12   2 16.5174 3.49064   3
  -6 -12  -2 10.7282 2.19727   3
  -6 -12  -2 19.7853 3.35652   2
   6  12  -2 12.7452 2.54381   4
  -6 -12   2 15.1902 2.93034   3
  -6  12  -2 17.8461 3.48010   3
  -6 -12   2 13.5589 2.83542   2
   6 -12  -2 11.8892 3.19047   4
   6  12   2 17.0716 3.01510   4
   8 -12   2 35.1722 4.48973   4
   8  12  -2 28.8419 3.55810   4
  -8 -12  -2 33.7447 6.61384   2
  -8  12   2 31.0690 4.52007   3
  -8  12  -2 28.1972 4.26682   3
   8  12   2 32.0962 6.10805   4
  -8 -12   2 26.0459 3.26660   3
  -8 -12   2 28.6995 4.32163   2
  10 -12   2 8.33993 3.00672   4
  10  12  -2 1.51835 2.17587   4
 -10 -12  -2 3.07746 2.81255   2
 -10  12   2 6.35155 3.00978   3
  10  12   2 5.00681 2.72398   4
 -10 -12   2 1.98752 1.31835   3
 -10  12  -2 3.53076 2.48330   3
  10 -12  -2 5.79742 3.19529   4
 -10 -12   2 -0.5776 2.55931   2
  12  12  -2 32.6668 3.76459   4
 -12  12   2 20.2577 4.77226   3
  12 -12   2 27.6302 5.02580   4
  12 -12  -2 18.2700 4.27676   4
 -12 -12   2 21.0016 4.92285   2
  12  12   2 32.6867 4.32602   4
 -12  12  -2 28.6884 4.69574   3
  -1 -13  -2 31.5498 4.03998   4
  -1 -13  -2 28.8707 3.39971   2
   1  13  -2 28.4684 3.47606   3
  -1  13   2 27.6605 3.73089   3
   1 -13   2 25.7963 2.23079   2
   1 -13   2 22.7946 2.21621   2
   1 -13   2 33.6389 4.01599   4
   1  13   2 24.5124 3.23323   3
   1 -13  -2 29.6168 3.92815   4
   1 -13  -2 26.8377 2.65307   2
   1 -13  -2 22.8659 2.35395   2
  -1  13  -2 30.6325 3.75287   3
  -1 -13   2 25.3724 3.39281   4
  -1 -13   2 30.1366 3.14405   2
   3  13  -2 8.36756 2.21790   3
  -3  13   2 8.34053 2.80689   3
  -3 -13  -2 7.94606 2.35479   2
   3 -13   2 11.1230 2.79078   4
  -3 -13   2 8.01239 2.52562   4
   3 -13  -2 8.48495 2.86430   4
   3  13   2 7.84862 1.92760   3
  -3 -13   2 8.43288 2.20808   2
  -3  13  -2 4.68787 2.40522   3
   3  13   2 6.04250 2.45152   4
  -5  13   2 101.517 7.46052   3
  -5 -13  -2 95.7857 7.04932   2
   5 -13   2 88.5762 6.95825   4
   5  13  -2 88.1693 6.57525   4
  -5  13  -2 99.1743 7.39734   3
   5  13   2 95.1337 6.92013   4
  -5 -13   2 94.8677 6.94247   2
  -5 -13   2 103.997 6.54314   3
   5  13   2 100.790 6.10096   3
   5 -13  -2 95.8892 7.50018   4
   7 -13   2 23.3801 3.92545   4
  -7 -13  -2 24.8969 2.77373   3
   7  13  -2 21.6141 3.22276   4
  -7 -13  -2 33.1380 4.39221   2
  -7  13   2 26.2770 4.28657   3
  -7 -13   2 27.9841 4.15566   2
  -7  13  -2 28.9781 4.23368   3
  -7 -13   2 23.7065 3.83205   3
   7  13   2 23.9492 3.65393   4
   7 -13  -2 28.5351 4.38770   4
  -9 -13  -2 156.966 10.3350   2
   9  13  -2 146.006 9.20837   4
  -9  13   2 159.058 10.7230   3
   9 -13   2 151.530 10.1089   4
   9  13   2 150.883 9.57820   4
  -9 -13   2 147.579 8.49417   3
   9 -13  -2 141.924 10.2568   4
  -9 -13   2 144.550 10.0830   2
  -9  13  -2 141.444 10.0234   3
 -11 -13  -2 4.19168 3.16630   2
  11  13  -2 9.84222 2.47919   4
  11 -13   2 14.8192 3.77410   4
 -11  13   2 8.59503 3.65900   3
 -11  13  -2 12.9086 3.59621   3
 -11 -13   2 7.65911 3.12554   2
  11 -13  -2 16.5907 4.17354   4
  11  13   2 8.36814 2.99152   4
   0  14  -2 206.833 12.1538   3
   0 -14   2 210.701 12.4248   4
   0 -14   2 203.263 11.2573   2
   0 -14   2 212.742 11.2015   2
   0 -14  -2 214.552 12.7367   4
   0  14   2 217.876 12.2313   3
   0 -14  -2 213.836 11.5337   2
  -2 -14  -2 0.92819 1.76613   2
  -2  14   2 -0.4088 2.05671   3
   2  14  -2 -1.5994 1.73558   3
   2 -14   2 0.95322 2.16413   4
  -2 -14  -2 -0.8085 2.04108   4
  -2 -14   2 1.41595 2.07193   4
   2 -14  -2 2.06885 2.18558   4
  -2 -14   2 5.13004 1.77789   2
   2  14   2 -0.1897 1.52760   3
   2 -14  -2 5.79505 1.79784   2
   2 -14  -2 0.53855 0.95163   2
  -2  14  -2 2.05490 2.12479   3
  -4  14   2 98.4717 7.36491   3
   4  14  -2 100.404 6.56611   3
  -4 -14  -2 101.993 7.10034   2
   4 -14   2 97.2038 8.45753   4
  -4  14  -2 94.7012 7.33170   3
   4 -14  -2 93.6384 7.51119   4
   4  14   2 94.8590 6.16023   3
   4  14   2 97.1796 7.02312   4
  -4 -14   2 89.6468 6.80698   2
  -4 -14   2 96.0809 7.05439   4
   6 -14   2 44.5472 5.21967   4
  -6 -14  -2 49.8903 5.41760   2
   6  14  -2 46.0005 5.54186   4
  -6  14   2 52.0749 5.46361   3
  -6 -14  -2 38.0293 3.85653   3
  -6 -14   2 44.7455 4.65713   3
   6 -14  -2 39.6661 5.26537   4
  -6 -14   2 43.8104 5.07823   2
  -6  14  -2 46.7347 5.39875   3
   6  14   2 47.4434 5.03989   4
  -8  14   2 5.78950 3.14502   3
   8  14  -2 3.82401 2.56143   4
   8 -14   2 3.54656 2.97464   4
  -8 -14  -2 2.97051 2.62577   2
  -8 -14   2 2.04318 2.45219   2
   8  14   2 5.67474 2.60710   4
   8 -14  -2 5.02707 2.96981   4
  -8  14  -2 7.28220 3.06390   3
  10 -14   2 65.4105 6.54460   4
 -10 -14  -2 53.1442 6.49225   2
  10  14  -2 66.3318 5.65573   4
 -10  14   2 48.4187 6.45378   3
  10 -14  -2 67.4091 6.96809   4
  10  14   2 63.9225 5.95219   4
 -10  14  -2 59.6684 6.26370   3
 -10 -14   2 67.3671 6.41783   2
  -1 -15  -2 83.9378 5.83788   2
  -1 -15  -2 80.9269 7.39312   4
   1 -15   2 82.6672 5.08065   2
  -1  15   2 81.8987 6.51947   3
   1  15  -2 85.2879 6.29504   3
  -1  15  -2 88.7430 6.59834   3
   1 -15  -2 96.3750 5.82646   2
  -1 -15   2 95.1851 7.06983   4
   1  15   2 83.7317 6.07306   3
   1 -15  -2 83.3520 7.18980   4
  -1 -15   2 89.8116 5.86906   2
  -3  15   2 1.45844 2.23676   3
  -3 -15  -2 2.01061 2.57726   4
   3  15  -2 2.55691 1.95768   3
   3 -15   2 -0.6436 2.34057   4
  -3 -15  -2 0.41810 1.91278   2
  -3 -15   2 3.41406 1.98929   2
   3  15   2 0.78123 1.81692   3
   3 -15  -2 2.01835 2.41861   4
  -5  15   2 171.941 11.0904   3
   5 -15   2 145.887 10.6364   4
  -5 -15  -2 173.207 10.7317   2
  -5 -15   2 156.910 10.3409   2
  -5  15  -2 174.366 10.8743   3
   5 -15  -2 176.095 11.1747   4
  -5 -15   2 164.487 10.4749   4
   5  15   2 162.215 10.4206   4
   5  15   2 172.748 9.64430   3
  -7  15   2 0.25497 2.48517   3
  -7 -15  -2 2.95041 2.84661   2
   7 -15   2 1.36117 2.86256   4
   7  15  -2 -0.1477 2.03079   4
  -7  15  -2 -2.1456 2.07074   3
  -7 -15   2 1.10813 2.52248   2
  -7 -15   2 -0.4262 2.35756   3
   7 -15  -2 2.67364 3.18579   4
   7  15   2 2.33220 2.54789   4
   9 -15   2 30.2747 4.71205   4
  -9  15   2 32.4017 5.12048   3
  -9 -15  -2 38.7804 5.48418   2
   9  15  -2 37.3867 4.38559   4
  -9 -15   2 43.3946 5.57806   2
   9 -15  -2 30.6637 5.27809   4
  -9  15  -2 36.1071 5.32131   3
   9  15   2 33.7134 4.79532   4
   0 -16   2 144.954 8.27082   2
   0  16  -2 142.393 9.27474   3
   0 -16   2 155.009 9.79578   4
   0  16   2 154.398 9.34418   3
   0 -16  -2 135.931 8.60016   2
   0 -16  -2 154.110 10.1185   4
   2  16  -2 20.5577 3.10900   3
  -2 -16  -2 17.9046 3.68336   4
  -2 -16  -2 18.6145 3.08970   2
   2 -16   2 20.2907 3.70062   4
  -2 -16   2 25.3467 3.25241   2
   2  16   2 24.2920 3.16623   3
  -2 -16   2 21.6809 3.65910   4
  -2  16  -2 17.4143 3.56239   3
   2 -16  -2 24.5293 4.21189   4
  -4 -16  -2 190.756 12.1491   4
  -4  16   2 205.893 12.4207   3
  -4 -16  -2 204.632 11.9255   2
   4 -16   2 190.899 12.1916   4
   4  16  -2 192.197 11.4037   3
  -4  16  -2 199.996 12.1933   3
  -4 -16   2 193.747 11.9566   4
  -4 -16   2 183.467 11.5471   2
   4 -16  -2 200.779 12.6742   4
   4  16   2 196.315 11.0783   3
   6 -16   2 6.15930 3.13499   4
  -6 -16  -2 6.96306 2.93966   2
  -6  16   2 2.42097 2.61859   3
   6 -16  -2 7.83668 3.28210   4
  -6 -16   2 6.56458 2.79748   2
   6  16   2 5.91004 2.86780   4
  -6  16  -2 8.74652 3.20808   3
  -6 -16   2 9.27994 2.88471   4
  -6 -16   2 8.35825 2.76355   3
  -8 -16  -2 65.1832 6.63692   2
   8 -16   2 77.2882 11.0134   4
   8  16  -2 58.9534 5.88087   4
  -8  16   2 59.4315 7.26322   3
   8  16   2 76.0313 6.39483   4
  -8  16  -2 65.9926 8.50708   3
  -8 -16   2 71.7086 6.72487   2
   8 -16  -2 88.5296 7.53026   4
  -1  17   2 13.9727 3.21656   3
  -1 -17  -2 17.6864 3.86412   4
   1  17  -2 18.3950 3.19767   3
   1 -17   2 10.8855 3.03821   4
  -1 -17  -2 19.9953 3.09400   2
   1  17   2 12.9607 2.79891   3
  -1 -17   2 14.2438 3.36768   4
   1 -17  -2 16.9137 3.86822   4
  -1 -17   2 18.6464 2.56663   2
  -1  17  -2 21.8158 3.82469   3
   3 -17   2 14.9960 3.51197   4
  -3 -17  -2 9.85009 3.23678   4
   3  17  -2 13.7038 2.72023   3
  -3  17   2 13.7626 3.43075   3
  -3 -17  -2 12.6412 2.75742   2
  -3  17  -2 12.6632 3.27748   3
  -3 -17   2 12.6012 2.78345   2
   3 -17  -2 12.4126 3.69555   4
   3  17   2 14.5459 2.82714   3
  -3 -17   2 10.3715 2.97259   4
  -5  17   2 74.2720 6.81288   3
   5 -17   2 61.6327 6.39860   4
  -5 -17  -2 63.1806 5.93823   2
   5 -17  -2 71.6243 7.01921   4
  -5  17  -2 74.5302 6.50967   3
  -5 -17   2 70.8882 6.38760   4
  -5 -17   2 73.4561 5.73685   3
   5  17   2 61.8526 5.43108   3
   7 -17   2 10.5250 3.72947   4
  -7 -17  -2 6.85950 3.20020   2
  -7  17  -2 12.8684 3.66055   3
  -7 -17   2 18.1062 3.37653   4
  -7 -17   2 10.5366 3.15033   2
   7 -17  -2 8.72778 4.59174   4
   0 -18  -2 5.80140 3.28546   4
   0 -18   2 11.4065 3.32737   4
   0  18  -2 8.46631 2.61445   3
   0  18   2 10.9499 2.91596   3
   2 -18   2 23.5576 4.46421   4
  -2 -18  -2 29.3467 4.62109   4
  -2  18   2 33.4395 4.55569   3
   2  18  -2 32.9106 4.29461   3
  -2 -18  -2 30.5513 3.93437   2
  -2  18  -2 27.4294 4.37508   3
  -2 -18   2 26.3072 4.25691   4
   2  18   2 32.9333 3.95756   3
   2 -18  -2 27.2139 4.57003   4
  -2 -18   2 28.2253 3.57822   2
  -4  18   2 1.86989 2.77135   3
   4 -18   2 8.33694 4.01081   4
   4  18  -2 2.79178 2.53532   3
  -4 -18  -2 1.58132 2.95576   4
  -4  18  -2 5.30511 2.98784   3
   4  18   2 5.30713 2.28353   3
  -4 -18   2 1.26817 2.47386   2
  -4 -18   2 2.87814 2.62939   4
   4 -18  -2 12.2457 4.04330   4
  -6  18   2 2.43701 3.11796   3
  -6 -18  -2 -0.4345 2.48922   4
  -6 -18  -2 2.41464 2.79617   2
   6 -18   2 2.94427 2.70619   4
  -6 -18   2 -1.0142 2.82323   3
  -6  18  -2 3.29673 2.80328   3
  -6 -18   2 -3.5340 2.42702   2
   6 -18  -2 -2.1865 2.92840   4
  -1 -19  -2 4.22736 3.16330   4
  -1  19   2 6.31137 2.59616   3
   1 -19   2 4.64486 3.12482   4
   1  19  -2 2.00182 2.49370   3
  -1  19  -2 0.51746 2.23294   3
   1  19   2 -0.0480 2.10245   3
   1 -19  -2 4.76989 3.36512   4
  -3 -19  -2 -2.2933 2.73507   4
  -3  19   2 2.58876 2.90934   3
  -3 -19  -2 0.11277 2.41413   2
   3  19  -2 1.41283 2.39018   3
   3 -19   2 -0.9957 2.92551   4
   3 -19  -2 4.10150 3.42298   4
  -3 -19   2 1.45215 2.55708   4
   3  19   2 3.72860 2.45911   3
  -5  19   2 12.7768 3.38578   3
  -5  19  -2 12.4883 3.55905   3
   0   0   3 0.16393 0.72117   2
   0   0   3 -0.8578 0.72055   3
   0   0  -3 0.83040 0.48276   4
   0   0   3 0.33255 0.39912   4
   0   0  -3 1.30938 0.78592   3
   0   0  -3 0.58923 0.87111   2
   2   0   3 0.38596 0.38505   3
   2   0  -3 -0.1004 0.49988   3
   2   0  -3 0.11045 0.58241   2
   2   0   3 1.40529 0.82094   4
  -2   0  -3 0.08791 0.35045   3
   2   0   3 0.13086 0.52190   2
  -2   0   3 0.40874 0.63217   3
  -2   0  -3 -0.0048 0.73417   4
  -2   0  -3 0.69083 0.66329   2
  -2   0   3 0.13344 0.29347   4
   2   0  -3 0.75492 0.42943   4
  -2   0   3 0.77842 0.58819   2
  -4   0  -3 -0.2189 0.74807   2
   4   0  -3 -0.0170 0.91971   4
  -4   0   3 -0.7206 0.68868   2
  -4   0   3 0.87811 0.73027   3
   4   0  -3 1.30415 0.88678   2
  -4   0  -3 -0.8719 0.46080   3
   4   0   3 -0.0872 0.61954   2
  -4   0   3 -0.0006 0.53336   4
   4   0   3 -0.1767 0.55202   3
   4   0   3 -0.9608 0.95987   4
   4   0  -3 0.80501 0.69514   3
  -6   0   3 0.49135 0.99966   2
   6   0  -3 0.05583 0.81871   3
  -6   0  -3 0.16989 0.77605   3
  -6   0   3 0.75786 1.10048   3
   6   0   3 -0.2700 1.63627   4
   6   0   3 0.21451 0.91434   2
   6   0   3 0.18407 0.79341   3
   6   0  -3 -0.4708 1.02929   2
  -6   0  -3 -0.4944 1.13618   2
   6   0  -3 0.54418 1.51522   4
  -6   0   3 0.57334 0.82564   4
   8   0   3 -0.2372 0.90904   3
  -8   0  -3 0.92430 1.03578   3
  -8   0   3 -1.4582 1.11324   3
   8   0  -3 -0.1183 1.31002   2
   8   0   3 2.08947 2.22688   4
   8   0  -3 -0.9338 1.81506   4
  -8   0  -3 -0.4438 1.28543   2
 -10   0   3 -2.1332 1.47504   2
  10   0   3 -1.6171 2.33342   4
 -10   0  -3 2.68362 1.90534   2
 -10   0  -3 0.53565 1.22161   3
 -10   0   3 0.54338 1.60822   3
 -12   0  -3 -0.6778 1.31120   3
 -12   0   3 0.10590 1.99346   3
  12   0  -3 -1.3591 2.30555   4
 -12   0  -3 2.59109 2.17381   2
 -12   0   3 0.96071 1.83211   2
  12   0   3 2.78556 2.91718   4
  14   0  -3 2.76450 2.70843   4
 -14   0  -3 1.31063 1.57246   3
  14   0   3 1.26807 3.04413   4
 -14   0   3 -2.0473 2.10570   2
 -14   0   3 -0.3148 2.03495   3
 -16   0   3 3.12326 2.41328   3
 -16   0  -3 -5.0076 2.33010   2
 -16   0   3 6.89765 3.03291   2
  16   0  -3 1.58719 2.45809   4
   1  -1   3 878.849 42.8938   3
   1   1  -3 850.640 43.0218   2
   1  -1   3 902.917 42.8426   4
  -1   1   3 899.908 43.2391   2
   1  -1   3 908.813 43.1290   2
  -1  -1  -3 906.243 42.9540   4
  -1   1   3 869.593 42.9847   3
  -1   1  -3 892.042 42.8822   3
  -1   1  -3 892.062 43.2000   2
   1  -1  -3 906.122 43.2488   2
  -1  -1   3 956.480 42.5711   4
  -1  -1   3 859.658 42.5713   4
   1  -1  -3 908.300 42.7090   4
   1   1   3 864.608 43.0736   2
   1   1   3 837.446 42.8750   3
   1  -1  -3 861.018 42.9300   3
  -1  -1   3 889.089 43.0364   2
   1  -1  -3 872.775 42.6357   4
  -1   1  -3 929.874 42.9376   4
  -3  -1  -3 19.8526 2.24894   4
  -3  -1  -3 21.4018 2.10846   2
   3   1  -3 24.7514 2.19488   2
   3  -1   3 21.6540 1.76199   2
  -3   1   3 23.3426 1.88814   2
   3   1  -3 24.3650 1.59750   4
  -3  -1  -3 22.5273 1.37078   3
   3  -1   3 24.7872 1.80934   3
   3   1  -3 23.1804 1.94855   3
  -3   1   3 22.9392 1.57200   4
  -3  -1   3 22.4841 1.92130   2
   3   1   3 23.4099 2.47455   4
  -3   1  -3 25.2395 1.84441   2
   3   1   3 20.6863 1.87443   2
  -3   1  -3 21.0474 1.67304   3
  -3  -1   3 22.4206 1.96326   3
   3  -1  -3 24.4629 1.93175   2
   3  -1  -3 23.6495 1.85271   3
   3   1   3 22.6062 1.41661   3
  -3   1  -3 21.5499 2.00371   4
   3  -1  -3 25.0718 1.72928   4
  -3  -1   3 22.6713 1.61142   4
   5  -1   3 1419.37 68.7426   3
  -5   1   3 1475.27 69.1313   3
   5  -1   3 1516.38 69.1995   4
  -5  -1  -3 1466.86 69.1035   2
  -5   1   3 1429.98 68.8990   2
   5   1  -3 1395.62 69.0077   2
   5  -1   3 1377.27 68.7662   2
  -5  -1  -3 1439.20 68.3343   3
  -5   1   3 1364.95 68.5555   4
   5  -1  -3 1421.20 68.8789   3
   5  -1  -3 1296.56 68.7669   4
   5   1   3 1386.45 69.4869   4
  -5  -1   3 1458.85 68.6133   4
  -5  -1   3 1400.95 68.9774   2
  -5   1  -3 1378.84 69.1530   4
  -5  -1   3 1446.61 68.8561   3
   5  -1  -3 1440.08 68.9088   2
   5   1   3 1431.98 68.3714   3
  -5   1  -3 1426.94 68.8383   2
   5   1   3 1437.16 69.0085   2
   7   1  -3 19.4816 2.10064   3
  -7  -1  -3 21.4069 1.87233   3
   7   1  -3 20.3652 2.64287   2
   7  -1   3 17.9781 2.16449   3
  -7  -1  -3 17.8947 2.50862   2
   7  -1   3 17.3914 2.78963   4
  -7   1   3 22.4237 2.81844   3
  -7   1   3 18.1655 2.31797   4
   7   1  -3 27.2907 3.02075   4
  -7  -1   3 25.2274 2.76082   3
   7   1   3 19.0534 3.20837   4
  -7  -1   3 19.0779 2.10950   4
   7  -1  -3 16.5793 2.75738   4
   7   1   3 19.3137 1.78569   3
   7  -1  -3 18.3471 2.44564   2
  -7   1  -3 20.2721 2.16566   3
  -7   1  -3 18.4439 2.42097   2
   9   1  -3 688.472 33.9137   4
  -9  -1  -3 667.429 33.1192   3
  -9   1   3 679.333 34.0972   3
   9  -1   3 656.148 34.6534   4
  -9  -1   3 708.778 33.9117   3
   9  -1  -3 617.871 34.2046   4
  -9   1  -3 691.660 33.5154   3
   9   1   3 665.869 34.1826   3
   9   1   3 677.719 34.6548   4
  -9   1  -3 670.461 33.8355   2
 -11  -1  -3 6.11976 1.63408   3
 -11  -1  -3 1.36542 2.27837   2
 -11   1   3 5.91774 2.09108   2
  11   1  -3 6.43517 2.59572   4
  11  -1   3 4.77929 3.02674   4
 -11   1   3 4.43308 2.16478   3
 -11   1  -3 4.63155 2.07128   2
  11  -1  -3 3.65466 2.96227   4
 -11  -1   3 4.96359 2.45148   3
 -11   1  -3 6.38007 1.76282   3
 -11  -1   3 9.24940 2.49759   2
  11   1   3 1.97531 2.66529   4
  13   1  -3 77.3689 6.03202   4
 -13   1   3 77.8208 6.33524   2
 -13   1   3 79.2835 6.31127   3
  13  -1   3 77.9499 7.51292   4
 -13  -1  -3 78.3029 5.02668   3
 -13  -1  -3 71.9166 6.24829   2
 -13   1  -3 70.0382 5.96848   2
  13   1   3 73.7908 6.70069   4
 -13  -1   3 78.5378 5.98942   3
 -13   1  -3 73.2474 5.34358   3
 -13  -1   3 76.3185 6.24756   2
  13  -1  -3 73.8370 6.77266   4
 -15  -1  -3 72.9658 6.32657   2
  15  -1   3 74.8906 7.31796   4
 -15   1   3 77.8688 9.58972   3
  15   1  -3 73.0108 5.99060   4
 -15   1   3 71.7348 6.36543   2
  15   1   3 61.3883 6.50257   4
  15  -1  -3 64.8731 6.12238   4
 -15   1  -3 55.8341 6.03432   2
 -15  -1   3 75.5935 5.94738   3
 -15  -1   3 80.9822 6.73415   2
 -15   1  -3 67.0219 5.12564   3
   0  -2   3 852.154 40.4705   3
   0  -2   3 817.549 40.4337   2
   0   2  -3 813.461 40.4268   2
   0   2  -3 848.673 40.2873   4
   0   2   3 840.363 40.5990   2
   0  -2   3 815.690 40.2407   4
   0   2   3 902.456 40.3199   4
   0  -2  -3 829.702 40.2045   4
   0  -2  -3 827.995 40.6100   2
   0   2   3 812.707 40.3663   3
   0   2  -3 815.770 40.4226   3
   0  -2  -3 847.432 40.3514   3
  -2   2   3 1041.04 51.0872   4
  -2   2   3 1074.26 51.4924   3
   2  -2   3 1061.59 51.1637   2
  -2  -2  -3 1124.57 51.3701   4
  -2   2   3 1088.81 51.4165   2
   2  -2   3 1046.09 51.2562   4
   2   2  -3 1077.36 51.4426   2
   2   2  -3 1065.82 50.9146   4
   2  -2   3 1050.80 51.3448   3
  -2  -2  -3 1073.55 51.5086   2
   2   2   3 944.129 51.2919   4
  -2  -2   3 1067.61 51.4106   2
   2  -2  -3 1086.96 51.1775   4
  -2  -2   3 1038.05 50.9890   4
   2  -2  -3 1055.44 51.3389   2
  -2   2  -3 1085.17 51.3931   4
   2   2   3 1056.97 50.8462   3
   2   2   3 1046.60 51.4469   2
  -2   2  -3 1065.49 51.2978   3
   2  -2  -3 1081.44 51.4210   3
  -2   2  -3 1043.61 51.2178   2
   4   2  -3 152.541 7.85050   4
   4   2  -3 155.050 8.42857   2
   4  -2   3 150.792 8.02530   2
   4  -2   3 154.325 8.33502   4
  -4   2   3 147.077 7.99188   4
  -4   2   3 160.565 8.22904   2
   4  -2   3 154.339 8.27698   3
  -4  -2  -3 155.532 8.95019   4
  -4   2   3 153.096 8.51880   3
   4   2  -3 142.321 8.54987   3
  -4  -2  -3 158.797 8.48660   2
  -4  -2   3 157.073 8.39169   2
   4  -2  -3 156.448 8.38071   3
  -4  -2   3 144.953 8.26032   4
  -4   2  -3 155.417 8.20366   3
   4  -2  -3 162.935 8.23658   4
   4   2   3 146.378 8.35826   2
  -4  -2   3 162.548 8.34427   3
  -4   2  -3 151.930 8.08410   2
  -6  -2  -3 30.7846 3.11605   2
  -6   2   3 33.2533 2.75500   2
   6   2  -3 33.8020 2.72170   4
   6  -2   3 30.4299 2.76085   3
  -6   2   3 37.1916 3.36497   3
  -6  -2  -3 31.9372 2.06042   3
   6   2  -3 41.6851 3.02484   3
   6   2  -3 31.8652 3.05797   2
  -6   2   3 31.2631 2.57448   4
   6  -2   3 37.2204 3.25199   4
  -6  -2   3 29.8803 2.65081   3
   6  -2  -3 34.9737 3.13797   4
  -6   2  -3 33.6673 2.73268   2
   6   2   3 33.2680 2.07019   3
  -6   2  -3 32.9231 2.78360   3
  -6  -2   3 33.7382 2.75023   4
   6  -2  -3 34.7648 2.84336   2
   6   2   3 32.5066 3.49942   4
   8   2  -3 71.7276 4.85630   4
  -8  -2  -3 74.6910 5.36581   2
  -8  -2  -3 70.2962 4.10280   3
   8   2  -3 77.0619 5.25535   2
  -8   2   3 68.1834 5.26369   3
  -8  -2   3 72.2742 4.87536   3
   8   2   3 60.5359 5.97754   4
   8  -2  -3 64.6163 4.79870   2
   8   2   3 73.3140 4.07670   3
  -8   2  -3 71.2703 4.86560   3
  -8   2  -3 66.0963 4.75758   2
   8  -2  -3 72.9138 5.37596   4
  10  -2   3 62.6500 5.96461   4
 -10  -2  -3 64.4658 5.54858   2
  10   2  -3 64.5896 5.52764   4
 -10   2   3 68.7909 5.54138   3
 -10  -2  -3 63.9272 4.15371   3
 -10   2   3 65.0002 5.73165   2
 -10   2  -3 75.8369 5.06302   3
  10   2   3 55.1269 5.62926   4
  10   2   3 68.6737 4.24586   3
 -10  -2   3 72.4789 5.59371   2
 -10   2  -3 73.7438 5.13852   2
 -10  -2   3 73.0944 5.20111   3
  10  -2  -3 61.3426 5.83943   4
 -12   2   3 108.242 7.65822   3
 -12  -2  -3 98.6373 7.62121   2
  12  -2   3 91.0268 8.35754   4
 -12   2   3 111.765 7.47134   2
 -12  -2  -3 106.630 6.08462   3
  12   2  -3 101.610 7.07099   4
 -12  -2   3 114.462 7.25350   3
  12   2   3 113.687 6.46474   3
 -12   2  -3 104.573 7.13045   2
  12   2   3 92.7318 7.57510   4
 -12  -2   3 115.481 7.79584   2
  12  -2  -3 94.0231 8.12350   4
 -12   2  -3 102.326 6.86106   3
 -14  -2  -3 40.5844 5.20207   2
  14  -2   3 44.8203 6.13654   4
 -14   2   3 46.6788 4.91994   2
 -14  -2  -3 37.9367 3.12218   3
  14   2  -3 47.3771 5.43185   4
 -14   2   3 49.5183 5.40331   3
 -14  -2   3 39.1173 4.53810   3
  14   2   3 44.0306 5.46424   4
 -14  -2   3 47.0368 5.42706   2
 -14   2  -3 42.2736 4.83071   2
 -14   2  -3 44.4068 4.12925   3
  14  -2  -3 40.3188 5.98178   4
 -16   2   3 26.1157 4.26343   2
 -16  -2  -3 19.7745 3.78362   2
  16   2  -3 25.5534 3.64009   4
 -16   2   3 21.8600 3.68749   3
  16  -2   3 21.2211 4.92247   4
  16   2   3 12.8064 4.89659   4
 -16   2  -3 21.6591 3.89022   2
  16  -2  -3 21.5117 4.10051   4
 -16  -2   3 27.7207 4.76260   2
  -1  -3  -3 9.09325 1.01805   4
  -1   3   3 8.30141 1.30071   3
   1   3  -3 7.23261 1.11741   2
   1   3  -3 10.3897 1.27529   3
  -1  -3  -3 9.31401 1.29352   2
  -1  -3  -3 8.87067 0.89879   3
   1  -3   3 10.9211 1.22444   4
   1  -3   3 10.3779 1.42152   3
  -1   3   3 9.77118 1.34813   2
   1  -3   3 9.07832 1.22539   2
   1   3   3 9.89248 1.21156   4
   1  -3  -3 11.4305 1.65985   2
  -1  -3   3 10.7463 1.09099   4
  -1  -3   3 8.34630 0.88621   4
   1  -3  -3 8.17637 1.11875   4
  -1   3  -3 6.87237 1.07037   4
   1  -3  -3 9.32507 1.26007   3
   1   3   3 9.38949 1.26835   2
  -1  -3   3 10.5371 1.24640   2
  -1  -3   3 10.2055 1.22469   3
  -1   3  -3 10.0871 1.25962   3
   1  -3  -3 8.21569 0.94618   4
  -1   3  -3 9.78960 1.05624   2
   1   3   3 8.45032 0.97659   3
   3   3  -3 12.1104 1.58537   2
   3   3  -3 11.2525 1.60522   3
  -3   3   3 10.4049 1.24383   4
  -3   3   3 12.6715 1.46785   2
   3   3  -3 11.4495 1.07432   4
   3  -3   3 10.0203 1.07536   2
  -3   3   3 12.3498 1.80697   3
  -3  -3  -3 11.2644 1.64838   2
   3  -3   3 11.4437 1.49529   4
   3  -3   3 9.64846 1.47192   3
   3   3   3 12.2377 1.67575   4
  -3   3  -3 11.1897 1.18186   2
  -3  -3   3 8.12270 1.24071   4
   3  -3  -3 10.5759 1.45403   4
  -3   3  -3 11.5077 1.56928   4
   3  -3  -3 13.4368 1.44801   2
   3   3   3 10.6073 1.70499   2
  -3   3  -3 10.1659 1.40856   3
  -3  -3   3 6.65991 2.00605   3
  -3  -3   3 17.1471 1.86130   2
   5   3  -3 37.1716 3.57934   3
  -5   3   3 44.3376 3.14325   2
   5   3  -3 42.6812 3.46498   2
  -5  -3  -3 42.0339 3.60391   2
   5  -3   3 39.2049 3.34167   4
   5  -3   3 42.1791 2.87704   2
   5   3  -3 43.7330 2.85748   4
   5  -3   3 45.5079 3.35689   3
  -5   3   3 50.1022 3.85732   3
  -5   3   3 49.5869 3.13857   4
  -5   3  -3 47.5035 3.04264   2
  -5  -3   3 43.9942 3.31494   3
  -5  -3   3 44.1189 3.69849   4
   5   3   3 41.5453 3.59837   4
  -5   3  -3 43.7548 3.35733   3
   5  -3  -3 46.8151 3.18221   2
   5  -3  -3 54.3725 3.57511   4
   7   3  -3 24.7084 3.06532   2
  -7   3   3 17.9558 2.34593   2
   7   3  -3 15.1165 2.55826   3
  -7   3   3 23.8324 3.08295   3
  -7  -3  -3 26.7398 3.16959   2
   7   3  -3 21.2246 2.25225   4
   7  -3   3 25.4505 3.10411   4
  -7  -3   3 21.1820 2.37265   3
   7   3   3 15.8867 2.73432   4
  -7   3  -3 20.1315 2.35714   2
  -7   3  -3 21.7857 2.64730   3
   7  -3  -3 23.5902 2.93186   4
   7  -3  -3 21.9388 2.50624   2
  -7   3  -3 18.5134 2.17650   2
  -9  -3  -3 89.7078 4.92935   3
   9  -3   3 98.7453 6.81266   4
  -9  -3  -3 94.3560 6.63088   2
   9   3  -3 96.5586 5.79191   4
  -9   3   3 103.908 6.79547   3
  -9  -3   3 85.3650 5.79245   3
   9   3   3 71.5516 6.37551   4
  -9   3  -3 91.9113 6.13254   3
   9   3   3 86.6845 5.13971   3
  -9   3  -3 91.7252 5.91827   2
  -9  -3   3 90.9191 6.46444   2
   9  -3  -3 94.8608 5.99061   2
   9  -3  -3 86.8311 6.57579   4
  11  -3   3 10.1670 3.32199   4
 -11  -3  -3 10.1604 2.99930   2
 -11  -3  -3 9.36357 1.79075   3
 -11   3   3 10.9956 2.84431   3
  11   3  -3 11.8987 2.41494   4
 -11   3   3 9.87933 2.57313   2
 -11  -3   3 15.4095 3.13539   2
  11  -3  -3 10.8206 3.36047   4
  11   3   3 6.73419 2.77949   4
 -11  -3   3 14.3437 2.57743   3
 -11   3  -3 10.8453 2.46395   3
  11   3   3 11.8145 1.94287   3
 -13   3   3 9.18940 2.64694   2
 -13  -3  -3 10.2848 3.06447   2
 -13  -3  -3 10.1474 1.45644   3
  13  -3   3 15.6451 4.34614   4
  13   3  -3 10.0617 2.47979   4
 -13   3   3 12.0044 2.79948   3
  13  -3  -3 9.24814 3.60031   4
 -13  -3   3 15.7961 3.37079   2
  13   3   3 13.0162 3.32493   4
 -13   3  -3 9.32084 2.58459   2
 -13   3  -3 12.3709 2.56111   3
 -13  -3   3 14.9720 2.73877   3
 -15  -3  -3 3.18173 2.73983   2
  15   3  -3 6.34053 2.44377   4
 -15   3   3 8.27059 2.82703   3
 -15   3   3 3.25198 2.50260   2
  15  -3   3 0.15138 3.44919   4
 -15  -3   3 13.7194 3.71321   2
  15  -3  -3 6.07411 3.69751   4
 -15  -3   3 5.50656 2.34152   3
 -15   3  -3 7.90776 2.66710   2
 -15   3  -3 6.43743 2.27786   3
  15   3   3 6.61577 3.02932   4
   0   4   3 178.119 9.32091   2
   0  -4   3 182.971 9.26285   4
   0   4  -3 181.000 9.36523   3
   0   4  -3 185.381 9.17242   2
   0  -4  -3 176.625 9.34787   2
   0  -4  -3 175.990 9.12398   4
   0  -4   3 180.163 9.15836   2
   0  -4  -3 177.498 9.26356   3
   0  -4   3 179.747 9.40052   3
   0   4   3 182.975 9.37103   3
  -2  -4  -3 326.459 17.0639   2
  -2  -4  -3 344.608 16.4522   3
  -2  -4  -3 358.572 16.9445   4
   2   4  -3 323.976 16.5721   4
   2  -4   3 347.337 16.5517   2
   2  -4   3 339.774 17.1210   3
   2   4  -3 338.448 16.9507   2
  -2   4   3 323.056 16.9730   2
  -2   4   3 345.700 17.2208   3
   2  -4   3 314.102 16.8553   4
  -2  -4   3 346.103 16.6341   4
  -2  -4   3 329.650 16.9194   2
   2  -4  -3 330.284 16.7047   4
   2  -4  -3 335.226 16.9303   4
   2  -4  -3 331.475 16.9848   2
   2   4   3 338.195 17.0604   2
   2   4   3 359.378 16.9430   4
  -2   4  -3 327.027 16.9645   4
  -2   4  -3 337.014 17.0064   3
  -2  -4   3 333.917 16.8312   3
   2   4   3 337.653 16.4753   3
  -2   4  -3 337.051 16.4912   2
   4  -4   3 113.356 6.56328   3
  -4   4   3 110.053 6.72664   3
  -4   4   3 99.8702 6.08072   4
  -4  -4  -3 112.789 6.59928   2
   4   4  -3 104.984 5.82512   4
   4  -4   3 113.928 5.74056   2
   4  -4   3 105.307 6.34378   4
  -4  -4  -3 110.008 6.43791   4
  -4   4   3 103.634 6.07785   2
   4   4  -3 106.373 6.48913   2
  -4   4  -3 114.010 6.46503   3
   4  -4  -3 112.341 6.03803   2
  -4  -4   3 105.041 6.17607   3
  -4  -4   3 109.848 6.46898   2
  -4   4  -3 112.321 5.80850   2
   4  -4  -3 104.368 6.43317   3
   4   4   3 119.922 6.54933   4
  -4   4  -3 118.429 6.59399   4
   4  -4  -3 115.914 6.42070   4
   4   4   3 106.311 6.46908   2
   6   4  -3 68.5443 4.13024   4
  -6  -4  -3 70.2752 5.06199   2
   6   4  -3 65.4632 4.80971   2
   6   4  -3 62.6895 4.64561   3
  -6   4   3 70.1381 5.09531   3
   6  -4   3 67.8223 4.75301   4
  -6  -4   3 63.8318 4.92657   4
   6   4   3 63.7921 4.82962   4
  -6   4  -3 68.6032 4.06184   2
  -6   4  -3 64.1977 4.69249   3
  -6  -4   3 72.9226 4.51358   3
   6  -4  -3 71.8031 4.82098   4
   6  -4  -3 74.6647 4.35522   2
  -6   4  -3 70.0047 4.17755   2
   8   4  -3 2.45177 1.35088   4
   8  -4   3 4.26695 1.92439   4
  -8  -4  -3 0.70895 1.85458   2
  -8   4  -3 1.18404 1.57331   3
   8  -4  -3 2.19969 1.30722   2
  -8   4  -3 1.19099 1.03491   2
  -8  -4   3 0.00717 1.44331   2
  -8  -4   3 1.54198 1.15861   3
   8  -4  -3 6.55187 2.04962   4
   8   4   3 3.53016 1.95578   4
  -8   4  -3 0.33201 1.08013   2
 -10   4   3 33.8642 3.49732   2
  10  -4   3 33.1574 4.13453   4
  10   4  -3 29.0513 3.20316   4
 -10  -4  -3 34.6669 4.42747   2
 -10   4   3 22.8654 3.89681   3
 -10  -4   3 35.1819 3.26299   3
 -10   4  -3 29.5751 3.17482   2
 -10   4  -3 32.4972 3.68604   3
  10  -4  -3 30.1276 4.17349   4
 -10  -4   3 28.5430 3.96025   2
  10   4   3 31.9072 4.22211   4
  12  -4   3 88.1276 8.12763   4
 -12   4   3 90.6463 6.21814   2
 -12   4   3 90.2907 6.92844   3
  12   4  -3 86.6658 5.87147   4
 -12  -4  -3 78.6511 6.83542   2
 -12   4  -3 85.6721 6.13974   3
 -12  -4   3 84.4055 5.81458   3
 -12  -4   3 81.6684 6.77522   2
  12   4   3 68.6926 6.40316   4
 -12   4  -3 84.7362 6.00082   2
  12  -4  -3 76.9865 6.99627   4
 -14  -4  -3 57.9031 6.32803   2
 -14   4   3 72.8687 6.24339   3
  14  -4   3 55.1403 6.79117   4
 -14   4   3 66.1304 5.74104   2
  14   4  -3 68.6939 5.18767   4
  14   4   3 61.1534 6.17773   4
  14  -4  -3 59.0107 6.97437   4
 -14  -4   3 64.6256 6.42383   2
 -14   4  -3 65.5902 5.49111   2
 -14  -4   3 65.9208 5.19357   3
 -14   4  -3 66.4900 5.43710   3
 -16   4   3 24.1034 4.16538   3
 -16   4   3 21.9481 4.00259   2
  16  -4   3 24.9383 5.17090   4
  16   4  -3 19.7455 3.26834   4
 -16  -4  -3 26.8236 4.55225   2
  16  -4  -3 15.3781 4.21036   4
  16   4   3 26.6067 4.36606   4
 -16  -4   3 25.3025 4.60993   2
 -16   4  -3 23.4750 4.02272   2
 -16   4  -3 23.1091 3.47787   3
   1  -5   3 2399.32 116.867   4
  -1   5   3 2472.09 117.104   3
   1   5  -3 2395.96 116.817   3
   1  -5   3 2399.68 117.073   3
  -1  -5  -3 2365.28 116.656   3
  -1  -5  -3 2471.70 116.992   2
  -1   5   3 2354.91 116.684   2
   1   5  -3 2433.66 116.768   2
   1  -5   3 2350.54 116.465   2
  -1  -5  -3 2378.12 116.636   4
   1  -5  -3 2539.64 117.019   4
   1   5   3 2473.17 116.740   3
  -1  -5   3 2368.34 116.874   3
  -1  -5   3 2468.90 116.783   4
   1   5   3 2574.08 116.903   4
  -1   5  -3 2448.26 117.218   4
   1   5   3 2419.82 116.911   2
   1  -5  -3 2444.27 116.905   2
  -1   5  -3 2425.92 116.982   3
  -1  -5   3 2404.25 116.647   4
  -1   5  -3 2483.23 116.456   2
  -1  -5   3 2418.76 116.758   2
   1  -5  -3 2351.86 116.931   3
   3  -5   3 297.751 15.4794   3
  -3  -5  -3 290.346 14.5096   3
   3  -5   3 291.253 15.2416   4
  -3   5   3 288.982 15.0775   4
   3   5  -3 294.820 15.2947   2
  -3  -5  -3 291.418 15.3808   2
   3   5  -3 293.695 14.8215   4
  -3   5   3 283.275 15.1695   2
  -3   5   3 302.460 15.6383   3
   3  -5   3 302.549 14.4446   2
  -3  -5  -3 294.524 15.0185   4
   3  -5  -3 282.078 15.3510   3
   3   5   3 292.271 15.3519   2
  -3  -5   3 295.227 15.0184   3
   3   5   3 298.044 15.2265   4
   3   5   3 294.897 14.4840   3
  -3  -5   3 317.739 15.3833   2
   3  -5  -3 292.304 14.8681   2
   3  -5  -3 297.064 15.2849   4
  -3   5  -3 311.044 14.4895   2
  -3  -5   3 305.795 15.2673   3
  -3   5  -3 286.532 15.3276   3
  -3  -5   3 319.098 14.9895   4
  -3   5  -3 293.696 15.3343   4
  -5   5   3 3102.58 146.525   3
  -5  -5  -3 3094.67 146.342   2
   5  -5   3 3038.37 145.998   4
   5   5  -3 3005.09 146.135   2
   5   5  -3 2929.02 145.386   4
  -5   5   3 3070.39 145.640   2
  -5   5  -3 3029.75 146.143   3
  -5   5  -3 3082.35 145.155   2
  -5  -5   3 2571.03 145.957   3
   5  -5  -3 3127.22 145.805   2
   5   5   3 3198.93 146.080   4
   5  -5  -3 3101.32 146.060   4
  -5  -5   3 3077.72 145.710   3
  -5   5  -3 2970.80 145.211   2
   7   5  -3 87.4096 5.14460   4
  -7  -5  -3 93.9922 7.66316   2
  -7   5   3 84.5072 5.19557   2
  -7   5   3 91.7584 6.33358   3
   7  -5  -3 74.4714 5.11552   2
  -7   5  -3 91.0929 4.95818   2
  -7   5  -3 80.0809 5.80299   3
   7  -5  -3 85.0592 5.98919   4
   7   5   3 88.7063 6.39633   4
  -7  -5   3 88.6784 5.37967   3
  -7   5  -3 88.0978 5.63720   2
  -9  -5  -3 1016.66 49.4428   2
   9   5  -3 995.981 48.3615   4
   9  -5   3 1005.76 49.0064   4
  -9   5   3 997.700 49.4484   3
  -9   5  -3 1004.85 48.1307   2
  -9  -5   3 950.342 48.1982   3
  -9  -5   3 968.680 49.2275   2
  -9   5  -3 981.290 48.8876   3
   9   5   3 937.696 48.7810   4
   9  -5  -3 955.202 48.9635   4
  -9   5  -3 995.209 48.1581   2
  11   5  -3 197.133 11.1203   4
 -11  -5  -3 218.397 12.5939   2
 -11   5   3 208.431 11.4474   2
  11  -5   3 210.193 12.3942   4
 -11   5   3 188.829 12.2721   3
  11  -5  -3 189.019 12.2504   4
 -11   5  -3 212.144 11.3606   2
 -11  -5   3 197.450 12.3267   2
 -11   5  -3 205.846 11.8764   3
  11   5   3 190.756 11.9398   4
 -11  -5   3 212.221 11.3769   3
  13  -5   3 167.529 11.1027   4
  13   5  -3 145.100 9.13460   4
 -13   5   3 167.984 9.76493   2
 -13  -5  -3 160.368 10.6369   2
 -13   5   3 165.812 11.3094   3
  13   5   3 154.147 10.1981   4
 -13   5  -3 150.355 9.75001   3
 -13  -5   3 159.459 10.7570   2
 -13   5  -3 158.387 9.51036   2
 -13  -5   3 159.933 9.99811   3
  15   5  -3 133.921 8.38594   4
 -15   5   3 136.731 9.55900   3
 -15   5   3 140.783 8.98188   2
 -15  -5  -3 142.527 9.84933   2
  15  -5   3 115.320 10.2822   4
 -15  -5   3 125.038 9.92090   2
  15   5   3 140.699 9.52275   4
 -15   5  -3 138.203 8.80063   3
  15  -5  -3 110.793 10.0023   4
 -15   5  -3 139.681 8.88846   2
   0  -6  -3 66.0136 4.39054   3
   0  -6   3 70.6455 4.61131   3
   0   6  -3 72.4913 4.57484   3
   0  -6  -3 71.2395 4.25366   4
   0  -6   3 74.1174 4.54295   4
   0   6   3 76.0425 4.41175   2
   0  -6   3 71.2712 4.35680   4
   0  -6  -3 75.4902 4.49899   2
   0   6  -3 75.6927 4.20013   2
   0   6   3 76.3348 4.57992   4
   0  -6   3 69.3986 4.12944   2
   0   6   3 70.9559 4.56158   3
   2   6  -3 4.78872 1.31062   2
   2  -6   3 5.26881 1.43614   4
  -2  -6  -3 4.57377 0.98950   3
  -2  -6  -3 7.55823 1.56848   2
   2  -6   3 6.02709 1.11096   2
  -2   6   3 5.44822 1.07195   2
  -2   6   3 6.64877 1.66698   3
   2   6  -3 7.51697 1.40640   3
   2   6  -3 6.60536 1.30224   4
  -2   6  -3 6.92414 0.77509   2
   2  -6  -3 6.22785 1.25622   4
  -2  -6   3 5.94523 1.31674   3
   2  -6  -3 5.73562 1.39502   3
   2   6   3 5.12042 1.12898   3
  -2   6  -3 4.97050 1.40348   4
  -2   6  -3 7.29351 1.60224   3
  -2  -6   3 5.39291 1.28263   2
   2  -6  -3 5.73846 1.55544   4
   2   6   3 9.88683 1.74598   4
  -2  -6   3 5.03900 1.13987   4
   2   6   3 4.40034 1.27735   2
   2  -6  -3 7.99774 1.82992   2
  -4   6   3 210.329 11.6384   3
   4   6  -3 201.118 10.6822   4
  -4  -6  -3 191.679 11.2820   2
  -4   6   3 197.812 10.9293   2
  -4  -6  -3 196.281 10.1877   3
   4   6  -3 216.350 11.2718   2
   4  -6   3 203.389 11.1865   4
   4  -6  -3 204.336 10.5311   2
  -4  -6   3 206.061 10.8969   4
  -4   6  -3 211.177 11.3577   3
   4   6   3 227.650 10.2573   3
  -4  -6   3 190.382 10.7467   3
  -4  -6   3 196.885 11.3248   3
   4  -6  -3 222.309 11.3485   4
   4   6   3 224.278 11.2521   4
  -6  -6  -3 18.6345 2.81324   2
  -6   6   3 15.3110 2.71100   3
   6   6  -3 14.0836 1.81983   4
  -6   6   3 19.0394 2.11125   2
   6  -6   3 16.2384 2.45957   4
  -6  -6   3 16.3257 2.48356   3
   6  -6  -3 15.2122 2.57567   4
  -6   6  -3 13.6148 1.37153   2
  -6  -6   3 14.3609 1.88583   3
   6   6   3 16.9735 2.56851   4
   6  -6  -3 17.4661 1.80001   2
  -6   6  -3 15.1293 2.47592   3
  -6   6  -3 14.7658 1.43308   2
  -8  -6  -3 77.5545 6.02968   2
   8  -6   3 71.5885 5.66358   4
   8   6  -3 72.7013 4.85627   4
  -8   6   3 75.5634 4.86580   2
  -8   6   3 79.3752 6.17231   3
  -8   6  -3 66.0505 5.49078   3
  -8  -6   3 74.0104 4.91501   3
  -8  -6   3 74.6351 5.82754   2
   8  -6  -3 75.6177 5.81157   4
   8   6   3 86.5094 5.83997   4
   8  -6  -3 75.8005 4.75676   2
  -8   6  -3 81.0433 4.65826   2
  -8   6  -3 80.7398 4.58983   2
 -10  -6  -3 35.8156 4.70399   2
 -10   6   3 27.5518 3.12523   2
  10   6  -3 29.4382 3.09050   4
 -10   6   3 29.4321 4.26836   3
  10  -6   3 28.9160 4.12787   4
 -10   6  -3 26.9810 2.88256   2
  10  -6  -3 29.7537 4.10294   4
 -10  -6   3 27.0976 3.02537   3
  10   6   3 41.6893 4.42706   4
 -10   6  -3 32.1063 3.95443   3
 -10  -6   3 36.0219 4.56093   2
 -10   6  -3 33.2861 4.36518   2
 -12   6   3 13.1163 2.59536   2
 -12  -6  -3 8.77027 3.10880   2
  12   6  -3 10.0013 2.17765   4
 -12   6   3 9.69962 3.09607   3
  12  -6   3 8.42576 3.12934   4
  12  -6  -3 13.8437 3.44328   4
 -12   6  -3 11.1865 2.23582   2
 -12  -6   3 9.90789 2.16175   3
 -12   6  -3 12.3592 2.93525   3
  12   6   3 11.6349 3.03924   4
 -12  -6   3 16.1593 3.40812   2
 -14  -6  -3 74.0658 7.06578   2
  14   6  -3 79.5186 5.53049   4
 -14   6   3 66.0553 6.66654   3
  14  -6   3 84.4777 7.62911   4
 -14   6   3 72.1912 5.85914   2
 -14  -6   3 74.8211 6.87563   2
 -14  -6   3 75.8755 6.35670   3
  14  -6  -3 58.3133 6.94445   4
 -14   6  -3 68.5893 6.02293   3
  14   6   3 80.3465 6.76696   4
 -14   6  -3 70.0653 5.72365   2
   1  -7   3 227.017 11.3275   2
   1   7  -3 228.684 11.8656   3
  -1  -7  -3 216.020 11.7127   3
   1   7  -3 224.182 11.6578   2
  -1  -7  -3 219.663 11.9073   2
   1  -7   3 225.137 11.9661   4
  -1   7   3 226.085 11.5818   2
  -1   7   3 218.410 12.1187   3
   1  -7  -3 222.829 11.9969   2
  -1  -7   3 232.899 11.9193   4
   1   7   3 225.407 11.7840   3
   1  -7  -3 240.402 12.2393   4
  -1  -7   3 221.607 11.6709   4
   1   7   3 239.257 11.8875   2
   1   7   3 231.167 11.9793   4
  -1  -7   3 219.791 11.6467   2
  -1  -7   3 210.990 11.8952   3
  -1   7  -3 229.327 11.2913   2
  -1   7  -3 240.611 12.1274   3
   1  -7  -3 208.710 11.9432   3
  -3   7   3 338.129 17.7500   3
   3  -7   3 334.349 17.3702   4
   3   7  -3 327.501 17.2575   2
  -3  -7  -3 320.377 17.3854   2
  -3  -7  -3 330.392 16.7082   3
  -3   7   3 325.966 16.6705   2
   3   7  -3 327.866 16.9505   4
   3   7  -3 337.154 17.1039   3
   3  -7  -3 347.699 17.5368   4
   3   7   3 361.818 17.3950   4
   3  -7  -3 354.864 16.9063   2
   3   7   3 339.139 16.6384   3
  -3   7  -3 332.157 17.4905   3
  -3  -7   3 320.412 17.0527   3
   5  -7   3 227.533 12.6571   4
  -5   7   3 228.318 13.1838   3
   5   7  -3 222.718 12.0808   4
  -5  -7  -3 232.446 12.8909   2
  -5   7   3 220.413 12.0908   2
   5  -7  -3 237.359 12.8245   4
  -5  -7   3 244.266 12.9010   2
  -5   7  -3 230.598 12.8251   3
   5   7   3 252.790 12.7264   4
   5  -7  -3 232.597 11.7814   2
  -5  -7   3 235.045 12.1536   3
  -7  -7  -3 42.6239 4.63100   2
  -7   7   3 42.4602 4.39801   3
  -7   7   3 39.1740 3.36660   2
   7  -7   3 37.9330 3.96410   4
   7   7  -3 39.0385 3.22859   4
   7   7   3 52.4818 4.21561   4
  -7  -7   3 43.1151 4.20773   2
  -7  -7   3 38.0036 3.43111   3
  -7  -7   3 46.6165 3.77519   3
  -7   7  -3 39.6916 3.98733   3
   7  -7  -3 44.0853 4.28788   4
   7  -7  -3 39.0635 2.90280   2
  -9   7   3 333.051 18.2984   2
  -9   7   3 359.800 19.8757   3
   9  -7   3 368.124 19.3287   4
   9   7  -3 359.543 18.3647   4
  -9   7   3 371.260 18.2507   2
  -9  -7  -3 356.311 19.6935   2
  -9   7  -3 349.280 19.2991   3
   9   7   3 350.965 19.0833   4
   9  -7  -3 386.425 19.5743   4
  -9  -7   3 346.041 18.3189   3
  -9  -7   3 364.822 19.6745   2
  -9   7  -3 357.176 17.8780   2
  11   7  -3 2.17220 1.80929   4
 -11   7   3 2.75124 2.40411   3
 -11   7   3 2.16203 1.47929   2
 -11  -7  -3 3.62735 2.64395   2
 -11   7  -3 0.54719 2.01503   3
 -11  -7   3 3.70489 2.74369   2
  11  -7  -3 7.13518 3.13073   4
  11   7   3 3.53176 2.28884   4
 -11  -7   3 3.88060 1.69784   3
 -11   7  -3 2.55334 1.51410   2
 -13   7   3 85.9648 7.26006   3
 -13  -7  -3 72.2479 6.87403   2
  13  -7   3 90.5190 7.71928   4
 -13   7   3 82.6402 5.95658   2
 -13   7  -3 76.6829 6.53014   3
 -13   7  -3 74.4600 5.47600   2
  13  -7  -3 70.5564 7.15495   4
 -13  -7   3 88.6315 5.66110   3
 -13  -7   3 82.8736 7.22279   2
  13   7   3 87.5348 6.82359   4
 -15  -7  -3 56.6043 6.47438   2
  15  -7   3 41.5146 6.36401   4
 -15   7   3 50.9645 6.10226   3
  15   7  -3 45.2519 4.52664   4
 -15  -7   3 47.6474 5.96385   2
 -15   7  -3 46.2155 4.98219   3
  15   7   3 49.0350 8.54050   4
  15  -7  -3 40.8627 5.92113   4
   0  -8  -3 267.221 14.3494   3
   0  -8   3 276.051 14.4384   4
   0  -8   3 282.824 14.5468   2
   0   8   3 281.507 14.4595   4
   0   8   3 279.037 14.4709   3
   0  -8  -3 269.755 14.1927   2
   0   8  -3 285.948 14.4685   3
   0   8   3 252.847 15.2589   2
   0  -8   3 271.431 13.8864   2
  -2  -8  -3 1158.84 56.6088   3
  -2  -8  -3 1164.10 56.9911   2
   2   8  -3 1161.43 56.7162   3
   2  -8   3 1137.19 56.9633   4
   2  -8   3 1125.19 56.0282   2
  -2   8   3 1161.16 56.3253   2
  -2   8   3 1190.62 57.3117   3
  -2   8  -3 1166.95 57.0968   3
   2  -8  -3 1153.49 56.9282   2
  -2  -8   3 1152.97 56.7794   2
   2   8   3 1175.03 56.9298   4
   2  -8  -3 1185.27 57.1705   4
   2   8   3 1189.02 56.5486   3
  -2  -8   3 1168.17 56.7597   2
   4  -8   3 3.56798 1.66046   4
  -4  -8  -3 2.32295 1.51059   2
  -4   8   3 1.52329 1.68005   3
  -4  -8  -3 2.04968 0.90214   3
   4   8  -3 2.93527 1.26035   4
  -4   8   3 6.63757 1.06631   2
  -4  -8   3 3.37397 1.52833   2
  -4  -8   3 5.54441 1.41321   3
   4  -8  -3 1.71589 1.68210   4
   4   8   3 1.75454 0.81600   3
   4  -8  -3 3.20004 0.90235   2
  -4   8  -3 3.39837 1.62298   3
   4   8   3 1.68597 1.53139   4
  -6   8   3 39.1599 4.49648   3
   6  -8   3 30.3468 3.58200   4
  -6  -8  -3 32.6932 3.84279   2
   6   8  -3 29.6424 2.91051   4
  -6   8   3 30.8066 2.63240   2
  -6   8  -3 35.8083 4.08176   3
   6   8   3 34.7129 3.72616   4
   6  -8  -3 36.3256 3.86075   4
  -6  -8   3 30.4640 3.96060   3
  -6  -8   3 35.1274 3.70289   2
   6  -8  -3 30.3653 2.26704   2
   8  -8   3 301.646 16.7599   4
   8   8  -3 302.064 15.9345   4
  -8   8   3 282.808 16.0910   2
  -8   8   3 302.707 17.3558   3
  -8  -8  -3 320.807 17.3427   2
  -8  -8   3 307.448 16.0595   3
  -8  -8   3 301.807 17.0573   2
   8  -8  -3 317.814 17.0315   4
   8   8   3 348.663 16.8858   4
  -8   8  -3 292.798 16.8128   3
  10  -8   3 21.8631 3.75771   4
 -10   8   3 27.9571 4.16217   3
 -10   8   3 20.2581 2.35737   2
  10   8  -3 24.1899 2.86388   4
 -10   8   3 16.1180 2.69271   2
 -10  -8  -3 14.5971 3.26020   2
  10  -8  -3 28.7240 4.17827   4
 -10  -8   3 24.6902 2.66426   3
 -10   8  -3 18.8132 2.05618   2
 -10  -8   3 21.7680 3.85766   2
 -10   8  -3 19.7682 3.39064   3
 -10   8  -3 18.9530 1.95281   2
  10   8   3 20.6509 3.49538   4
  12   8  -3 112.881 7.27556   4
 -12  -8  -3 130.567 9.07887   2
  12  -8   3 119.923 8.73543   4
 -12   8   3 105.067 8.80208   3
 -12   8   3 121.626 7.15643   2
 -12   8  -3 111.601 6.65983   2
  12  -8  -3 103.572 8.76048   4
  12   8   3 125.332 8.33842   4
 -12  -8   3 122.774 7.16063   3
 -12   8  -3 117.999 8.26866   3
 -12  -8   3 121.354 8.82698   2
 -14   8   3 2.03813 2.86239   3
  14   8  -3 1.80835 2.13833   4
  14  -8   3 -1.4096 3.09225   4
 -14  -8  -3 -3.6467 2.94643   2
  14   8   3 -3.1961 2.61502   4
 -14   8  -3 -0.4205 2.23496   3
  14  -8  -3 3.14471 3.26016   4
   1  -9   3 36.5552 2.46704   2
   1  -9   3 37.3943 3.33317   4
  -1   9   3 37.5242 3.50343   3
   1  -9   3 35.2547 2.44842   2
   1   9  -3 32.3103 3.08692   3
  -1   9   3 37.5024 2.73423   2
  -1  -9  -3 35.5308 3.01140   3
  -1  -9  -3 33.8236 3.07637   2
   1   9   3 36.3647 3.32857   4
   1   9   3 34.1021 2.94739   2
   1   9   3 37.1384 3.12388   3
   1  -9  -3 34.6861 2.82973   2
  -1  -9   3 29.5698 3.10738   4
  -1   9  -3 42.9779 3.44719   3
  -1  -9   3 33.8567 2.90453   2
   1  -9  -3 40.7518 3.68102   4
  -1  -9   3 36.4083 2.82669   2
   3   9  -3 2.56962 1.32343   4
   3   9  -3 1.99632 1.32140   3
  -3   9   3 2.19144 1.87106   3
  -3  -9  -3 0.89476 1.35055   2
  -3   9   3 3.79651 0.99064   2
   3  -9   3 5.05171 2.08628   4
  -3   9  -3 5.88668 2.79116   3
  -3  -9   3 3.47111 1.57190   2
   3  -9  -3 4.15773 1.79488   4
   3   9   3 4.04203 1.16298   3
   3  -9  -3 2.90557 1.28368   2
  -5   9   3 9.95070 2.76163   3
   5   9  -3 13.2729 2.08621   4
   5  -9   3 18.0669 2.82736   4
  -5   9   3 10.4833 1.29653   2
  -5  -9  -3 14.1629 2.66720   2
  -5  -9  -3 12.0523 1.41584   3
   5   9   3 12.7441 2.52342   4
   5  -9  -3 11.6411 1.30649   2
   5  -9  -3 8.24173 2.40797   4
  -5  -9   3 16.0606 2.80393   2
  -5  -9   3 13.0053 2.60959   3
  -5   9  -3 11.8279 2.59112   3
  -7  -9  -3 66.9688 5.55506   2
   7   9  -3 61.5334 4.52390   4
  -7   9   3 62.2241 5.57715   3
   7  -9   3 57.7592 5.16812   4
  -7   9   3 63.7158 3.71369   2
   7   9   3 61.7180 5.06435   4
  -7   9  -3 67.8993 5.35529   3
   7  -9  -3 64.1330 5.55623   4
  -7  -9   3 49.2920 4.84138   3
  -7  -9   3 56.5780 5.13805   2
   9  -9   3 59.7775 5.32976   4
  -9   9   3 42.7834 4.18607   2
  -9  -9  -3 53.0640 5.38048   2
   9   9  -3 55.5103 4.37356   4
  -9   9   3 53.8136 5.62633   3
   9   9   3 52.3584 5.08412   4
  -9  -9   3 50.4894 4.02001   3
  -9  -9   3 57.3156 5.33022   2
  -9   9  -3 65.5084 5.52529   3
   9  -9  -3 69.5482 5.85495   4
  11   9  -3 79.3535 5.56747   4
 -11   9   3 74.4756 7.10512   3
 -11  -9  -3 82.6504 6.99990   2
  11  -9   3 78.5278 6.73304   4
 -11   9   3 79.7220 4.92003   2
 -11  -9   3 83.6215 6.94336   2
  11   9   3 84.5203 6.67394   4
 -11   9  -3 76.5075 6.45278   3
 -11  -9   3 74.6762 5.18055   3
  11  -9  -3 83.8571 10.5476   4
 -13   9   3 6.62413 3.00900   3
  13  -9   3 6.77049 3.32524   4
  13   9  -3 6.00132 2.25957   4
 -13  -9  -3 8.26820 3.54487   2
  13   9   3 8.67957 3.16290   4
 -13   9  -3 8.97491 3.09280   3
  13  -9  -3 11.4008 3.57840   4
 -13  -9   3 12.4579 3.70285   2
   0 -10   3 329.384 17.8365   4
   0 -10   3 328.887 17.0878   2
   0 -10   3 334.371 17.1461   2
   0 -10  -3 349.021 18.1606   4
   0  10   3 363.235 17.9234   3
   0  10  -3 350.207 17.8233   3
   0 -10  -3 341.613 17.4714   2
   0  10   3 321.048 17.2569   2
  -2 -10  -3 75.2816 5.13941   2
  -2  10   3 72.3011 5.37469   3
   2 -10   3 75.5032 5.31729   4
  -2  10   3 71.3225 4.30797   2
   2  10  -3 74.7472 4.97606   3
   2  10   3 65.2622 4.71438   3
   2 -10  -3 64.0395 5.40265   4
   2  10   3 78.7041 5.36240   4
   2 -10  -3 70.1860 4.89472   2
  -2 -10   3 73.5608 5.07435   4
  -2  10  -3 73.5215 5.29310   3
  -2 -10   3 70.1836 4.89017   2
  -4  10   3 69.9747 5.67383   3
   4  10  -3 70.4715 5.36273   4
  -4  10   3 66.1079 3.87366   2
  -4 -10  -3 70.0003 6.60887   2
   4 -10   3 67.0138 5.31013   4
  -4 -10  -3 75.5180 5.55868   3
  -4 -10   3 72.3049 5.26313   2
   4  10   3 74.4262 5.30006   4
   4 -10  -3 69.2268 5.57896   4
   4 -10  -3 70.1280 3.92411   2
   4  10   3 69.0033 4.26502   3
  -4  10  -3 66.0566 5.34812   3
  -6 -10  -3 231.743 12.3376   3
  -6 -10  -3 238.224 14.0162   2
   6 -10   3 232.776 13.8112   4
  -6  10   3 263.208 14.6290   3
   6  10  -3 236.438 13.2219   4
   6 -10  -3 252.271 14.2270   4
  -6 -10   3 262.564 14.1474   2
  -6  10  -3 247.819 14.0726   3
   6  10   3 273.205 13.9548   4
   8  10  -3 11.7088 2.23944   4
  -8  10   3 12.0024 3.26319   3
  -8 -10  -3 7.66827 2.78752   2
   8 -10   3 6.15119 2.65234   4
   8 -10  -3 10.6374 3.20712   4
  -8  10  -3 9.99078 2.53379   3
  -8 -10   3 13.4622 2.94813   2
   8  10   3 8.23530 2.61395   4
  -8 -10   3 11.4384 2.37915   3
  10  10  -3 52.4910 4.62105   4
 -10  10   3 53.0829 5.91084   3
 -10 -10  -3 57.3706 5.80854   2
  10 -10   3 54.6453 5.84681   4
 -10 -10   3 60.1298 5.76014   2
  10 -10  -3 66.7872 7.97473   4
 -10 -10   3 55.9996 4.12165   3
  10  10   3 52.2107 5.26641   4
 -10  10  -3 61.0775 5.71509   3
 -12  10   3 67.6905 6.79637   3
  12  10  -3 61.5114 5.07784   4
  12 -10   3 70.1903 6.49751   4
 -12 -10  -3 64.8265 6.33429   2
 -12  10  -3 62.6371 6.08867   3
  12 -10  -3 59.7178 6.50766   4
 -12 -10   3 67.3154 6.47418   2
  12  10   3 62.8642 6.13016   4
 -14  10   3 -1.1621 2.74875   3
 -14 -10  -3 -0.2465 2.93786   2
  14 -10   3 0.27283 3.17451   4
  14  10  -3 0.46967 2.13416   4
 -14  10  -3 0.80979 3.22850   3
  14 -10  -3 -3.4133 3.88202   4
  14  10   3 2.44792 2.70703   4
 -14 -10   3 -3.8384 2.47114   2
   1 -11   3 841.276 40.4966   2
   1 -11   3 789.420 40.4447   4
  -1  11   3 787.382 39.6051   2
  -1 -11  -3 805.984 40.1428   2
  -1  11   3 842.879 40.6895   3
   1 -11   3 787.773 39.3362   2
  -1 -11   3 794.404 40.1295   2
  -1  11  -3 840.673 40.5209   3
  -1 -11   3 795.070 40.3585   4
   1 -11  -3 820.111 40.7570   4
   1  11   3 833.997 40.1983   3
   1 -11  -3 777.679 39.8028   2
  -1 -11   3 803.271 39.8770   2
  -3  11   3 31.1214 2.26851   2
   3  11  -3 31.4022 3.17383   3
   3 -11   3 30.4226 3.82996   4
  -3  11   3 28.8769 3.92884   3
  -3 -11  -3 36.0162 4.02327   2
  -3 -11   3 31.8348 3.31254   2
   3  11   3 31.0664 3.76358   4
   3 -11  -3 27.9650 2.71103   2
   3  11   3 29.9630 2.77344   3
   3 -11  -3 32.7543 4.06701   4
  -3  11  -3 26.6429 3.54765   3
   5 -11   3 1237.32 63.7677   4
   5  11  -3 1243.08 63.2222   4
  -5  11   3 1278.28 64.3597   3
  -5 -11  -3 1296.33 63.9780   2
  -5  11  -3 1247.22 63.9747   3
  -5 -11   3 1349.17 63.5591   3
   5 -11  -3 1322.29 64.1597   4
   5  11   3 1365.91 62.7679   3
   5  11   3 1319.84 63.7427   4
  -5 -11   3 1264.41 63.8194   2
   7 -11   3 32.7122 4.11518   4
  -7 -11  -3 24.7241 3.86021   2
  -7  11   3 30.5843 4.53094   3
   7  11  -3 27.2122 3.16415   4
  -7 -11   3 26.3521 3.69212   2
  -7 -11   3 17.0399 3.47281   3
   7  11   3 25.4597 3.65660   4
   7 -11  -3 26.1549 4.12978   4
  -7  11  -3 23.6834 3.88110   3
   9  11  -3 309.855 17.5033   4
  -9 -11  -3 315.326 18.6781   2
  -9  11   3 335.610 19.1295   3
   9 -11   3 325.221 18.4078   4
  -9 -11   3 329.365 18.7657   2
   9 -11  -3 351.500 19.9321   4
  -9  11  -3 322.313 18.5796   3
   9  11   3 370.918 18.5121   4
  -9 -11   3 342.876 17.4036   3
 -11  11   3 142.485 10.1915   3
  11  11  -3 135.491 8.38937   4
  11 -11   3 132.502 9.46254   4
 -11 -11  -3 141.423 9.77737   2
  11  11   3 156.122 9.42539   4
 -11 -11   3 130.781 9.68653   2
 -11 -11   3 126.297 7.66175   3
  11 -11  -3 145.190 10.2154   4
 -11  11  -3 122.979 9.28542   3
 -13 -11  -3 46.6268 6.11133   2
 -13  11   3 49.1197 7.89901   3
  13  11  -3 44.5443 4.58502   4
  13 -11   3 37.1543 5.32177   4
 -13  11  -3 43.0842 5.41013   3
 -13 -11   3 44.0309 5.65770   2
  13 -11  -3 37.8789 5.64049   4
   0 -12  -3 276.782 15.3095   4
   0 -12   3 276.849 15.0175   4
   0 -12  -3 261.727 14.3334   2
   0 -12   3 275.519 14.0961   2
   0 -12   3 259.535 13.9423   2
   0  12  -3 282.080 14.8635   3
  -2 -12  -3 235.780 13.0472   2
   2  12  -3 237.767 12.8550   3
  -2  12   3 224.303 13.3793   3
   2 -12   3 231.698 13.2807   4
  -2 -12   3 235.615 12.8064   2
   2 -12  -3 238.058 13.6223   4
   2  12   3 238.313 12.6963   3
   2  12   3 243.833 13.3211   4
  -2  12  -3 233.339 13.2626   3
  -2 -12   3 229.092 13.1093   4
   2 -12  -3 229.983 12.8165   2
   4 -12   3 396.831 21.7901   4
  -4 -12  -3 401.314 21.7570   2
  -4  12   3 423.437 22.2455   3
  -4  12  -3 397.248 21.8555   3
  -4 -12   3 415.475 21.6458   2
   4  12   3 412.682 20.7239   3
   4 -12  -3 424.036 22.1858   4
   4  12   3 416.292 21.7328   4
  -6 -12  -3 51.2134 4.15059   3
   6 -12   3 50.5382 5.16597   4
  -6 -12  -3 41.0704 3.83282   3
  -6  12   3 56.9144 5.61600   3
  -6 -12  -3 71.5062 5.55908   2
   6  12  -3 58.5945 4.57233   4
   6  12   3 64.6638 5.29478   4
  -6 -12   3 58.1357 5.42989   3
  -6  12  -3 63.5830 5.47179   3
   6 -12  -3 59.7420 5.86121   4
  -6 -12   3 57.7293 5.08741   2
   8  12  -3 244.903 13.3241   4
   8 -12   3 245.437 14.1854   4
  -8  12   3 239.160 14.7255   3
  -8 -12   3 232.622 14.9593   2
  -8  12  -3 245.445 14.2913   3
  -8 -12   3 228.317 13.4833   3
   8  12   3 248.380 14.0393   4
  10 -12   3 113.261 8.24456   4
 -10  12   3 120.653 8.88760   3
  10  12  -3 102.820 7.12448   4
 -10 -12  -3 109.931 8.38780   2
 -10 -12   3 110.837 8.40148   2
 -10  12  -3 104.722 8.24150   3
 -10 -12   3 105.981 6.55912   3
  10  12   3 108.746 7.89864   4
  10 -12  -3 103.898 8.65202   4
  12  12  -3 14.2964 2.81240   4
  12  12   3 10.9460 3.29892   4
 -12  12  -3 12.4804 3.25191   3
  12 -12  -3 11.4992 4.10845   4
   1 -13   3 54.3092 3.58885   2
   1  13  -3 61.1667 4.85728   3
  -1 -13  -3 52.5701 4.48222   2
  -1  13   3 58.6764 5.09610   3
   1 -13   3 55.5903 5.05709   4
  -1 -13  -3 61.6306 5.49219   4
   1 -13   3 56.0321 3.64135   2
   1 -13  -3 62.3202 5.52823   4
  -1 -13   3 59.9254 4.33124   2
  -1 -13   3 54.5928 4.97580   4
   1 -13  -3 58.2558 4.35376   2
   1  13   3 57.5166 4.66966   3
  -1  13  -3 58.4196 5.07722   3
   1 -13  -3 54.1975 3.89040   2
   3 -13   3 204.803 11.8090   4
  -3 -13  -3 201.818 11.5384   2
  -3  13   3 183.084 11.7722   3
   3  13  -3 195.548 11.1426   3
   3 -13  -3 191.808 9.98392   2
   3  13   3 190.705 10.7497   3
   3  13   3 188.636 11.6334   4
  -3 -13   3 197.003 11.5282   4
   3 -13  -3 197.615 10.2989   2
  -3 -13   3 207.954 11.3317   2
   3 -13  -3 196.892 12.0604   4
  -3  13  -3 203.896 11.8581   3
  -5 -13  -3 29.2941 4.17805   2
   5  13  -3 23.7001 3.27066   4
   5 -13   3 28.9516 4.10624   4
  -5  13   3 30.1380 4.49854   3
   5 -13  -3 28.1169 4.29803   4
  -5 -13   3 31.5664 3.87370   2
   5  13   3 26.5510 2.87635   3
  -5 -13   3 29.7458 3.55094   3
  -5  13  -3 22.7629 3.82742   3
   5  13   3 23.3603 3.69950   4
  -7 -13  -3 71.1561 6.03715   2
  -7  13   3 70.4798 6.32167   3
   7 -13   3 69.8833 5.90769   4
   7  13  -3 62.0623 5.18566   4
   7  13   3 58.7501 5.62422   4
  -7 -13   3 54.1468 5.64397   3
  -7 -13   3 59.4346 5.69346   2
   7 -13  -3 64.4748 6.26350   4
  -7  13  -3 60.5148 5.66894   3
  -9  13   3 81.6352 7.37272   3
   9 -13   3 81.6024 7.06721   4
  -9 -13  -3 77.6841 7.11807   2
   9  13  -3 87.6042 6.39717   4
   9  13   3 95.1458 6.99656   4
  -9  13  -3 87.3304 7.16981   3
   9 -13  -3 82.8068 7.72018   4
  -9 -13   3 86.9661 7.20661   2
 -11  13   3 1.44200 2.72604   3
  11  13  -3 4.59798 2.55939   4
 -11 -13  -3 0.09144 2.45288   2
  11 -13   3 6.28846 3.54453   4
 -11  13  -3 3.81258 2.71297   3
  11 -13  -3 10.2507 3.82750   4
 -11 -13   3 7.11663 3.00296   2
  11  13   3 4.95621 2.81094   4
   0 -14  -3 158.325 9.27206   2
   0 -14   3 176.386 10.1267   4
   0 -14   3 158.933 8.83648   2
   0 -14   3 151.578 8.73683   2
   0  14   3 166.824 9.81775   3
   0 -14  -3 148.770 10.2232   4
   0  14  -3 162.059 9.76512   3
   2 -14   3 97.9481 7.44178   4
  -2 -14  -3 105.075 7.52194   4
  -2  14   3 98.3861 7.37810   3
  -2 -14  -3 92.0425 6.75978   2
   2  14  -3 104.253 6.95176   3
   2 -14  -3 101.428 6.70260   2
  -2 -14   3 105.869 6.67996   2
  -2 -14   3 106.988 7.29534   4
   2 -14  -3 107.434 8.00447   4
   2  14   3 104.467 6.62643   3
  -2  14  -3 101.894 7.28467   3
  -4  14   3 18.3150 3.63815   3
  -4 -14  -3 18.6807 3.38153   2
   4  14  -3 20.1133 3.06912   3
  -4  14  -3 14.0572 3.12582   3
   4 -14  -3 15.1988 3.76598   4
  -4 -14   3 16.2831 3.01694   2
   4  14   3 17.4980 2.56940   3
  -4 -14   3 18.6454 3.24988   4
  -6 -14  -3 7.02828 1.95651   3
  -6 -14  -3 13.5726 3.10656   2
   6  14  -3 7.38340 2.30642   4
   6 -14   3 6.39794 2.85802   4
  -6  14   3 8.32489 3.20921   3
  -6 -14   3 5.06098 2.56012   2
   6  14   3 8.92513 2.82132   4
  -6 -14   3 6.81929 2.74774   3
  -6  14  -3 4.95204 2.83265   3
   6 -14  -3 5.87474 3.09058   4
   8 -14   3 22.9260 4.10816   4
   8  14  -3 23.9133 3.35442   4
  -8 -14  -3 21.2592 4.02431   2
  -8  14   3 19.5107 4.18132   3
  -8 -14   3 24.9248 4.12744   2
   8 -14  -3 27.2092 4.46727   4
   8  14   3 24.9088 3.99284   4
  -8 -14   3 17.7574 3.47976   3
  -8  14  -3 20.4559 4.05442   3
 -10 -14  -3 40.0575 5.35681   2
 -10  14   3 36.1471 5.32574   3
  10 -14   3 30.8143 4.69290   4
  10  14  -3 31.1977 3.92955   4
  10 -14  -3 36.1967 5.45273   4
  10  14   3 37.4299 4.55745   4
 -10  14  -3 35.0965 5.14701   3
 -10 -14   3 29.1888 4.50450   2
  -1 -15  -3 8.66811 3.14796   4
   1 -15   3 11.7405 1.67584   2
   1  15  -3 10.3192 2.59589   3
  -1  15   3 12.8814 3.07407   3
  -1 -15   3 11.7532 2.99021   4
   1 -15  -3 12.6774 2.45236   2
   1  15   3 11.9397 2.60853   3
  -1 -15   3 9.42141 2.11170   2
   1 -15  -3 9.82861 3.30503   4
  -3  15   3 6.82513 2.72716   3
   3  15  -3 11.6059 2.56907   3
   3 -15   3 12.4340 3.00157   4
  -3 -15  -3 11.0752 2.66684   2
  -3 -15   3 9.40310 2.47145   2
   3  15   3 8.61943 2.16630   3
  -3  15  -3 8.56256 2.78275   3
   3 -15  -3 12.4591 3.38939   4
  -5  15   3 1.73560 2.64850   3
   5 -15   3 1.33158 2.50576   4
  -5 -15  -3 -0.5552 2.15853   2
   5 -15  -3 2.24953 2.68827   4
  -5 -15   3 1.80926 2.41621   4
  -5 -15   3 -2.2473 1.97525   2
  -5  15  -3 -0.7637 2.31737   3
  -5 -15   3 3.92326 2.19575   3
   5  15   3 -0.3788 1.74813   3
   5  15   3 -0.3429 2.39496   4
  -7  15   3 44.1702 5.75416   3
  -7 -15  -3 45.1863 5.54995   2
   7  15  -3 40.2775 4.41106   4
   7 -15   3 37.1026 4.96875   4
  -7 -15   3 36.8570 4.92377   2
   7  15   3 43.6872 5.07870   4
  -7 -15   3 31.9269 4.43289   3
  -7  15  -3 34.7999 4.91643   3
   7 -15  -3 34.7356 4.98116   4
   9 -15   3 6.09561 3.43737   4
   9  15  -3 13.6058 2.94293   4
  -9  15   3 10.5105 4.01934   3
  -9 -15  -3 11.9197 3.62729   2
  -9  15  -3 18.2002 4.08183   3
   9 -15  -3 13.2849 4.31580   4
   9  15   3 10.2044 3.33580   4
  -9 -15   3 11.6323 3.38090   2
   0 -16   3 64.4197 5.67439   4
   0 -16  -3 57.3778 4.71933   2
   0 -16   3 56.3724 4.15642   2
   0  16  -3 55.8435 6.90289   3
   0 -16  -3 52.7530 5.95535   4
   0  16   3 60.7641 5.25975   3
  -2 -16  -3 27.2369 4.51543   4
   2  16  -3 27.7295 3.68983   3
  -2 -16  -3 37.4385 3.97352   2
   2 -16   3 26.0572 4.16461   4
  -2 -16   3 32.3351 4.22860   4
   2 -16  -3 18.9917 2.75868   2
   2  16   3 32.5839 3.67729   3
  -2  16  -3 27.2583 4.13293   3
  -2 -16   3 34.2808 3.68884   2
   2 -16  -3 31.2006 4.75471   4
   4 -16   3 33.1697 4.57993   4
   4  16  -3 26.5200 3.67913   3
  -4  16   3 26.6207 4.32313   3
  -4 -16  -3 26.7678 3.99665   2
  -4  16  -3 23.7144 4.28113   3
  -4 -16   3 25.3393 4.02284   4
   4 -16  -3 24.4328 4.55990   4
  -4 -16   3 36.5572 4.31229   2
   4  16   3 31.7672 3.54524   3
   6 -16   3 43.5010 5.23845   4
  -6  16   3 47.9761 5.67874   3
  -6 -16  -3 43.7089 5.38575   2
  -6 -16   3 40.1111 5.00297   3
  -6 -16   3 48.4126 5.11999   4
   6 -16  -3 38.5927 5.46181   4
  -6 -16   3 51.0088 5.27050   2
   6  16   3 52.9713 5.65534   4
  -6  16  -3 48.0078 5.27554   3
  -8 -16  -3 8.32698 3.29584   2
   8 -16  -3 7.60657 3.61193   4
   8  16   3 2.68409 2.94484   4
  -8 -16   3 7.64110 2.90415   2
  -1 -17  -3 40.8566 5.28993   4
   1  17  -3 40.5766 4.45767   3
  -1 -17  -3 40.2510 4.21383   2
   1 -17   3 36.7801 4.91938   4
  -1  17   3 38.8153 4.75916   3
   1 -17  -3 46.6702 5.57228   2
  -1  17  -3 37.1835 4.64980   3
   1  17   3 40.3306 4.53987   3
   1 -17  -3 34.8935 5.19734   4
  -1 -17   3 46.8338 5.12215   4
  -1 -17   3 35.6642 3.61343   2
   3  17  -3 1.04629 2.40001   3
  -3 -17  -3 -1.9392 2.56434   4
   3 -17   3 -0.8891 2.55943   4
  -3  17   3 -1.9086 2.28670   3
  -3 -17  -3 3.41029 2.36075   2
   3 -17  -3 -1.1792 3.00528   4
  -3 -17   3 1.63464 1.87553   2
  -3  17  -3 0.19435 2.36549   3
   3  17   3 1.20834 1.86655   3
  -3 -17   3 0.06567 2.31673   4
   5 -17   3 78.1727 7.32952   4
  -5 -17  -3 80.6655 6.80746   2
  -5  17   3 85.1892 7.24685   3
  -5 -17   3 100.792 9.14265   2
  -5 -17   3 83.6476 6.63181   3
  -5  17  -3 71.0267 6.93655   3
   5  17   3 93.5901 6.35510   3
   5 -17  -3 93.2894 8.07975   4
  -5 -17   3 100.183 7.27379   4
  -7  17   3 2.68132 3.51682   3
   7 -17   3 0.28274 3.08320   4
  -7 -17  -3 -4.0850 2.44958   2
  -7  17  -3 2.70092 2.79857   3
  -7 -17   3 -0.9343 2.26055   4
  -7 -17   3 12.8337 3.15053   3
  -7 -17   3 -0.0168 2.46119   2
   7 -17  -3 -2.3212 5.42590   4
   7  17   3 0.93575 2.78192   4
   0  18   3 134.840 8.79216   3
   0  18  -3 132.777 8.81682   3
   0 -18   3 120.338 9.06266   4
   0 -18  -3 137.663 10.0626   4
  -2  18   3 22.6389 3.86696   3
  -2 -18  -3 19.8375 3.40427   2
   2  18  -3 16.6431 3.38423   3
  -2 -18  -3 14.8055 3.71391   4
   2 -18   3 18.3109 3.92020   4
  -2  18  -3 19.1647 3.86268   3
   2  18   3 22.8388 3.21990   3
  -2 -18   3 18.3330 3.66710   4
  -2 -18   3 14.4402 2.70770   2
   2 -18  -3 18.4021 4.32177   4
  -4  18   3 79.3045 7.45914   3
  -4 -18  -3 102.436 7.29510   2
   4 -18  -3 116.819 10.8687   4
  -4 -18   3 97.5460 7.11522   2
  -4  18  -3 94.1618 7.70165   3
  -4 -18   3 94.5839 7.82035   4
   4  18   3 103.544 6.87533   3
   6 -18   3 20.5518 4.28681   4
  -6  18   3 26.4896 4.65623   3
  -6 -18  -3 35.8206 4.79124   2
  -6  18  -3 30.0185 4.69752   3
   6 -18  -3 21.1518 4.54801   4
  -6 -18   3 29.8087 4.50396   3
  -6 -18   3 42.4929 4.97273   2
   1 -19   3 6.43079 3.11242   4
  -1  19   3 -0.9824 2.44652   3
  -1 -19  -3 -0.1663 2.92265   4
   1  19  -3 -0.0077 2.28872   3
   1  19   3 2.94785 2.16931   3
  -1  19  -3 5.66446 2.78324   3
   1 -19  -3 2.80080 3.53168   4
   3  19  -3 1.92029 2.28187   3
  -3 -19  -3 1.99544 2.92657   4
   3 -19   3 5.41054 3.10622   4
  -3 -19  -3 -0.3021 2.55670   2
  -3  19   3 2.73862 2.55034   3
   3 -19  -3 3.83312 3.79898   4
  -3  19  -3 3.33641 4.28175   3
  -3 -19   3 4.65775 2.98375   4
   0   0   4 5.65890 1.49136   2
   0   0   4 8.16560 0.85924   4
   0   0   4 13.0830 1.69044   3
   0   0  -4 5.90875 1.43457   2
   0   0  -4 6.17788 0.85310   4
   0   0  -4 8.46228 1.48919   3
  -2   0   4 3777.87 165.520   3
  -2   0  -4 3500.78 164.992   3
  -2   0   4 3549.06 164.695   4
  -2   0   4 3557.03 165.402   2
   2   0  -4 3440.83 165.378   2
  -2   0  -4 2941.29 165.240   4
   2   0  -4 3095.65 164.719   4
   2   0   4 3487.98 165.345   2
   2   0  -4 3463.25 165.305   3
   2   0   4 3561.86 165.016   3
   2   0   4 3551.74 165.427   4
  -2   0  -4 3404.64 165.342   2
   4   0   4 469.647 23.1038   2
  -4   0   4 444.848 22.5408   4
   4   0   4 468.808 22.7288   3
  -4   0  -4 467.010 22.6195   3
   4   0   4 500.224 23.5483   4
   4   0  -4 460.206 23.1588   2
  -4   0   4 447.616 23.1027   3
   4   0  -4 474.818 22.8286   4
   4   0  -4 437.702 23.2244   3
  -4   0  -4 457.295 23.1271   2
  -4   0   4 464.338 23.1607   2
   6   0   4 542.662 28.1935   2
  -6   0   4 541.796 27.7231   4
   6   0  -4 572.796 28.2780   4
   6   0   4 575.886 27.8037   3
  -6   0   4 579.157 28.3393   3
  -6   0  -4 570.351 28.3097   2
   6   0  -4 592.818 28.3849   2
   6   0   4 557.760 28.8504   4
  -6   0  -4 550.962 27.6668   3
  -8   0  -4 629.074 30.4131   3
  -8   0  -4 631.891 31.1523   2
   8   0  -4 613.078 31.1094   2
  -8   0   4 635.034 31.1941   3
   8   0  -4 586.237 31.1423   4
   8   0   4 592.014 30.6548   3
   8   0   4 628.598 32.8101   4
  10   0   4 66.6328 6.59316   4
 -10   0  -4 76.6849 4.80651   3
 -10   0  -4 81.3208 5.79668   2
  10   0  -4 67.4286 5.92875   4
  10   0   4 68.0695 5.32116   3
 -10   0   4 72.2561 5.66897   3
 -12   0   4 331.363 18.8794   2
 -12   0  -4 334.550 18.7276   2
 -12   0  -4 343.114 17.7212   3
 -12   0   4 346.533 18.8470   3
  12   0  -4 361.355 18.6960   4
  12   0   4 348.790 19.5730   4
 -14   0  -4 6.72725 2.73561   2
  14   0   4 8.17132 3.41669   4
 -14   0   4 9.59046 2.72312   3
 -14   0  -4 3.93821 2.55350   3
  14   0  -4 4.76137 2.66961   4
 -14   0   4 1.75453 2.38318   2
  16   0   4 100.277 8.61751   4
  16   0  -4 106.409 7.46490   4
 -16   0   4 111.436 8.01367   3
 -16   0   4 114.859 8.54155   2
 -16   0  -4 103.950 8.29476   2
  -1   1   4 12.2473 1.67777   2
   1  -1   4 8.48290 0.99989   4
  -1  -1  -4 6.22888 1.14419   2
  -1  -1  -4 9.65456 1.29140   3
   1   1  -4 9.35320 1.30213   2
   1   1  -4 7.87531 1.47598   3
   1  -1   4 11.1457 1.17888   3
   1  -1   4 12.0152 1.61062   2
  -1   1   4 11.4406 1.36575   3
  -1  -1  -4 9.80158 1.25888   4
  -1   1   4 10.4964 0.78984   4
   1   1   4 11.3279 1.49023   2
   1  -1  -4 9.96892 1.19032   3
  -1  -1   4 9.62734 1.73537   3
   1   1   4 6.47532 1.10952   3
  -1   1  -4 10.7156 1.17504   4
  -1   1  -4 9.82036 1.59184   2
  -1  -1   4 10.4368 1.34847   2
   1  -1  -4 8.82029 0.68503   4
   1  -1  -4 7.75564 1.50976   2
  -1   1  -4 9.03072 1.09669   3
   1   1   4 5.76037 1.03917   4
   3   1  -4 65.5201 3.31011   4
  -3  -1  -4 66.5049 4.03850   2
   3  -1   4 54.8154 3.72330   2
   3   1  -4 63.3769 4.03012   3
  -3  -1  -4 65.7391 3.36920   3
  -3  -1  -4 67.1001 4.31297   4
  -3   1   4 61.1352 3.87997   2
  -3   1   4 57.2797 3.39580   4
   3  -1   4 62.9725 3.68337   3
  -3   1   4 62.6305 3.94375   3
   3   1  -4 61.0504 3.95763   2
   3  -1   4 63.1226 3.89277   4
   3  -1  -4 60.6254 3.52082   4
  -3   1  -4 59.7198 3.59999   3
   3   1   4 72.1963 4.31471   4
   3  -1  -4 63.9381 3.84876   3
  -3  -1   4 73.7829 4.20765   3
  -3   1  -4 59.7611 3.81497   2
  -3  -1   4 64.6346 3.35949   4
   3   1   4 64.6584 3.39552   3
   3  -1  -4 61.7121 3.90027   2
   3   1   4 69.7187 4.00594   2
  -3  -1   4 60.6877 3.91265   2
  -3   1  -4 57.2089 3.97783   4
   5  -1   4 2.78153 1.05295   3
   5  -1   4 4.96695 1.71889   4
  -5   1   4 0.94515 1.14267   3
   5   1  -4 3.33446 1.36048   2
  -5  -1  -4 2.22178 0.71511   3
  -5   1   4 3.64011 0.94469   4
  -5  -1  -4 2.06376 1.22398   2
  -5   1   4 2.69766 1.13375   2
   5   1  -4 3.43668 1.05067   3
   5   1  -4 1.37242 1.12721   4
  -5  -1   4 4.69238 1.34315   3
  -5   1  -4 4.12938 1.25010   2
  -5   1  -4 2.53311 1.12249   3
  -5  -1   4 5.01807 0.96551   4
   5  -1  -4 0.36494 1.00878   3
   5   1   4 4.94834 0.91952   3
   5  -1  -4 2.27603 1.18572   2
  -5  -1   4 0.85992 1.08160   2
   5   1   4 0.75802 1.69786   4
   5   1   4 3.54597 1.21158   2
   7   1  -4 39.1975 3.56976   2
  -7  -1  -4 42.6589 2.65708   3
   7  -1   4 44.3348 4.06827   4
  -7   1   4 37.9389 2.90763   4
   7  -1   4 37.9626 3.01070   3
  -7   1   4 42.6676 3.64012   3
  -7  -1  -4 41.2708 3.62733   2
   7   1  -4 41.7256 3.38776   4
  -7  -1   4 37.1709 2.87927   4
  -7   1  -4 37.5693 3.32472   2
   7   1   4 40.8730 4.25939   4
  -7   1  -4 40.1794 3.09285   3
   7  -1  -4 38.4507 3.55535   4
  -7  -1   4 42.7147 3.42460   3
   7  -1  -4 38.1802 3.46081   2
   7   1   4 40.8152 2.70107   3
  -9   1   4 26.9543 3.57795   3
  -9  -1  -4 22.3638 3.26433   2
   9   1  -4 22.9333 3.02610   4
   9  -1   4 18.3554 3.69489   4
  -9  -1  -4 23.2142 2.13226   3
   9   1  -4 23.1678 3.10408   2
  -9   1  -4 25.3771 2.76777   3
  -9   1  -4 25.2874 3.13124   2
   9  -1  -4 23.1422 3.41083   2
   9  -1  -4 25.3213 3.61198   4
  -9  -1   4 21.4582 3.09336   3
   9   1   4 22.1668 3.74445   4
   9   1   4 17.4020 1.99278   3
 -11   1   4 17.5239 3.18396   2
  11  -1   4 21.6736 4.21258   4
  11   1  -4 17.9484 3.00043   4
 -11  -1  -4 21.4459 2.32322   3
 -11   1   4 18.8528 3.35524   3
 -11  -1  -4 20.2937 3.43967   2
  11   1   4 21.5962 4.03929   4
  11   1   4 18.5216 2.28430   3
 -11   1  -4 22.2736 2.80850   3
  11  -1  -4 17.1500 3.74865   4
 -11   1  -4 16.6723 3.09673   2
 -11  -1   4 19.0305 3.29177   3
 -11  -1   4 20.7381 3.52792   2
  13  -1   4 12.1145 3.80470   4
  13   1  -4 8.33062 2.40745   4
 -13  -1  -4 4.31923 2.39012   2
 -13   1   4 7.47267 2.76082   2
 -13   1   4 8.71771 2.63671   3
 -13  -1  -4 5.44919 1.49422   3
  13  -1  -4 3.28712 2.77422   4
 -13   1  -4 10.1741 2.63346   2
  13   1   4 6.93027 3.23361   4
 -13   1  -4 9.07376 2.14556   3
 -13  -1   4 11.4725 3.46576   2
 -13  -1   4 11.6138 2.76662   3
  15   1  -4 -3.0854 2.12467   4
  15  -1   4 4.69893 3.27618   4
 -15  -1  -4 -1.3198 2.30060   2
 -15   1   4 0.42424 2.52033   2
 -15   1   4 -1.2234 2.53618   3
 -15  -1   4 0.23767 1.99886   3
 -15  -1   4 0.26569 2.18497   2
 -15   1  -4 0.37598 1.60720   3
  15  -1  -4 -0.5139 2.38022   4
  15   1   4 3.29174 3.01047   4
 -15   1  -4 1.84073 2.62837   2
   0  -2  -4 28.2206 1.69613   4
   0  -2  -4 27.7826 2.36071   2
   0   2  -4 27.1358 2.10232   2
   0   2  -4 25.1350 2.00106   3
   0  -2   4 27.7470 2.07921   2
   0   2  -4 29.6317 1.81540   4
   0  -2  -4 26.0158 1.83826   3
   0   2   4 29.9741 2.34208   2
   0  -2   4 28.3013 1.73836   4
   0  -2   4 29.7727 2.11357   3
   0   2   4 30.0493 1.87357   4
   0   2   4 24.5137 1.89197   3
  -2  -2  -4 18.6825 1.74682   4
   2  -2   4 16.5944 1.57913   3
  -2   2   4 17.7461 1.84513   2
   2   2  -4 19.3907 2.20951   2
  -2  -2  -4 12.2857 1.32277   3
  -2  -2  -4 17.8209 1.77706   2
   2   2  -4 12.4385 1.92555   3
   2   2  -4 17.8877 1.10264   4
   2  -2   4 16.4602 1.50686   4
  -2   2   4 15.5241 1.66161   3
   2  -2   4 17.7785 1.58410   2
   2   2   4 16.3943 1.71661   2
   2  -2  -4 20.8978 1.89346   2
  -2  -2   4 15.4991 1.16162   4
   2   2   4 15.0282 1.74753   4
   2  -2  -4 16.4264 1.38847   4
  -2   2  -4 18.8394 1.96543   2
   2   2   4 19.0654 1.27782   3
  -2   2  -4 17.4698 1.57784   3
  -2  -2   4 17.7423 1.67629   2
   2  -2  -4 18.8038 1.62805   3
  -2   2  -4 16.7142 1.68145   4
  -4   2   4 4.58076 0.93256   4
   4  -2   4 3.87159 1.29343   4
   4  -2   4 3.62728 1.08444   3
  -4  -2  -4 3.25324 1.26593   2
   4  -2   4 3.08749 0.96413   2
   4   2  -4 4.71050 0.77523   4
   4   2  -4 3.20085 1.53865   3
  -4   2   4 5.41929 1.46451   3
  -4  -2  -4 6.18815 1.83212   4
  -4   2   4 7.13414 1.33995   2
   4   2  -4 4.15544 1.28718   2
  -4  -2   4 3.85038 1.23499   2
  -4  -2   4 4.17844 1.43067   3
  -4   2  -4 4.09652 1.17770   2
   4   2   4 3.45037 1.42414   4
   4  -2  -4 2.97185 1.16866   2
  -4   2  -4 2.72401 1.27895   4
   4  -2  -4 4.87614 1.17139   4
   4   2   4 3.84494 1.20736   2
  -4  -2   4 3.21062 1.08547   4
  -4   2  -4 4.42859 1.08068   3
   4  -2  -4 5.94147 1.33378   3
   6   2  -4 28.3389 2.31594   4
  -6   2   4 30.5393 3.12333   3
  -6  -2  -4 31.5914 1.80679   3
   6  -2   4 33.1311 3.08450   4
   6   2  -4 27.8204 2.91430   2
  -6   2   4 28.4097 2.37010   4
  -6   2   4 24.9051 2.53399   2
   6  -2   4 29.8031 2.51165   2
   6  -2   4 27.0003 2.58643   3
   6   2  -4 32.5245 2.83522   3
  -6  -2  -4 26.1052 2.86620   2
   6   2   4 27.8022 3.27456   4
   6  -2  -4 26.4845 2.90518   4
   6   2   4 28.9177 1.83600   3
  -6   2  -4 30.5345 2.69398   2
  -6   2  -4 26.5011 2.51350   3
  -6  -2   4 31.5925 2.69816   3
  -6  -2   4 27.1399 2.86735   4
   6  -2  -4 28.9505 2.73558   2
  -8   2   4 3.07089 1.91490   3
  -8  -2  -4 2.69972 1.65606   2
  -8  -2  -4 1.62604 0.66279   3
   8   2  -4 2.16777 1.35453   4
   8  -2   4 1.96025 1.85791   4
  -8   2  -4 0.70045 1.24326   3
   8  -2  -4 -0.3150 1.40935   2
   8  -2  -4 5.48436 2.06980   4
  -8   2  -4 1.92378 1.33658   2
   8   2   4 0.71738 1.91721   4
   8   2   4 1.54357 0.80165   3
  -8  -2   4 0.37875 1.22688   3
  10  -2   4 0.52467 2.52720   4
 -10  -2  -4 4.08452 2.11819   2
 -10   2   4 1.34988 2.05087   3
  10   2  -4 0.87606 1.58370   4
 -10  -2  -4 1.54443 0.97242   3
 -10   2  -4 2.79299 1.86139   2
 -10  -2   4 3.58433 1.76803   3
  10  -2  -4 2.62277 2.73005   4
  10   2   4 0.58759 2.08620   4
  10  -2  -4 1.70536 1.87927   2
 -10   2  -4 2.56726 1.67782   3
  10   2   4 1.87718 0.96707   3
 -12   2   4 16.3454 3.21539   3
 -12  -2  -4 12.7485 3.16825   2
 -12  -2  -4 17.4624 1.88737   3
 -12   2   4 11.2762 2.85946   2
  12   2  -4 20.6774 2.87453   4
  12  -2   4 15.3287 4.09576   4
 -12  -2   4 17.4282 3.50395   2
  12   2   4 16.4831 2.29852   3
 -12   2  -4 18.4398 3.09166   2
  12  -2  -4 12.0879 3.49569   4
 -12  -2   4 16.3958 2.83246   3
  12   2   4 17.3816 3.50228   4
 -12   2  -4 14.7608 2.54745   3
  14  -2   4 4.15217 3.60882   4
 -14   2   4 -1.6765 2.51100   3
 -14  -2  -4 4.00637 2.60366   2
 -14   2   4 3.43912 2.49251   2
  14   2  -4 -0.3220 1.98825   4
  14  -2  -4 2.49514 3.59208   4
 -14  -2   4 5.14809 2.41021   3
 -14  -2   4 0.75938 2.47911   2
  14   2   4 0.42178 2.57990   4
 -14   2  -4 2.23316 2.48558   2
 -14   2  -4 1.97341 1.80153   3
  16   2  -4 8.70995 2.45292   4
  16  -2   4 17.7322 4.33979   4
 -16   2   4 4.74960 2.92901   2
 -16  -2  -4 13.3675 3.18541   2
 -16   2   4 5.95581 2.99849   3
  16   2   4 7.49529 3.46748   4
 -16  -2   4 11.6732 3.86840   2
  16  -2  -4 7.90404 3.17967   4
 -16   2  -4 5.39788 3.19255   2
  -1   3   4 3849.90 188.361   3
   1   3  -4 3803.37 188.292   2
  -1   3   4 3977.61 188.076   4
   1  -3   4 3893.26 188.501   2
   1  -3   4 3907.25 188.325   3
  -1   3   4 3828.41 188.598   2
  -1  -3  -4 3750.94 187.994   4
  -1  -3  -4 3971.74 187.981   3
  -1   3  -4 4088.48 188.298   2
   1  -3  -4 3830.54 188.872   2
  -1   3  -4 3891.92 188.276   3
   1   3   4 3956.95 188.050   3
   1   3   4 3868.51 188.412   2
  -1  -3   4 3912.69 188.305   2
  -1  -3   4 3995.13 187.923   4
   1   3   4 4080.68 188.213   4
   1  -3  -4 3968.96 187.961   4
  -1  -3   4 4077.50 188.404   3
   1  -3  -4 3891.29 188.280   3
  -1   3  -4 3944.67 188.225   4
   3   3  -4 1120.64 53.3740   2
   3   3  -4 1088.54 52.6247   4
   3  -3   4 1077.93 52.8692   2
   3   3  -4 930.007 53.2812   3
   3  -3   4 1065.33 53.0859   4
   3  -3   4 1137.28 53.3011   3
  -3  -3  -4 1064.36 53.3958   2
  -3   3   4 1087.89 53.4520   3
  -3   3   4 1066.70 52.8685   4
  -3  -3  -4 1133.96 53.2487   4
  -3   3   4 1086.82 53.2456   2
   3  -3  -4 1152.03 53.0724   4
   3  -3  -4 1121.23 53.1879   2
  -3  -3   4 1060.25 53.7619   3
  -3   3  -4 1095.34 53.1415   3
  -3   3  -4 1101.66 53.0043   2
   3  -3  -4 1098.17 53.2925   3
  -3  -3   4 1080.61 53.2804   2
   3   3   4 1136.66 53.4297   2
  -3   3  -4 1174.27 53.8397   4
   5  -3   4 3184.69 155.480   3
  -5   3   4 3208.29 155.683   2
   5  -3   4 3265.85 155.437   4
  -5   3   4 3155.53 155.351   4
   5  -3   4 3163.12 155.035   2
   5   3  -4 3169.50 154.760   4
  -5   3   4 3256.49 155.823   3
   5   3  -4 3085.97 155.895   3
   5   3  -4 3197.06 155.632   2
  -5  -3  -4 3318.25 155.735   2
   5  -3  -4 3241.07 155.316   4
  -5  -3   4 3088.06 155.331   4
  -5   3  -4 3336.62 155.389   3
  -5  -3   4 3521.84 155.648   3
   5  -3  -4 3231.68 155.279   2
   7   3  -4 499.422 26.2426   2
   7  -3   4 516.716 26.1529   4
   7   3  -4 510.257 25.3410   4
  -7  -3  -4 541.627 26.4693   2
  -7   3   4 540.130 26.5675   3
   7   3   4 458.215 26.1322   4
  -7  -3   4 518.773 25.8566   3
   7  -3  -4 492.260 25.9668   4
  -7  -3   4 513.458 25.6943   4
  -7   3  -4 517.280 25.7312   2
  -7   3  -4 535.648 25.9672   3
   7  -3  -4 523.155 25.8558   2
   9  -3   4 1224.48 60.4432   4
   9   3  -4 1250.62 59.4116   4
  -9  -3  -4 1265.26 60.6144   2
  -9   3   4 1243.91 60.6394   3
   9   3   4 1133.37 60.2934   4
  -9   3  -4 1262.13 59.9877   3
  -9   3  -4 1227.23 59.8166   2
   9  -3  -4 1197.90 59.8566   2
  -9  -3   4 1255.90 59.9138   3
   9  -3  -4 1144.19 60.1177   4
 -11  -3  -4 301.483 16.4208   2
 -11   3   4 282.271 15.7370   2
 -11  -3  -4 279.408 14.2015   3
  11  -3   4 284.620 16.5849   4
 -11   3   4 294.203 16.3944   3
  11   3  -4 304.439 15.1719   4
 -11  -3   4 305.376 16.4962   3
 -11  -3   4 285.888 16.3484   2
  11  -3  -4 278.285 16.3343   4
 -11   3  -4 297.321 15.5960   3
 -11   3  -4 282.046 15.5952   2
  11   3   4 254.543 16.0750   4
  13  -3   4 301.541 18.9479   4
 -13  -3  -4 319.610 18.2714   2
 -13   3   4 330.129 17.8270   2
  13   3  -4 328.255 17.0371   4
 -13   3   4 337.174 18.4302   3
 -13  -3   4 333.338 17.6391   3
 -13  -3   4 323.859 18.3910   2
  13  -3  -4 302.714 18.4127   4
 -13   3  -4 338.647 17.3956   3
 -13   3  -4 331.783 17.6702   2
  13   3   4 296.987 18.1181   4
  15   3  -4 150.814 8.96169   4
 -15   3   4 160.075 10.0344   2
 -15  -3  -4 143.031 10.3240   2
  15  -3   4 146.553 11.1229   4
 -15   3   4 154.087 10.3882   3
 -15   3  -4 143.949 9.01655   3
  15   3   4 141.636 10.2716   4
 -15  -3   4 151.114 9.55571   3
 -15  -3   4 156.046 10.5536   2
 -15   3  -4 149.380 10.5107   2
  15  -3  -4 145.279 10.3952   4
   0   4   4 2597.40 124.613   3
   0  -4  -4 2496.26 124.294   4
   0   4   4 2559.32 124.672   2
   0   4   4 2782.01 124.566   4
   0   4  -4 2516.06 124.457   2
   0   4  -4 2681.69 124.519   4
   0  -4   4 2617.54 124.492   2
   0  -4   4 2560.79 124.430   4
   0  -4   4 2517.61 124.650   3
   0  -4  -4 2586.74 124.500   3
   0   4  -4 2583.52 124.616   3
  -2   4   4 299.822 16.3775   2
  -2   4   4 320.446 16.4035   3
   2  -4   4 308.365 16.0378   4
   2   4  -4 316.788 16.2101   2
  -2  -4  -4 315.165 15.8974   4
   2  -4   4 314.442 16.2626   3
   2  -4   4 318.996 15.9706   2
  -2  -4  -4 322.549 16.3655   2
   2   4  -4 322.739 15.7366   4
  -2  -4  -4 333.330 15.6267   3
   2  -4  -4 320.493 15.8485   4
   2  -4  -4 291.978 16.3377   2
  -2  -4   4 324.733 16.1753   2
  -2  -4   4 324.316 16.2033   3
  -2  -4   4 317.459 16.1506   3
  -2  -4   4 332.944 15.7801   4
   2   4   4 324.798 16.1586   4
   2  -4  -4 304.080 16.2725   3
   2   4   4 330.225 15.7029   3
  -2   4  -4 330.504 16.2497   4
  -2   4  -4 325.219 15.9420   2
  -2   4  -4 323.996 16.1866   3
   2  -4  -4 323.816 16.1229   4
   2   4   4 289.866 16.5251   2
   4  -4   4 1135.56 53.8211   2
   4  -4   4 1117.20 54.2984   4
  -4  -4  -4 1134.20 54.6277   2
  -4   4   4 1138.07 54.3563   4
   4   4  -4 1126.12 53.9207   4
  -4   4   4 1131.10 54.2762   2
  -4   4   4 1164.44 54.8036   3
   4  -4   4 1140.46 54.5374   3
   4   4  -4 1116.26 54.5154   2
   4   4   4 1053.23 54.3684   4
  -4  -4   4 985.265 54.6862   3
   4  -4  -4 1158.85 54.1287   2
  -4   4  -4 1128.87 53.9316   2
  -4  -4   4 935.296 54.1357   3
  -4   4  -4 1140.35 54.3777   3
   4  -4  -4 1214.98 54.3708   4
  -6  -4  -4 542.728 26.4907   2
   6   4  -4 439.467 26.0368   3
  -6   4   4 517.227 25.8114   2
   6  -4   4 526.045 26.0904   4
   6   4  -4 524.957 25.3521   4
  -6   4   4 512.473 26.5473   3
   6  -4   4 510.230 25.4719   2
   6   4  -4 530.879 26.3584   2
  -6   4  -4 525.941 26.0791   3
   6   4   4 438.260 26.0034   4
   6  -4  -4 535.360 25.7988   2
   6  -4  -4 547.655 26.1172   4
  -6  -4   4 554.072 26.1081   3
  -6   4  -4 533.769 25.6140   2
  -6  -4   4 504.260 26.1165   4
   8  -4   4 319.340 16.4022   4
  -8  -4  -4 314.264 16.7025   2
  -8   4   4 313.785 16.7770   3
   8   4  -4 298.246 15.4083   4
   8   4  -4 294.421 16.4132   2
  -8  -4   4 301.349 15.8559   3
  -8   4  -4 322.001 15.7000   2
   8  -4  -4 302.845 15.8433   2
  -8   4  -4 313.074 15.7479   2
   8   4   4 256.606 16.1728   4
  -8   4  -4 320.481 16.2505   3
   8  -4  -4 282.247 16.1912   4
 -10   4   4 378.828 20.1284   3
  10  -4   4 383.646 19.9451   4
 -10  -4  -4 388.215 20.1536   2
  10   4  -4 367.123 18.6924   4
 -10   4  -4 366.212 19.0630   2
 -10  -4   4 365.498 19.9784   2
  10   4   4 312.260 19.4483   4
 -10   4  -4 373.658 19.3831   3
  10  -4  -4 350.486 19.6763   4
  10  -4  -4 368.064 19.1356   2
 -10  -4   4 375.118 19.1813   3
 -12   4   4 39.6784 5.16978   3
  12   4  -4 49.3278 4.05709   4
 -12  -4  -4 49.1097 5.58379   2
 -12   4   4 52.8584 4.70035   2
  12  -4   4 50.0697 6.22402   4
 -12   4  -4 51.5467 4.61516   2
 -12  -4   4 49.6241 4.55268   3
 -12   4  -4 50.0459 4.65752   3
  12  -4  -4 53.2003 5.81423   4
  14  -4   4 187.150 13.3246   4
 -14   4   4 208.511 12.9644   3
 -14  -4  -4 205.113 12.8435   2
 -14   4   4 212.223 12.1922   2
  14   4  -4 196.551 12.2612   4
 -14  -4   4 216.786 13.1442   2
  14   4   4 185.155 12.4730   4
 -14   4  -4 208.034 11.8673   3
 -14  -4   4 215.146 11.9490   3
  14  -4  -4 184.302 13.0711   4
 -14   4  -4 203.787 11.9224   2
  16   4  -4 6.51512 2.27343   4
  16  -4   4 9.11812 3.88182   4
 -16   4   4 6.37953 3.11768   3
 -16   4   4 8.41705 2.98856   2
 -16  -4  -4 9.06549 3.54497   2
 -16   4  -4 5.98139 3.10999   2
 -16  -4   4 4.04876 2.99609   2
  16  -4  -4 6.73205 3.57610   4
  16   4   4 5.60397 3.10800   4
 -16   4  -4 2.49136 2.19062   3
  -1  -5  -4 83.4138 5.03465   2
  -1   5   4 77.4773 4.79877   2
  -1  -5  -4 78.2005 4.56671   4
   1  -5   4 86.2646 4.64963   2
   1  -5   4 81.0205 4.81704   4
   1   5  -4 84.9118 4.85843   2
   1   5  -4 83.6633 4.87873   3
  -1   5   4 84.0756 5.12869   3
  -1  -5  -4 80.0819 4.58809   3
   1  -5   4 78.3433 5.01965   3
  -1   5  -4 83.5375 4.98093   3
   1   5   4 90.1165 5.00392   4
  -1  -5   4 75.4236 4.83446   3
   1   5   4 81.2749 5.19556   2
   1   5   4 84.7450 4.73916   3
  -1  -5   4 82.1474 4.62104   4
  -1  -5   4 79.6762 4.68841   4
   1  -5  -4 80.0717 5.13701   3
  -1  -5   4 76.9285 4.73112   2
  -1   5  -4 80.0526 4.51603   2
  -3  -5  -4 107.900 5.32832   3
  -3   5   4 88.6482 6.19495   2
   3  -5   4 98.3467 6.38017   3
   3   5  -4 103.218 5.64632   4
  -3  -5  -4 101.471 6.32111   2
   3  -5   4 102.376 5.45280   2
   3  -5   4 101.838 6.10753   4
   3   5  -4 111.671 6.26906   2
  -3   5   4 103.265 6.45914   3
  -3  -5   4 102.790 6.30429   3
  -3  -5   4 97.9958 6.12723   2
  -3  -5   4 105.539 5.77289   4
   3   5   4 104.625 5.34807   3
   3   5   4 113.214 6.28850   4
  -3  -5   4 109.772 6.02926   3
  -3   5  -4 99.7859 6.20986   4
  -3   5  -4 105.653 5.62181   2
   3  -5  -4 105.844 6.21710   4
   3  -5  -4 98.5521 6.50532   3
  -3   5  -4 103.669 6.17231   3
   3   5   4 108.067 6.29914   2
   3  -5  -4 110.493 6.07751   2
   5   5  -4 58.6134 3.64981   4
   5  -5   4 63.2839 4.39121   4
  -5  -5  -4 60.3779 4.55201   2
  -5   5   4 74.8708 5.00215   3
  -5   5   4 57.8865 4.06599   2
   5   5  -4 63.1718 4.55951   2
   5  -5   4 62.9243 3.52098   2
  -5  -5   4 56.8179 4.04832   4
  -5   5  -4 58.6157 4.36314   3
   5  -5  -4 64.2289 3.93434   2
   5   5   4 55.9631 4.40189   4
  -5  -5   4 44.6254 4.44617   3
  -5  -5   4 57.9794 4.05894   3
   5  -5  -4 68.0918 4.55856   4
  -5   5  -4 64.3899 3.70190   2
  -7  -5  -4 39.3904 4.14772   2
  -7   5   4 33.2487 4.54781   3
  -7   5   4 30.5128 2.81008   2
   7  -5   4 32.5195 3.44555   4
   7   5  -4 29.8255 2.54233   4
   7   5  -4 36.4765 3.97121   2
  -7   5  -4 33.5001 2.62944   2
   7  -5  -4 28.3812 2.82133   2
   7   5   4 37.0612 3.97125   4
  -7   5  -4 28.7168 3.22971   3
   7  -5  -4 31.4693 3.54851   4
  -7  -5   4 32.7559 3.22866   3
  -7   5  -4 29.9478 2.46639   2
  -9  -5  -4 74.2767 5.87829   2
   9  -5   4 66.1008 5.45494   4
   9   5  -4 69.3608 4.45775   4
  -9   5   4 78.0365 5.95609   3
  -9  -5   4 80.2650 5.84738   2
   9  -5  -4 63.4170 4.69973   2
  -9  -5   4 62.5944 4.66144   3
  -9   5  -4 67.9375 4.57843   2
  -9   5  -4 66.9433 4.81533   2
   9  -5  -4 68.4736 5.61839   4
  -9   5  -4 64.4659 5.22706   3
   9   5   4 53.3937 5.25884   4
 -11   5   4 14.3172 3.17803   3
 -11  -5  -4 10.9414 2.85567   2
 -11   5   4 14.3519 2.71676   2
  11   5  -4 13.8582 2.25795   4
  11  -5   4 16.8076 3.45098   4
  11   5   4 13.6027 3.11217   4
 -11   5  -4 16.0798 2.62984   2
 -11  -5   4 14.3763 3.09763   2
  11  -5  -4 17.1909 3.59993   4
 -11  -5   4 16.4545 2.72429   3
 -11   5  -4 15.0158 2.95563   3
 -13  -5  -4 18.5587 4.06172   2
 -13   5   4 19.8463 3.39354   2
  13  -5   4 24.7999 4.66233   4
  13   5  -4 26.5005 3.06012   4
 -13   5   4 27.4090 4.38916   3
  13  -5  -4 17.4017 4.11474   4
 -13  -5   4 18.6732 3.99166   2
  13   5   4 16.9235 3.85576   4
 -13   5  -4 24.3312 3.49829   2
 -13   5  -4 22.2635 3.46899   3
 -13  -5   4 22.8727 3.32325   3
  15  -5   4 9.71476 5.31571   4
 -15   5   4 6.93885 2.75517   2
  15   5  -4 11.9982 2.58193   4
 -15  -5  -4 15.1506 3.72607   2
 -15   5   4 10.3370 3.39340   3
 -15   5  -4 11.8492 2.92052   3
  15   5   4 12.2460 3.53883   4
 -15  -5   4 14.2936 4.22433   2
 -15   5  -4 11.6170 2.90104   2
  15  -5  -4 9.81594 4.20063   4
   0   6  -4 207.968 10.6381   3
   0   6   4 201.580 10.6078   3
   0  -6   4 191.806 10.2294   2
   0   6   4 193.605 10.4482   2
   0   6   4 219.241 10.6826   4
   0  -6   4 190.878 10.6173   3
   0  -6   4 196.008 10.4452   4
   0  -6  -4 185.019 10.5204   2
   0  -6  -4 195.525 10.2368   4
   0  -6  -4 195.212 10.4353   3
   0  -6   4 209.140 10.4245   4
   0   6  -4 195.315 10.2534   2
   2   6  -4 86.5416 5.40055   3
   2   6  -4 91.0796 5.53304   2
  -2  -6  -4 90.7348 5.05896   3
   2  -6   4 95.3766 5.59861   4
  -2   6   4 94.3978 5.89931   3
  -2  -6  -4 89.6968 5.70722   2
   2  -6   4 87.2425 5.24718   2
  -2   6   4 94.5850 5.32392   2
   2  -6  -4 89.3561 5.56047   3
  -2   6  -4 94.2723 4.88203   2
  -2   6  -4 85.2355 5.56755   3
  -2  -6   4 91.9195 5.47433   2
   2   6   4 101.059 5.71163   4
   2  -6  -4 95.4513 5.29929   4
  -2   6  -4 96.4415 5.70284   4
   2   6   4 85.5921 5.53917   2
   2   6   4 88.3544 5.12460   3
  -2  -6   4 91.1605 5.45244   3
   2  -6  -4 94.7506 5.70789   4
  -2  -6   4 92.6652 5.23025   4
  -4  -6  -4 20.3313 2.69824   2
   4   6  -4 28.9077 3.10038   2
   4  -6   4 26.1086 2.84451   4
   4  -6   4 23.6623 1.61468   2
  -4   6   4 23.7999 2.77976   2
   4   6  -4 26.9900 2.20203   4
  -4   6   4 26.9327 3.26962   3
  -4   6  -4 22.8847 1.74773   2
   4  -6  -4 22.5075 2.81611   4
   4   6   4 30.7955 3.30312   4
  -4   6  -4 24.7267 2.90647   3
  -4  -6   4 25.8120 3.17380   3
  -4  -6   4 24.3449 2.40428   4
  -4  -6   4 24.9751 2.30573   3
   6  -6   4 1.60022 1.82010   4
   6   6  -4 1.33411 0.99305   4
  -6  -6  -4 -0.9634 1.52407   2
   6   6  -4 0.60196 1.42320   2
  -6   6   4 -0.1737 1.76139   3
   6  -6  -4 1.03578 1.69409   4
  -6   6  -4 -0.5022 0.69753   2
  -6  -6   4 -2.2955 1.42910   3
  -6   6  -4 0.81346 1.36307   3
   6  -6  -4 1.49625 0.96506   2
   6   6   4 -0.4631 1.77413   4
  -6   6  -4 1.26621 0.88090   2
   8  -6   4 4.75389 2.23986   4
   8   6  -4 2.01083 1.34573   4
  -8  -6  -4 2.01417 2.04100   2
  -8   6   4 1.87371 1.92141   3
  -8   6  -4 4.47474 1.17363   2
  -8   6  -4 1.60879 1.13433   2
   8   6   4 4.29673 2.10997   4
   8  -6  -4 1.45844 1.22780   2
  -8  -6   4 3.23048 1.64355   3
   8  -6  -4 3.09348 2.37970   4
  -8   6  -4 2.43405 1.75653   3
  -8  -6   4 1.49316 1.84695   2
 -10  -6  -4 10.9139 3.17825   2
  10  -6   4 19.9110 3.51072   4
 -10   6   4 18.2991 3.58810   3
  10   6  -4 19.0870 2.45823   4
 -10   6  -4 21.3819 3.35384   3
 -10  -6   4 16.7541 2.58431   3
  10  -6  -4 15.9532 3.49388   4
  10   6   4 23.2434 3.63153   4
 -10  -6   4 21.1603 3.76662   2
 -10   6  -4 21.8076 2.57544   2
  12   6  -4 12.4224 2.24409   4
  12  -6   4 13.4288 3.42737   4
 -12   6   4 12.4120 4.07621   3
 -12  -6  -4 15.4240 3.54026   2
 -12   6   4 10.1956 2.38301   2
  12   6   4 12.3759 3.33857   4
 -12   6  -4 12.0651 2.75404   3
  12  -6  -4 11.5137 3.44168   4
 -12   6  -4 9.38870 2.27277   2
 -12  -6   4 10.9395 3.22523   2
 -12  -6   4 10.2249 2.38002   3
 -14   6   4 34.4439 5.06410   3
  14   6  -4 25.7079 3.25704   4
  14  -6   4 30.6629 4.78134   4
 -14  -6  -4 29.7013 4.76205   2
 -14   6   4 30.1674 3.97978   2
 -14   6  -4 27.9954 3.69871   2
 -14  -6   4 28.9236 4.74582   2
  14   6   4 24.5939 4.34716   4
 -14   6  -4 22.9441 3.75962   3
 -14  -6   4 31.2550 3.64597   3
  14  -6  -4 28.6814 4.89667   4
  -1   7   4 8.39720 1.37759   2
  -1   7   4 13.5194 2.10013   3
   1  -7   4 10.1025 1.27986   2
  -1  -7  -4 8.44738 1.70992   2
   1   7  -4 10.2686 1.62982   2
   1   7  -4 12.3892 1.81728   3
   1  -7   4 7.86693 1.66445   4
  -1  -7  -4 6.56837 1.34400   3
  -1  -7   4 9.86129 1.65186   4
  -1  -7   4 7.34500 1.42808   4
   1  -7  -4 10.3988 1.77369   2
   1   7   4 8.81298 1.57134   3
   1  -7  -4 9.01056 1.66128   3
   1   7   4 8.92432 1.64052   2
   1   7   4 12.0131 1.94029   4
  -1   7  -4 9.58342 1.82072   3
   1  -7  -4 9.13482 1.87408   4
  -1   7  -4 10.8959 1.30276   2
   3   7  -4 438.270 22.1075   2
   3   7  -4 434.675 21.6918   4
  -3   7   4 420.076 21.6245   2
  -3  -7  -4 429.951 22.2958   2
  -3   7   4 434.825 22.5433   3
   3  -7   4 427.591 22.0843   4
  -3  -7  -4 421.027 21.3561   3
   3   7   4 435.093 21.3747   3
   3  -7  -4 440.071 22.2570   4
  -3   7  -4 424.352 22.1926   3
  -3  -7   4 440.276 21.7461   4
   3   7   4 470.423 22.2414   4
  -5   7   4 36.8337 3.98880   3
   5  -7   4 40.9589 3.70229   4
  -5  -7  -4 41.7129 3.79155   2
  -5   7   4 37.0382 3.32977   2
   5   7  -4 36.7113 3.63722   2
   5   7  -4 44.4119 3.13302   4
  -5   7  -4 44.3902 3.79979   3
   5   7   4 51.8415 4.01014   4
   5  -7  -4 44.0967 3.87810   4
   5  -7  -4 41.0412 2.90635   2
  -5  -7   4 35.3582 3.93864   3
  -7   7   4 257.247 14.5461   3
  -7   7   4 247.442 13.5511   2
  -7  -7  -4 251.154 14.2713   2
   7  -7   4 235.825 13.7350   4
   7   7  -4 236.820 13.0184   4
   7   7   4 260.809 13.9930   4
  -7   7  -4 241.199 13.9052   3
   7  -7  -4 242.264 12.9457   2
  -7   7  -4 263.034 12.5054   2
  -7   7  -4 256.114 12.7702   2
  -7  -7   4 259.606 14.2539   2
  -7  -7   4 260.352 13.8068   3
  -9  -7  -4 6.73265 2.71456   2
   9  -7   4 5.44554 2.59599   4
  -9   7   4 11.9031 3.07518   3
   9   7  -4 7.48123 1.82434   4
  -9   7  -4 12.0287 1.57955   2
  -9  -7   4 11.6735 2.85498   2
   9  -7  -4 9.38910 1.79184   2
  -9  -7   4 10.3457 2.14319   3
   9  -7  -4 7.26961 2.83452   4
   9   7   4 7.46286 2.60420   4
  -9   7  -4 7.27656 2.59770   3
  -9   7  -4 9.50699 1.57917   2
  11  -7   4 65.8664 6.01560   4
 -11   7   4 62.5127 4.56475   2
 -11  -7  -4 67.0056 6.06807   2
 -11   7   4 59.2263 6.05725   3
  11   7  -4 47.5869 4.24044   4
 -11   7  -4 58.7868 4.14309   2
 -11  -7   4 59.2996 5.76912   2
  11  -7  -4 60.6565 5.86421   4
 -11   7  -4 58.8327 5.28392   3
 -11  -7   4 51.9985 4.41136   3
  13  -7   4 -2.3623 2.76145   4
 -13   7   4 3.53309 2.93760   3
 -13  -7  -4 2.85293 2.75995   2
  13   7  -4 2.84654 1.97345   4
 -13   7   4 3.52099 2.18396   2
  13   7   4 -0.7786 2.52115   4
 -13   7  -4 2.22576 1.83841   2
 -13  -7   4 0.33441 2.36192   2
 -13   7  -4 0.53474 2.05451   3
 -13  -7   4 0.53390 1.69824   3
  13  -7  -4 -0.2848 2.82261   4
 -15  -7  -4 -3.0577 2.74949   2
  15  -7   4 1.38863 3.88289   4
 -15   7   4 0.09369 2.69963   3
  15   7  -4 -0.9394 1.87070   4
 -15  -7   4 -1.5392 2.52235   2
 -15   7  -4 2.10721 2.40737   3
  15  -7  -4 8.10204 4.02100   4
  15   7   4 -0.2018 2.76775   4
   0  -8  -4 17.8130 2.30893   2
   0   8  -4 21.1476 1.99725   2
   0  -8   4 17.6543 2.35139   4
   0   8   4 23.6534 2.70906   4
   0  -8   4 16.9580 1.84861   2
   0  -8  -4 19.3182 2.34254   3
   0   8   4 21.8746 2.61340   3
   0   8   4 20.5698 2.14567   2
   0   8  -4 24.0600 2.46616   3
   2   8  -4 2.05563 1.09379   2
   2   8  -4 0.83753 1.22771   3
  -2  -8  -4 1.35373 0.94383   3
   2  -8   4 1.18363 1.40025   4
  -2   8   4 0.16732 1.34654   3
   2  -8   4 1.13177 0.96191   2
  -2  -8  -4 -0.1269 1.08552   2
  -2   8   4 0.27628 0.79504   2
   2   8   4 1.67249 1.07986   3
   2  -8  -4 0.79392 1.29195   4
  -2  -8   4 2.22028 1.27110   4
   2   8   4 1.47289 1.36661   4
  -2   8  -4 1.17161 1.37582   3
  -2  -8   4 0.82827 0.94539   2
   2  -8  -4 3.71357 1.56707   2
  -4   8   4 4.01652 1.06649   2
  -4   8   4 2.34725 1.80863   3
   4   8  -4 4.11895 1.56660   2
   4   8  -4 5.56691 1.45650   4
   4  -8   4 1.74211 1.62532   4
  -4  -8  -4 3.44389 0.84623   3
  -4  -8  -4 1.70358 1.51937   2
   4   8   4 3.39622 2.01718   4
   4   8   4 3.49406 0.91160   3
   4  -8  -4 3.38513 1.74374   4
  -4   8  -4 3.40733 1.72052   3
  -4  -8   4 5.59653 1.69458   3
   6   8  -4 6.74443 1.66556   4
  -6  -8  -4 7.86886 2.13498   2
  -6   8   4 7.65373 2.55941   3
  -6   8   4 6.00997 1.78652   2
   6  -8   4 7.18451 2.10993   4
  -6   8  -4 5.21548 1.96305   3
  -6  -8   4 7.09748 2.14232   2
   6   8   4 9.30686 2.32270   4
   6  -8  -4 9.68551 2.64924   4
   6  -8  -4 7.39574 1.32323   2
  -6  -8   4 9.43112 2.62311   3
   8  -8   4 -0.2232 2.07040   4
  -8   8   4 0.75684 2.21483   3
  -8   8   4 1.23100 1.69378   2
  -8  -8  -4 2.65914 2.06471   2
   8   8  -4 -1.6749 1.35773   4
   8  -8  -4 -0.6494 2.21472   4
   8   8   4 -2.5951 1.79397   4
  -8   8  -4 0.16693 1.82736   3
   8  -8  -4 0.47131 1.15629   2
  -8  -8   4 -0.3256 1.81824   2
  -8  -8   4 -1.4513 1.48283   3
 -10   8   4 3.81369 2.51276   3
 -10  -8  -4 1.49172 2.20366   2
  10  -8   4 4.09425 2.40053   4
  10   8  -4 3.39125 1.66215   4
 -10   8   4 1.29998 1.37925   2
 -10   8  -4 1.29950 2.14532   3
 -10   8  -4 3.24982 1.34814   2
  10   8   4 1.52525 2.27366   4
 -10  -8   4 1.41921 2.12155   2
 -10  -8   4 1.77187 1.58963   3
  10  -8  -4 3.73759 2.74771   4
 -10   8  -4 0.62727 1.11148   2
  12   8  -4 3.17381 1.79765   4
  12  -8   4 1.20440 2.83000   4
 -12   8   4 -0.4900 1.82854   2
 -12   8   4 3.48135 3.02793   3
 -12  -8  -4 -0.4290 2.53596   2
 -12  -8   4 1.87726 2.51502   2
  12   8   4 -0.2578 2.49240   4
 -12   8  -4 -0.6250 1.48078   2
 -12   8  -4 1.01038 2.31622   3
  12  -8  -4 -5.4190 2.62163   4
  14   8  -4 -0.8080 1.78931   4
 -14   8   4 3.10727 3.08704   3
 -14   8  -4 2.41663 2.12369   3
  14   8   4 3.66270 2.94309   4
  14  -8  -4 -0.0217 3.15771   4
   1  -9   4 19.8591 1.83944   2
   1  -9   4 19.3316 1.79574   2
  -1  -9  -4 14.1331 2.37754   2
  -1  -9  -4 18.3211 2.30115   3
   1   9  -4 16.8134 2.45219   3
   1  -9   4 23.5464 2.86575   4
  -1   9   4 21.7246 2.20308   2
  -1   9   4 20.4414 2.75463   3
   1   9   4 24.4481 3.02791   4
   1  -9  -4 21.3789 2.98415   4
   1   9   4 21.3273 2.60016   3
  -1  -9   4 19.5221 2.25469   2
   1  -9  -4 22.5200 2.56754   2
  -1   9  -4 22.8053 2.96341   3
  -1  -9   4 18.0981 2.53187   4
   3   9  -4 8.54582 1.87803   3
  -3   9   4 9.21959 2.32406   3
  -3  -9  -4 11.2844 1.60462   3
  -3  -9  -4 9.07877 2.04362   2
  -3   9   4 6.34582 1.27947   2
   3  -9  -4 11.0331 2.01615   2
  -3  -9   4 9.33394 1.98016   2
   3   9   4 10.8135 1.55648   3
  -3   9  -4 11.3002 2.33161   3
   3  -9  -4 9.85070 2.33744   4
   3   9   4 7.51692 1.98896   4
  -5  -9  -4 58.3566 3.46574   3
  -5  -9  -4 72.6593 5.26192   2
   5   9  -4 62.0700 4.28842   4
  -5   9   4 59.7939 3.77739   2
  -5   9   4 58.6399 5.27950   3
   5  -9   4 64.5922 4.98223   4
   5  -9  -4 62.5121 3.85025   2
  -5   9  -4 64.9196 5.04111   3
   5   9   4 64.4053 5.10001   4
  -5  -9   4 52.3615 4.98823   3
   5  -9  -4 55.9243 5.13427   4
   5   9   4 65.3448 3.67037   3
  -5  -9   4 61.7879 4.98834   2
   7   9  -4 15.0504 2.27997   4
  -7  -9  -4 14.5074 3.05317   2
  -7   9   4 18.7900 3.54701   3
  -7   9   4 13.6089 1.84839   2
   7  -9   4 16.8439 2.92306   4
   7  -9  -4 15.6623 3.29695   4
  -7  -9   4 18.9424 3.14211   2
   7  -9  -4 15.6361 1.80257   2
   7   9   4 17.3349 3.06258   4
  -7  -9   4 18.7352 3.18693   3
  -7   9  -4 13.8611 2.83752   3
   9   9  -4 32.2271 3.46133   4
  -9  -9  -4 31.9361 4.47101   2
   9  -9   4 43.7288 4.80634   4
  -9   9   4 36.8030 2.89528   2
  -9   9   4 37.6881 3.72472   2
  -9   9   4 40.2995 5.19788   3
  -9  -9   4 38.1208 3.66739   3
   9   9   4 36.6600 4.44447   4
   9  -9  -4 41.0994 5.11042   4
  -9  -9   4 33.1060 4.64652   2
  -9   9  -4 33.0211 4.39899   3
  11   9  -4 1.72838 1.68478   4
 -11  -9  -4 5.00273 2.61321   2
 -11   9   4 3.69955 1.59931   2
 -11   9   4 3.50984 2.94732   3
  11  -9   4 -0.0672 2.72209   4
 -11   9  -4 4.13217 2.52300   3
 -11  -9   4 4.75825 2.73852   2
 -11  -9   4 -0.0776 1.43273   3
  11   9   4 1.48419 2.73730   4
  13  -9   4 7.80141 3.19833   4
 -13  -9  -4 4.91757 2.87452   2
  13   9  -4 3.28054 2.18800   4
 -13   9   4 8.97997 3.48249   3
 -13   9  -4 13.2671 3.15431   3
  13  -9  -4 6.45205 3.44102   4
  13   9   4 7.72041 3.25218   4
 -13  -9   4 7.63612 3.18365   2
   0 -10   4 594.137 28.4927   2
   0 -10  -4 540.833 28.3976   2
   0  10  -4 577.062 28.9295   3
   0  10   4 572.458 28.7257   3
   0 -10   4 554.462 28.0515   2
   0 -10  -4 587.772 29.1759   4
   0 -10   4 543.231 28.6707   4
   2 -10   4 5.15335 0.91302   2
   2  10  -4 5.44223 1.68947   3
  -2 -10  -4 4.94175 1.56246   3
   2 -10   4 6.49309 2.03525   4
  -2  10   4 6.55017 2.20728   3
   2 -10   4 4.84608 1.14978   2
  -2 -10  -4 7.77876 2.00101   2
  -2 -10   4 6.81578 1.88157   4
   2 -10  -4 4.82714 2.06415   2
  -2 -10   4 7.80201 1.75060   2
  -2  10  -4 5.83595 1.96943   3
   2 -10  -4 5.25583 2.19257   4
   2  10   4 6.17415 1.46526   3
   2  10   4 4.72018 1.90924   4
  -4 -10  -4 184.175 10.3357   3
  -4  10   4 197.880 10.2295   2
   4 -10   4 187.114 11.3261   4
  -4  10   4 197.478 11.8586   3
  -4 -10  -4 197.386 11.5429   2
   4  10   4 213.053 11.5605   4
   4 -10  -4 220.130 11.4783   2
  -4  10  -4 188.253 11.4670   3
  -4 -10   4 207.645 11.9655   2
   4  10   4 195.878 10.2838   3
   4 -10  -4 208.009 11.7761   4
  -6  10   4 57.7794 5.55126   3
  -6 -10  -4 56.7801 5.10932   2
   6 -10   4 57.5295 5.19558   4
  -6  10   4 57.6657 3.45029   2
   6  10  -4 59.9869 4.40156   4
  -6 -10   4 49.6740 4.98926   2
   6 -10  -4 58.6604 3.43723   2
  -6 -10   4 48.6254 5.27813   3
   6  10   4 61.9598 5.19232   4
  -6  10  -4 61.1030 5.23670   3
   6 -10  -4 56.5629 5.44346   4
  -8 -10  -4 18.2184 3.37077   2
   8 -10   4 12.9599 3.16420   4
   8  10  -4 15.7514 2.50278   4
  -8  10   4 14.7703 3.52054   3
  -8  10   4 15.3396 1.83552   2
  -8  10  -4 15.3209 3.09142   3
   8  10   4 17.2079 3.22324   4
   8 -10  -4 18.0982 3.68829   4
  -8 -10   4 21.2462 3.24664   3
  -8 -10   4 18.9374 3.43092   2
 -10  10   4 91.3737 5.47596   2
 -10 -10  -4 92.9350 7.58564   2
 -10  10   4 93.4178 7.71185   3
  10  10  -4 93.3757 6.27929   4
  10 -10   4 97.3820 7.32491   4
 -10 -10   4 104.838 7.85951   2
 -10  10  -4 84.7632 6.92834   3
  10 -10  -4 90.7643 7.52577   4
 -10 -10   4 90.2841 6.01735   3
  10  10   4 100.995 7.25786   4
 -12 -10  -4 -0.7101 2.62865   2
  12 -10   4 1.87741 2.67367   4
 -12  10   4 1.17394 2.80490   3
  12  10  -4 -1.5965 1.89259   4
  12  10   4 1.83370 2.76025   4
  12 -10  -4 2.36174 3.16885   4
 -12  10  -4 0.48624 2.19673   3
 -12 -10   4 0.65259 2.52694   2
  14  10  -4 65.3641 5.21605   4
  14 -10   4 69.0102 7.19120   4
 -14  10   4 70.4968 7.00657   3
 -14 -10  -4 65.8159 7.43725   2
  14 -10  -4 52.8061 7.07517   4
 -14 -10   4 64.7895 6.75570   2
  14  10   4 60.6531 6.45546   4
   1 -11   4 43.0755 4.03709   4
   1 -11   4 42.3301 2.97455   2
   1  11  -4 35.8670 3.69533   3
  -1  11   4 38.0203 3.26699   2
  -1  11   4 49.0307 4.70757   3
   1 -11   4 44.8635 3.03129   2
  -1 -11  -4 42.9770 3.82491   2
  -1  11  -4 43.6498 4.01703   3
   1 -11  -4 47.6136 4.55641   4
   1  11   4 45.2506 3.88200   3
  -1 -11   4 45.7243 3.57476   2
  -1 -11   4 36.2008 4.04944   4
   1  11   4 44.3285 4.18634   4
   1 -11  -4 43.4616 3.54017   2
  -3  11   4 -1.5488 1.82560   3
  -3 -11  -4 1.74827 1.91704   2
  -3  11   4 -0.5397 0.94478   2
   3 -11   4 -0.0950 1.72689   4
   3  11   4 1.19653 1.16136   3
  -3  11  -4 0.98444 1.81699   3
  -3 -11   4 1.53036 1.65710   4
   3  11   4 1.64175 1.88950   4
  -3 -11   4 -0.2454 1.40166   2
   3 -11  -4 -0.4150 1.25877   2
   3 -11  -4 -2.6409 1.87571   4
  -5  11   4 77.4178 4.22434   2
  -5  11   4 69.6162 6.18995   3
   5 -11   4 73.9228 6.01342   4
   5  11  -4 74.7779 5.34024   4
  -5 -11  -4 72.8266 4.44179   3
  -5 -11  -4 74.7518 6.09086   2
   5  11   4 68.3015 5.85598   4
  -5  11  -4 68.0985 5.78189   3
   5 -11  -4 78.6127 6.39027   4
  -5 -11   4 76.4316 5.93896   2
   5  11   4 78.0635 4.61487   3
   5 -11  -4 74.9117 4.23381   2
  -5 -11   4 87.9927 5.98301   3
  -7 -11  -4 0.51059 2.10641   2
  -7  11   4 -0.8462 2.19719   3
   7  11  -4 -0.2376 1.58319   4
   7 -11   4 0.16581 2.23422   4
  -7 -11   4 -2.7870 2.22937   3
   7 -11  -4 -2.1275 2.16410   4
  -7 -11   4 -3.4435 1.61113   2
  -7  11  -4 -0.7253 1.84688   3
   7  11   4 2.46942 2.51709   4
  -9 -11  -4 25.8906 4.15628   2
  -9  11   4 32.7454 4.90033   3
   9 -11   4 31.6989 4.44205   4
   9  11  -4 23.5635 3.15558   4
  -9 -11   4 31.6520 4.54911   2
   9 -11  -4 22.2526 4.27700   4
   9  11   4 28.1520 4.17429   4
  -9  11  -4 27.2481 4.13285   3
  11 -11   4 5.87165 2.95130   4
 -11 -11  -4 5.20915 3.01605   2
 -11  11   4 1.71667 3.04553   3
  11  11  -4 2.52587 2.02866   4
  11 -11  -4 3.83290 3.20420   4
 -11 -11   4 2.92606 2.76629   2
  11  11   4 0.35471 2.76601   4
 -11  11  -4 5.37499 2.71303   3
 -13  11   4 5.79754 3.28118   3
  13  11  -4 4.41097 2.27297   4
 -13 -11  -4 3.68568 3.22862   2
  13 -11   4 9.01317 3.64483   4
 -13  11  -4 2.81700 2.82391   3
  13  11   4 4.94294 3.42973   4
 -13 -11   4 -0.1930 3.06641   2
  13 -11  -4 3.20770 3.67004   4
   0 -12  -4 171.840 9.85191   2
   0 -12   4 167.407 9.30738   2
   0 -12   4 179.641 10.3585   4
   0 -12  -4 176.860 10.7926   4
   0  12  -4 170.810 10.1938   3
   0 -12   4 172.031 9.39992   2
  -2 -12  -4 13.8428 2.53361   2
  -2  12   4 10.6979 1.62648   2
  -2  12   4 8.85949 2.57691   3
   2 -12   4 10.0008 2.51900   4
   2  12  -4 12.6455 2.59869   3
   2  12   4 13.3723 2.23149   3
   2 -12  -4 11.6803 2.87750   4
  -2 -12   4 9.65458 2.17930   2
  -2  12  -4 12.9432 2.83288   3
  -2 -12   4 9.83762 2.40937   4
   2  12   4 5.86373 2.41817   4
   2 -12  -4 14.0112 2.60233   2
  -4  12   4 118.916 8.27281   3
   4 -12   4 115.874 7.98106   4
  -4  12   4 110.366 6.25967   2
  -4 -12  -4 122.494 8.03541   2
   4  12   4 126.846 8.11982   4
   4  12   4 125.757 6.78993   3
   4 -12  -4 110.158 6.35164   2
  -4 -12   4 111.874 7.65697   2
   4 -12  -4 116.932 8.28170   4
  -4  12  -4 113.944 7.94550   3
  -4 -12   4 126.257 7.75772   4
  -6 -12  -4 27.6353 2.18654   3
   6 -12   4 23.1326 3.65597   4
  -6  12   4 33.2344 4.69994   3
   6  12  -4 28.7625 3.42607   4
  -6 -12  -4 28.4479 4.27515   2
   6  12   4 29.4071 4.04547   4
  -6 -12   4 25.8716 4.02080   3
   6 -12  -4 25.6167 4.26113   4
  -6 -12   4 24.9379 3.81481   2
  -6  12  -4 29.8826 4.10224   3
  -8  12   4 24.9165 4.47477   3
   8  12  -4 26.0323 3.39003   4
   8 -12   4 28.6471 3.99721   4
  -8 -12  -4 33.3699 4.65557   2
   8  12   4 25.7439 4.15547   4
  -8 -12   4 24.8122 3.80294   3
  -8  12  -4 30.2593 4.33464   3
  10 -12   4 53.0190 5.71057   4
 -10  12   4 47.4563 6.09275   3
  10  12  -4 45.4136 4.39212   4
 -10 -12  -4 54.8748 5.59147   2
 -10 -12   4 38.5000 3.93847   3
  10 -12  -4 43.8767 5.76026   4
  10  12   4 42.1859 5.11768   4
 -10  12  -4 47.5689 5.59141   3
 -10 -12   4 55.8215 6.26757   2
  12  12  -4 3.57366 2.09934   4
  12 -12   4 0.64502 2.63955   4
 -12  12   4 2.13981 3.87597   3
 -12 -12  -4 5.01871 3.33692   2
 -12 -12   4 -2.1989 3.09974   2
  12 -12  -4 0.15062 3.41923   4
 -12  12  -4 -0.3800 2.24249   3
  12  12   4 0.29593 4.86455   4
  -1  13   4 421.068 22.7247   3
   1  13  -4 436.161 22.5538   3
   1 -13   4 430.410 22.8277   4
  -1 -13  -4 429.428 22.3882   2
   1 -13   4 413.764 21.4198   2
   1 -13   4 432.976 21.4693   2
  -1 -13  -4 450.285 23.3280   4
   1 -13  -4 439.848 23.2935   4
   1  13   4 430.992 22.3759   3
   1 -13  -4 438.449 22.3151   2
  -1 -13   4 413.124 22.6455   4
  -1  13  -4 451.819 22.8136   3
  -1 -13   4 430.504 22.0254   2
  -3 -13  -4 111.471 8.00916   2
   3 -13   4 122.458 8.28134   4
   3  13  -4 119.780 7.78693   3
  -3  13   4 134.568 8.65644   3
   3  13   4 118.823 7.27331   3
  -3 -13   4 122.081 7.82288   2
  -3 -13   4 128.787 8.04724   4
   3 -13  -4 114.847 7.21074   2
   3 -13  -4 124.979 8.82615   4
  -3  13  -4 136.345 8.34832   3
   3  13   4 129.339 8.59551   4
  -5 -13  -4 512.408 26.9933   3
   5 -13   4 534.099 28.0660   4
  -5 -13  -4 551.823 28.2320   2
  -5  13   4 522.016 28.4945   3
  -5 -13   4 524.779 27.9103   2
   5  13   4 537.355 28.0754   4
   5 -13  -4 551.273 28.5533   4
   5  13   4 557.039 26.8038   3
  -5  13  -4 533.251 28.1663   3
  -5 -13   4 549.662 27.7217   3
  -7  13   4 73.3503 6.59602   3
   7 -13   4 62.1439 6.11391   4
   7  13  -4 59.5477 5.22484   4
   7 -13  -4 66.5186 6.66462   4
   7  13   4 66.2312 5.98218   4
  -7  13  -4 68.9375 6.07768   3
  -7 -13   4 67.8794 5.89731   2
  -7 -13   4 68.4476 6.16998   3
  -9  13   4 249.039 15.1562   3
  -9 -13  -4 234.427 14.5412   2
   9  13  -4 236.755 13.3682   4
   9 -13   4 245.569 14.3582   4
  -9 -13   4 234.802 13.4805   3
   9  13   4 256.341 14.4489   4
  -9 -13   4 225.799 14.3566   2
  -9  13  -4 233.536 14.3955   3
   9 -13  -4 244.846 14.9299   4
 -11 -13  -4 52.5968 6.93286   2
  11  13  -4 47.3882 4.85582   4
  11  13   4 60.1881 5.99863   4
 -11  13  -4 50.4103 5.64441   3
 -11 -13   4 55.2693 6.17569   2
  11 -13  -4 48.6574 6.35144   4
   0 -14  -4 136.218 9.08349   4
   0  14   4 127.657 8.19849   3
   0 -14  -4 125.673 7.82360   2
   0 -14   4 120.429 7.96401   2
   0  14  -4 130.119 8.33488   3
   0 -14   4 126.167 7.35026   2
   0 -14   4 127.152 8.54577   4
   2  14  -4 0.81929 1.96908   3
  -2  14   4 -0.4885 2.02068   3
  -2 -14  -4 1.69723 1.96657   2
   2 -14   4 -3.5944 1.81400   4
   2  14   4 0.83826 1.53971   3
   2 -14  -4 -1.0661 1.07845   2
  -2 -14   4 2.22544 1.98161   4
   2 -14  -4 2.34071 2.47075   4
  -2 -14   4 -0.2457 1.46302   2
   2 -14  -4 0.58329 1.80804   2
  -2  14  -4 1.32553 2.22985   3
  -4  14   4 50.5923 5.69375   3
  -4 -14  -4 55.8273 5.09726   2
   4 -14  -4 44.9062 6.18094   4
   4  14   4 51.3730 5.49093   4
  -4 -14   4 44.6126 4.55158   2
   4  14   4 51.2675 3.97179   3
  -4 -14   4 50.4719 4.69834   4
  -6 -14  -4 12.1255 2.09634   3
  -6 -14  -4 15.9178 3.54524   2
   6 -14   4 17.2655 3.39689   4
  -6  14   4 13.0899 3.71768   3
  -6  14  -4 18.4755 3.61782   3
  -6 -14   4 21.0092 3.81699   3
  -6 -14   4 23.0075 3.69317   2
   6 -14  -4 17.9177 3.90742   4
   6  14   4 18.7217 3.50870   4
  -8 -14  -4 4.14311 2.64909   2
   8 -14   4 2.03918 3.02502   4
  -8  14   4 2.36784 2.87958   3
   8  14  -4 2.29400 2.16926   4
  -8 -14   4 -0.1400 2.56006   3
   8 -14  -4 5.92816 3.55585   4
  -8  14  -4 6.73674 2.97805   3
  -8 -14   4 3.00525 2.76682   2
   8  14   4 5.47611 2.67747   4
  10  14  -4 25.7219 3.62724   4
 -10 -14  -4 35.0051 5.31223   2
 -10  14   4 30.2662 7.81348   3
  10 -14   4 31.8500 7.07474   4
  10  14   4 24.2551 4.13307   4
  10 -14  -4 26.6527 5.01303   4
 -10 -14   4 28.9887 4.55966   2
 -10  14  -4 21.2399 4.32519   3
   1 -15   4 7.73974 1.46398   2
  -1 -15  -4 14.9422 3.40842   4
  -1 -15  -4 9.46313 2.42037   2
  -1  15   4 11.7108 2.89358   3
   1  15  -4 4.31680 2.27554   3
   1  15   4 14.4169 2.52403   3
  -1 -15   4 8.55957 2.74846   4
   1 -15  -4 10.6974 2.55118   2
  -1  15  -4 9.20176 2.76986   3
   1 -15  -4 9.37515 3.25889   4
  -1 -15   4 7.65817 2.06793   2
  -3 -15  -4 3.87210 2.23411   2
   3 -15   4 3.12131 2.53303   4
   3  15  -4 7.67897 2.40822   3
  -3  15   4 2.57341 2.58612   3
  -3  15  -4 4.82907 2.47362   3
   3 -15  -4 7.25008 1.89249   2
   3  15   4 5.18950 1.95021   3
   3 -15  -4 8.34518 3.40129   4
  -3 -15   4 5.31186 3.21823   4
  -3 -15   4 3.03580 1.98797   2
  -5 -15  -4 27.6385 3.93399   2
  -5  15   4 18.8985 3.86924   3
   5 -15   4 26.1915 4.13337   4
   5  15   4 23.9961 2.95770   3
  -5 -15   4 24.8192 3.78536   2
   5  15   4 22.5894 4.11027   4
  -5 -15   4 22.3458 3.53434   3
  -5 -15   4 26.8692 3.83282   4
  -5  15  -4 21.2176 3.84501   3
   5 -15  -4 25.2220 4.42944   4
   7 -15   4 -1.5841 2.71645   4
  -7  15   4 1.38939 2.71930   3
  -7 -15  -4 0.58831 2.58417   2
  -7 -15   4 -1.3012 2.27756   2
  -7  15  -4 3.00452 2.50837   3
   7  15   4 1.60272 2.71699   4
  -7 -15   4 2.49095 2.65753   3
   7 -15  -4 3.00553 3.42271   4
  -9 -15  -4 29.7432 4.93016   2
   9  15  -4 22.7108 3.49674   4
   9  15   4 22.3615 4.21181   4
   9 -15  -4 19.9463 4.70645   4
  -9 -15   4 30.5866 4.83214   2
   0  16  -4 0.81467 2.01267   3
   0 -16  -4 2.16832 2.12834   2
   0 -16  -4 0.13596 2.92658   4
   0 -16   4 2.27699 1.50861   2
   0 -16   4 1.94718 2.45621   4
   0  16   4 -0.2101 1.83387   3
  -2 -16  -4 146.231 9.15068   2
  -2 -16  -4 139.672 10.0160   4
   2  16  -4 146.975 9.18939   3
   2 -16   4 148.685 9.72882   4
  -2  16  -4 146.775 9.50872   3
   2  16   4 138.257 8.73053   3
  -2 -16   4 135.035 8.63725   2
  -2 -16   4 137.597 9.48376   4
   2 -16  -4 166.656 10.5858   4
  -4 -16  -4 9.10124 2.99064   2
   4 -16   4 9.19874 3.11652   4
  -4  16   4 10.1084 3.03911   3
  -4  16  -4 11.2834 3.08629   3
   4  16   4 10.7691 2.44460   3
  -4 -16   4 8.51249 2.84892   2
   4 -16  -4 9.81273 3.50483   4
  -4 -16   4 3.90056 2.60048   4
   6 -16   4 20.7588 4.06934   4
  -6 -16  -4 27.3919 4.35425   2
  -6  16   4 34.1062 5.20437   3
  -6 -16   4 25.2033 4.05623   2
   6  16   4 26.7072 4.27222   4
   6 -16  -4 26.5822 4.96348   4
  -6  16  -4 27.9975 4.48459   3
  -6 -16   4 25.3320 4.22366   3
  -6 -16   4 29.7644 4.23658   4
   8 -16   4 34.7088 5.51506   4
  -8 -16  -4 40.7821 5.56346   2
  -8 -16   4 31.5922 4.36950   3
   8 -16  -4 26.5480 5.16603   4
  -8 -16   4 31.3626 4.55544   2
  -8  16  -4 30.5570 5.62693   3
  -1  17   4 14.1010 2.98994   3
   1  17  -4 12.3626 3.08013   3
   1 -17   4 13.5586 3.33915   4
  -1 -17  -4 13.3382 3.82438   4
  -1  17  -4 14.1501 3.30900   3
   1 -17  -4 14.7251 3.93247   4
   1  17   4 18.3316 3.11565   3
   1 -17  -4 19.3729 3.09446   2
  -1 -17   4 17.6427 2.52911   2
  -1 -17   4 13.0529 3.29124   4
   3  17  -4 59.3849 5.58688   3
   3 -17   4 72.8446 6.12781   4
  -3 -17  -4 62.9494 5.65537   2
  -3 -17  -4 61.8217 6.55638   4
  -3  17   4 67.5807 6.30482   3
   3  17   4 63.1892 5.23057   3
  -3 -17   4 72.4614 5.41737   2
  -3  17  -4 64.6729 6.12319   3
  -3 -17   4 69.8787 6.05710   4
   3 -17  -4 62.8351 6.93826   4
  -5 -17  -4 2.40710 2.53187   2
  -5  17   4 0.40853 2.65046   3
   5 -17   4 -1.3116 2.73597   4
   5  17   4 1.24850 2.27006   3
  -5 -17   4 2.61848 2.53362   4
  -5  17  -4 3.12968 2.58497   3
   5 -17  -4 1.82062 3.29187   4
  -5 -17   4 1.76580 2.60163   2
   7 -17   4 48.8012 5.90578   4
  -7 -17  -4 48.7136 5.64830   2
  -7  17   4 49.3285 6.50996   3
   7 -17  -4 40.8420 7.27630   4
  -7 -17   4 43.4337 5.39796   4
   7  17   4 44.3974 5.47207   4
  -7  17  -4 39.8961 5.31450   3
  -7 -17   4 49.6126 5.51923   2
   0 -18   4 9.86927 3.09731   4
   0  18  -4 10.9211 2.94408   3
   0 -18  -4 6.36646 3.21870   4
   0  18   4 7.70041 2.79906   3
  -2 -18  -4 7.22528 2.66485   2
   2 -18   4 5.52665 2.99412   4
  -2 -18  -4 3.55566 3.08183   4
  -2  18   4 2.54592 2.37791   3
   2  18  -4 8.02199 2.81085   3
   2 -18  -4 7.99465 3.62746   4
  -2  18  -4 2.99688 2.75529   3
   2  18   4 6.21155 2.53821   3
  -2 -18   4 6.94990 2.46410   2
  -2 -18   4 5.60480 2.85263   4
  -4 -18  -4 -0.5484 3.49035   4
  -4  18   4 1.48560 2.69568   3
  -4 -18  -4 -0.9839 2.16537   2
   4  18   4 -2.2881 2.40340   3
  -4 -18   4 2.54650 2.73277   4
  -4  18  -4 3.35829 2.64534   3
  -4 -18   4 0.74586 2.29282   2
  -6  18   4 6.91638 3.21585   3
  -6 -18  -4 12.4279 3.48290   2
   6 -18   4 11.3563 3.66977   4
   6 -18  -4 13.5157 4.37354   4
  -6 -18   4 15.4353 3.53822   2
  -6  18  -4 14.3567 3.68576   3
  -6 -18   4 6.17019 3.34462   3
   1 -19   4 107.282 8.32240   4
   1  19  -4 105.615 7.82797   3
  -1  19   4 105.291 7.78021   3
  -1 -19  -4 102.363 8.93087   4
  -1  19  -4 115.693 8.17568   3
   1  19   4 109.184 7.54556   3
  -1 -19   4 108.764 9.89365   4
   1 -19  -4 102.441 9.00917   4
   3  19  -4 23.4410 3.65666   3
  -3 -19  -4 23.4263 4.72447   4
   3 -19   4 27.6133 4.60312   4
  -3 -19  -4 23.6535 3.90539   2
  -3  19   4 25.7805 4.20091   3
   3 -19  -4 27.7852 5.27704   4
  -3 -19   4 24.6096 4.55873   4
   3  19   4 29.9426 3.97665   3
  -3  19  -4 26.9368 4.20548   3
   0   0   5 0.60065 1.00055   3
   0   0   5 0.42887 0.94181   2
   0   0  -5 0.29880 0.50856   4
   0   0  -5 1.11761 1.21156   2
   0   0  -5 -0.3659 0.76112   3
   0   0   5 0.44501 0.48403   4
   2   0   5 0.64668 0.55817   3
  -2   0  -5 2.46862 1.06191   2
   2   0   5 0.24385 0.54135   3
   2   0   5 0.18973 0.70902   2
  -2   0  -5 -0.8153 0.82092   4
  -2   0   5 0.01012 0.95555   3
   2   0  -5 0.21729 0.84820   2
  -2   0   5 0.18862 0.66806   2
   2   0  -5 0.54877 0.80872   3
   2   0   5 -0.3095 0.84651   4
   4   0  -5 0.36369 0.96955   4
  -4   0   5 -1.1122 0.86287   2
  -4   0  -5 0.97602 0.72828   3
  -4   0  -5 -1.0454 1.24230   4
   4   0  -5 -0.1007 0.99885   2
  -4   0   5 1.86999 1.22325   3
  -4   0  -5 0.26930 1.02879   2
   4   0   5 1.45941 0.73373   3
   4   0   5 0.08764 1.42152   4
   4   0   5 -0.6723 0.83974   2
  -4   0   5 0.14629 0.56035   4
   4   0  -5 -0.2665 0.80897   3
  -6   0   5 0.83785 1.26302   3
   6   0   5 -1.3758 1.63403   4
  -6   0  -5 0.01209 1.14008   2
  -6   0   5 0.16059 0.78236   4
   6   0   5 -0.3219 0.79113   3
   6   0  -5 -0.0334 1.20650   2
   6   0  -5 -3.2178 1.08746   4
   8   0  -5 -0.6531 1.66950   4
   8   0   5 2.49213 2.34274   4
  -8   0  -5 1.38715 1.02196   3
   8   0  -5 -0.6891 1.46107   2
  -8   0   5 0.28137 1.44813   3
  -8   0  -5 0.00568 1.43703   2
  10   0   5 0.61411 1.05746   3
 -10   0  -5 0.26857 1.69716   2
  10   0  -5 1.42576 1.87298   2
  10   0  -5 0.34599 1.86879   4
 -10   0   5 -1.5466 1.75382   3
 -10   0  -5 -0.4681 1.02603   3
  10   0   5 1.18212 2.54213   4
  12   0  -5 0.34574 2.06325   4
 -12   0   5 0.52983 2.15438   3
 -12   0  -5 2.02697 2.21812   2
  12   0   5 2.95780 2.98704   4
 -12   0  -5 -0.4834 1.26611   3
 -12   0   5 -0.9384 2.09977   2
 -14   0  -5 3.91985 2.23252   2
  14   0   5 -0.1538 2.87340   4
 -14   0   5 2.18246 2.29016   3
 -14   0   5 -0.1180 2.39342   2
  14   0  -5 -0.6346 2.05083   4
 -14   0  -5 1.12401 1.44355   3
 -16   0   5 -3.1545 2.74269   2
 -16   0   5 2.78496 2.68319   3
  16   0   5 4.29366 3.23656   4
 -16   0  -5 0.23859 2.99040   2
  16   0  -5 1.47653 2.25896   4
   1   1  -5 277.694 14.6571   3
  -1   1   5 293.837 14.4399   3
   1  -1   5 307.778 14.2952   3
  -1  -1  -5 280.626 14.1895   4
  -1  -1  -5 336.009 16.2495   2
   1  -1   5 287.086 13.9555   4
  -1   1   5 283.312 14.8520   2
  -1   1   5 308.462 13.7400   4
  -1  -1  -5 285.495 14.3537   3
   1  -1   5 267.923 14.6144   2
  -1   1  -5 280.190 14.8243   2
   1   1   5 241.507 13.9779   4
   1  -1  -5 267.802 13.6300   4
   1  -1  -5 267.986 14.1566   3
  -1   1  -5 258.784 14.0297   4
   1   1   5 289.312 14.5809   2
  -1  -1   5 278.572 14.3920   2
   3   1  -5 1667.65 80.8160   2
  -3   1   5 1607.29 80.7330   2
  -3   1   5 1627.53 80.0451   4
  -3  -1  -5 1695.63 80.8593   2
  -3   1   5 1679.98 80.8131   3
   3  -1   5 1714.24 80.6194   4
   3   1  -5 1633.01 79.8683   4
   3  -1   5 1627.77 80.4111   3
   3  -1   5 1630.48 80.6245   2
   3  -1  -5 1579.27 80.1227   4
   3   1   5 1740.12 80.2063   3
  -3  -1   5 1760.29 81.1033   3
  -3   1  -5 1611.72 80.6580   2
   3   1   5 1665.91 80.1540   3
  -3  -1   5 1687.36 80.8046   2
   3   1   5 1857.42 80.9292   4
   3  -1  -5 1653.50 80.7680   2
  -3   1  -5 1699.45 80.3699   3
  -3  -1   5 1634.76 79.9153   4
   3  -1  -5 1603.09 80.5890   3
   5   1  -5 1.96590 0.88153   4
   5  -1   5 4.46465 1.16518   2
  -5   1   5 2.22434 0.79633   4
  -5  -1  -5 2.10032 0.69637   3
   5   1  -5 0.34815 0.95672   3
  -5   1   5 2.24731 1.17650   2
   5  -1   5 3.43203 1.55331   4
  -5   1   5 1.07095 1.15883   3
  -5  -1  -5 3.13917 1.33592   2
   5  -1   5 1.21629 0.94520   3
   5   1  -5 2.77310 1.35890   2
   5   1   5 2.62925 1.84646   4
   5  -1  -5 0.91176 1.06691   4
  -5  -1   5 1.28489 1.27726   3
   5   1   5 3.12523 0.77937   3
   5  -1  -5 2.35770 1.14456   2
  -5   1  -5 2.03999 0.84989   3
  -5  -1   5 2.14980 0.78167   4
   5   1   5 0.86554 0.98138   2
  -5   1  -5 0.56461 1.07892   2
  -7  -1  -5 778.731 38.5605   2
  -7   1   5 774.409 38.5805   3
   7  -1   5 734.814 37.9306   3
   7   1  -5 788.479 37.8469   4
   7  -1   5 767.402 38.7932   4
   7   1  -5 784.417 38.5712   2
  -7  -1  -5 779.114 37.4476   3
  -7   1   5 739.655 37.7414   4
  -7   1  -5 769.256 37.8109   3
   7  -1  -5 815.699 38.2627   4
  -7  -1   5 764.181 38.3688   3
   7  -1  -5 753.344 38.3622   2
   7   1   5 780.259 37.5705   3
  -7   1  -5 774.916 38.3357   2
  -7  -1   5 717.547 37.6336   4
   7   1   5 833.005 39.0917   4
   9  -1   5 36.3809 4.66211   4
   9   1  -5 25.9235 3.43859   2
  -9  -1  -5 25.9850 3.48126   2
  -9   1   5 27.5836 3.65909   3
   9   1  -5 28.4737 2.97499   4
  -9  -1  -5 27.0008 2.20163   3
  -9  -1   5 29.0949 3.50140   3
   9   1   5 25.5233 3.78346   4
   9   1   5 24.4181 2.22431   3
  -9   1  -5 25.5343 3.15461   2
   9  -1  -5 30.0351 3.61818   2
   9  -1  -5 30.3523 3.86501   4
  -9   1  -5 27.0003 2.71180   3
 -11  -1  -5 150.418 9.34515   2
  11  -1   5 130.895 9.90479   4
 -11  -1  -5 137.308 7.77165   3
 -11   1   5 143.606 9.33178   3
  11   1  -5 146.120 8.52991   4
 -11   1  -5 145.820 8.27460   3
  11   1   5 145.250 7.93793   3
  11   1   5 152.817 9.85454   4
 -11  -1   5 145.760 9.18750   3
  11  -1  -5 142.748 9.30278   4
 -11   1  -5 146.279 9.13033   2
 -13  -1  -5 48.6910 3.54317   3
 -13  -1  -5 48.0715 5.07285   2
 -13   1   5 50.4853 5.25658   3
  13   1  -5 54.2011 4.49494   4
 -13   1   5 51.6544 5.20237   2
  13  -1   5 61.6703 6.83828   4
  13   1   5 65.5487 6.06118   4
  13  -1  -5 46.8505 5.00014   4
 -13   1  -5 46.2212 5.18560   2
 -13  -1   5 60.6978 7.09131   2
 -13  -1   5 51.0870 5.02140   3
 -15   1   5 9.72020 2.91899   3
  15  -1   5 14.0211 3.80099   4
 -15  -1  -5 8.96264 3.00646   2
 -15   1   5 2.46635 2.70651   2
  15   1  -5 9.82527 2.36918   4
 -15  -1   5 10.9429 3.53007   2
 -15   1  -5 6.81254 2.95343   2
  15   1   5 9.80795 3.80619   4
  15  -1  -5 12.0502 2.93657   4
   0  -2   5 1375.00 67.3209   4
   0  -2   5 1333.11 67.9325   2
   0   2   5 1465.30 67.4790   4
   0   2  -5 1422.13 68.0200   2
   0   2   5 1423.76 68.2295   2
   0  -2   5 1453.83 67.9173   3
   0  -2  -5 1435.09 68.6721   2
   0  -2  -5 1335.25 67.2954   4
   0  -2   5 1410.08 67.7558   3
   0   2  -5 1447.31 67.4397   4
   0  -2  -5 1327.83 67.5539   3
   0   2   5 1394.76 67.6967   3
  -2  -2  -5 119.881 6.44509   4
   2   2  -5 99.3079 6.69590   3
   2   2  -5 109.615 6.51134   2
   2  -2   5 117.987 6.52354   2
  -2   2   5 115.950 6.82209   2
   2  -2   5 115.308 6.33472   3
  -2   2   5 120.047 6.58112   3
  -2  -2  -5 104.123 6.15169   3
   2   2   5 114.429 6.56342   2
  -2  -2   5 128.873 7.20931   3
  -2   2  -5 124.760 6.48494   4
   2  -2  -5 114.177 5.87639   4
   2   2   5 123.419 6.16480   3
   2  -2  -5 105.936 6.69398   2
   2  -2  -5 112.974 6.37584   3
  -2  -2   5 112.182 6.50979   2
   2  -2  -5 124.700 6.08694   4
  -2  -2   5 117.409 5.77302   4
  -2   2  -5 119.324 6.75984   2
  -2   2  -5 116.153 6.27505   3
  -4   2   5 768.346 38.1547   2
  -4  -2  -5 790.023 38.3804   2
   4   2  -5 755.587 37.3446   4
   4   2  -5 771.842 38.3285   2
  -4   2   5 775.025 38.3507   3
   4  -2   5 783.837 38.0716   4
   4  -2   5 734.226 37.9012   2
  -4   2   5 763.788 37.6178   4
   4  -2   5 769.822 38.0221   3
  -4  -2  -5 877.224 38.8271   4
  -4   2  -5 766.402 38.0115   2
  -4  -2   5 752.975 38.2171   2
   4   2   5 809.557 38.3302   4
  -4   2  -5 773.748 37.8805   3
  -4  -2   5 819.368 38.6033   3
   4  -2  -5 769.605 38.1460   2
   4   2   5 756.193 38.2855   2
  -4  -2   5 787.248 37.5760   4
   4   2   5 774.413 37.3692   3
   4  -2  -5 777.274 37.7939   4
  -4   2  -5 722.021 38.2953   4
   4  -2  -5 768.942 38.1544   3
   6  -2   5 213.055 11.1074   4
   6   2  -5 207.181 10.1712   4
   6  -2   5 192.781 10.6368   2
   6   2  -5 205.483 11.1621   2
   6  -2   5 201.156 10.7439   3
  -6  -2  -5 200.178 9.85334   3
  -6   2   5 183.906 11.0725   3
  -6   2   5 196.089 10.3944   4
  -6  -2  -5 207.820 11.2067   2
  -6  -2   5 193.791 10.9287   3
  -6  -2   5 195.396 10.2661   4
   6   2   5 209.221 11.3101   4
  -6   2  -5 197.164 10.5491   3
  -6   2  -5 205.163 10.8028   2
   6   2   5 193.209 9.91466   3
   6  -2  -5 185.106 10.6405   4
   6  -2  -5 211.400 10.9662   2
   8  -2   5 165.546 9.69303   4
   8   2  -5 161.940 8.54735   4
  -8   2   5 154.710 9.53978   3
   8   2  -5 154.390 9.44742   2
  -8  -2  -5 153.188 7.97464   3
  -8   2  -5 157.468 8.81464   3
   8   2   5 151.667 8.04703   3
  -8   2  -5 155.852 9.05776   2
   8  -2  -5 162.984 9.29237   4
   8  -2  -5 161.859 9.25620   2
   8   2   5 165.464 9.71883   4
  -8  -2   5 153.348 9.12503   3
 -10  -2  -5 283.350 15.7166   2
 -10  -2  -5 284.002 14.0185   3
  10   2  -5 264.643 15.4751   2
  10  -2   5 248.145 15.8089   4
  10   2  -5 280.380 14.5346   4
 -10   2   5 288.650 15.7979   3
  10   2   5 298.001 15.8387   4
  10   2   5 281.462 14.0277   3
 -10  -2   5 264.288 15.1548   3
 -10   2  -5 285.341 14.7993   3
  10  -2  -5 268.823 15.1874   2
  10  -2  -5 285.470 15.6289   4
 -12  -2  -5 6.72189 2.43148   2
  12   2  -5 3.89732 1.91019   4
 -12  -2  -5 4.67091 1.10602   3
 -12   2   5 6.19118 2.49539   2
 -12   2   5 6.43501 2.55216   3
 -12  -2   5 3.35689 2.58699   2
 -12   2  -5 5.90881 1.83082   3
 -12  -2   5 7.81720 2.65220   3
  12   2   5 4.51849 1.59863   3
 -12   2  -5 6.16771 2.33578   2
  12  -2  -5 3.93296 2.64805   4
  14  -2   5 181.534 12.5747   4
 -14   2   5 180.506 11.8678   3
  14   2  -5 185.460 10.5934   4
 -14  -2  -5 185.425 11.9653   2
 -14   2   5 200.216 12.1396   2
 -14   2  -5 166.323 10.4598   3
 -14   2  -5 192.962 11.5147   2
 -14  -2   5 192.972 11.5673   3
  14  -2  -5 183.726 11.6689   4
  14   2   5 188.674 11.9757   4
 -14  -2   5 214.199 12.4540   2
 -16   2   5 3.35495 2.95613   2
  16  -2   5 3.85144 3.37932   4
  16   2  -5 -0.7537 2.09619   4
 -16  -2  -5 4.27038 2.90732   2
 -16   2   5 2.48694 2.50656   3
 -16  -2   5 6.27144 2.82823   3
 -16   2  -5 3.85428 3.02137   2
  16  -2  -5 1.26859 2.37800   4
  16   2   5 -1.1803 2.75100   4
  -1  -3  -5 267.844 13.5884   4
   1  -3   5 283.223 14.3417   2
  -1   3   5 282.934 13.6880   4
   1  -3   5 270.311 13.6795   4
   1  -3   5 272.221 13.9670   3
  -1  -3  -5 266.798 14.1642   2
  -1   3   5 249.161 14.3346   2
  -1  -3  -5 263.998 13.5887   3
  -1   3   5 267.103 13.9805   3
   1   3  -5 259.383 13.9482   2
   1   3   5 271.063 13.6823   3
  -1  -3   5 279.893 14.1175   3
  -1  -3   5 275.917 14.0298   3
  -1   3  -5 289.243 13.8794   4
   1  -3  -5 272.239 13.8833   3
   1   3   5 271.049 14.1446   2
   1   3   5 285.833 14.1142   4
  -1  -3   5 281.090 14.0214   2
  -1   3  -5 279.919 14.1412   2
   1  -3  -5 276.806 14.7154   2
  -1   3  -5 276.027 13.9135   3
  -1  -3   5 273.345 13.5009   4
   1  -3  -5 271.207 13.5013   4
  -1  -3   5 282.754 13.4962   4
   3   3  -5 -1.4540 0.86389   2
   3  -3   5 1.17700 0.99373   4
   3   3  -5 1.39229 0.59277   4
   3  -3   5 0.59324 0.72786   2
  -3  -3  -5 1.96696 1.10397   2
   3  -3   5 1.32589 1.00466   3
  -3   3   5 0.13050 1.11581   3
  -3  -3  -5 3.81584 1.22225   4
  -3   3   5 -0.2324 1.06933   2
   3   3  -5 1.21322 1.23011   3
   3   3   5 0.85355 0.52564   3
   3   3   5 1.22423 0.65083   3
  -3   3  -5 0.31990 1.05033   4
   3   3   5 0.84815 0.97962   2
  -3  -3   5 1.46249 0.93745   2
  -3   3  -5 0.76996 1.18446   2
  -3  -3   5 0.98975 0.72462   4
  -3  -3   5 4.84072 1.80710   3
   3   3   5 -0.2108 1.11473   4
   3  -3  -5 1.27445 0.98861   4
   3  -3  -5 1.14107 0.98299   3
   3  -3  -5 -0.1084 1.02220   2
  -3   3  -5 0.70776 0.98115   3
   5  -3   5 335.485 17.2291   3
  -5   3   5 326.344 17.5438   3
   5  -3   5 330.839 17.1558   4
  -5   3   5 322.673 17.1216   2
   5   3  -5 337.910 17.4666   2
  -5   3   5 331.413 17.0401   4
   5   3  -5 346.411 17.8343   3
   5  -3   5 333.466 16.8784   2
  -5  -3  -5 332.389 17.5169   2
   5   3  -5 342.150 16.5776   4
  -5   3  -5 324.953 17.0101   3
   5  -3  -5 339.248 17.0559   4
   5  -3  -5 333.471 17.1387   2
  -5  -3   5 325.596 16.8664   4
  -5   3  -5 336.117 16.9636   2
  -5  -3   5 361.108 17.6543   3
   5   3   5 318.097 17.3344   4
   7   3  -5 20.8736 3.03502   2
   7   3  -5 20.2883 1.95679   4
   7  -3   5 23.1191 2.37105   2
  -7  -3  -5 22.9597 3.25574   2
   7  -3   5 24.3621 3.02519   4
  -7   3   5 21.6766 3.23332   3
  -7   3  -5 24.5316 2.66592   2
  -7  -3   5 21.2528 2.33508   4
  -7  -3   5 25.3207 3.01909   3
  -7   3  -5 20.5340 2.61492   3
   7   3   5 24.4135 3.28956   4
   7  -3  -5 25.4614 2.84300   2
   7  -3  -5 21.0204 2.80896   4
   9  -3   5 33.4494 4.18889   4
  -9  -3  -5 31.8937 4.07920   2
   9   3  -5 31.7969 3.93278   2
  -9   3   5 33.5997 4.25551   3
   9   3  -5 32.7094 2.90718   4
   9  -3  -5 37.3882 3.92679   2
  -9  -3   5 32.3592 3.61846   3
   9  -3  -5 36.5974 4.06215   4
  -9   3  -5 35.1023 3.45535   2
  -9   3  -5 30.4576 3.43519   3
   9   3   5 29.8385 4.06766   4
  11   3  -5 71.7408 4.78604   4
 -11   3   5 71.0584 6.11969   3
 -11  -3  -5 67.0887 6.13671   2
  11  -3   5 63.2290 6.61055   4
 -11  -3   5 72.7418 6.20461   2
  11  -3  -5 76.8697 5.66879   2
 -11   3  -5 68.2466 5.43583   2
 -11  -3   5 77.8416 5.64697   3
  11   3   5 68.2754 6.00494   4
  11  -3  -5 71.0037 6.15151   4
 -11   3  -5 70.2043 5.26128   3
  13   3  -5 6.16341 1.99191   4
 -13   3   5 5.35134 2.58666   2
 -13  -3  -5 7.22147 2.89865   2
 -13   3   5 6.60489 2.84756   3
  13  -3   5 5.03318 3.40260   4
  13  -3  -5 2.68007 2.90952   4
 -13   3  -5 9.51824 2.28283   3
  13   3   5 4.49770 2.97268   4
 -13  -3   5 4.52215 2.85896   2
 -13   3  -5 7.68072 2.38822   2
 -13  -3   5 3.05180 2.12084   3
 -15   3   5 19.7724 3.85450   2
 -15   3   5 20.7455 4.14719   3
 -15  -3  -5 19.8698 4.14788   2
  15   3  -5 11.2837 2.50255   4
  15  -3   5 15.6796 4.16614   4
 -15  -3   5 20.5860 3.35641   3
 -15  -3   5 18.5557 4.03885   2
  15  -3  -5 21.2594 4.02797   4
  15   3   5 13.2187 3.42807   4
 -15   3  -5 14.3240 2.75440   3
   0  -4   5 5549.44 268.358   3
   0  -4   5 5394.46 268.206   2
   0   4   5 5998.58 268.196   4
   0   4   5 5534.00 268.469   2
   0   4  -5 5414.02 268.261   3
   0   4  -5 5546.34 268.202   2
   0  -4  -5 5676.22 268.134   3
   0  -4  -5 5485.53 267.880   4
   0  -4  -5 5535.71 268.538   2
   0   4  -5 5815.96 268.115   4
   2  -4   5 231.957 12.1488   3
   2   4  -5 229.149 12.1349   2
  -2  -4  -5 233.432 12.3483   2
  -2  -4  -5 233.310 11.4977   3
  -2  -4  -5 221.426 11.7462   4
  -2   4   5 232.070 12.2937   3
   2  -4   5 221.786 12.0563   2
   2  -4   5 241.695 11.9654   4
  -2   4   5 238.215 12.5819   2
  -2  -4   5 227.946 12.1688   3
  -2  -4   5 245.516 12.3245   3
  -2   4  -5 229.406 12.0665   2
   2   4   5 232.551 12.0940   4
   2  -4  -5 207.239 12.4380   2
   2  -4  -5 235.040 11.6627   4
  -2   4  -5 240.426 12.0893   3
   2   4   5 223.875 12.1985   2
   2  -4  -5 237.291 11.9832   4
  -2  -4   5 234.517 11.6304   4
  -2  -4   5 234.775 12.1241   2
  -2  -4   5 238.286 11.6077   4
   2   4   5 222.754 11.5930   3
   2  -4  -5 225.356 12.0754   3
   4  -4   5 1946.73 94.4061   2
  -4  -4  -5 1942.60 95.1778   2
  -4   4   5 2006.89 95.3030   3
   4  -4   5 1866.33 94.7235   4
   4   4  -5 1996.81 94.1974   4
   4  -4   5 1931.77 95.0162   3
   4   4  -5 1992.49 95.1088   2
  -4   4  -5 1985.25 94.6801   2
   4  -4  -5 2056.24 94.8052   4
  -4   4  -5 1925.83 94.7981   3
  -4  -4   5 1884.42 94.4016   4
   4  -4  -5 1999.75 94.7807   2
  -4  -4   5 1955.73 95.4968   3
  -6   4   5 1231.07 59.4220   3
  -6   4   5 1139.50 58.4463   4
  -6  -4  -5 1240.37 59.3215   2
   6   4  -5 1222.28 58.0683   4
   6   4  -5 1212.14 59.1896   2
   6  -4   5 1228.71 58.8794   4
   6  -4   5 1221.92 58.3689   2
  -6   4   5 1176.39 58.7098   2
   6  -4  -5 1207.63 58.6610   2
  -6  -4   5 1146.73 58.6467   4
  -6   4  -5 1238.94 58.4785   2
  -6   4  -5 1227.11 58.8137   3
  -6  -4   5 1333.06 59.2421   3
   6  -4  -5 1192.38 58.7745   4
   6   4   5 1018.57 58.7987   4
  -8   4   5 260.794 14.9286   3
   8   4  -5 283.747 14.8938   2
  -8  -4  -5 268.312 14.9118   2
   8   4  -5 263.486 13.5122   4
   8  -4   5 277.426 14.6090   4
  -8  -4   5 277.181 14.3308   3
   8  -4  -5 243.023 14.3295   4
   8  -4  -5 264.664 14.1570   2
  -8   4  -5 262.532 14.1648   2
   8   4   5 245.252 14.5173   4
  -8   4  -5 271.225 14.0279   2
  -8   4  -5 265.171 14.3124   3
 -10   4   5 821.059 41.2046   3
  10   4  -5 807.378 39.5801   4
  10  -4   5 803.084 40.8427   4
 -10  -4  -5 855.975 41.2574   2
 -10   4  -5 822.496 40.3680   3
  10  -4  -5 778.513 40.5573   4
  10  -4  -5 818.058 40.2734   2
 -10  -4   5 782.945 40.7931   3
  10   4   5 739.307 40.5769   4
 -10   4  -5 835.004 40.1698   2
  12   4  -5 115.225 6.90890   4
 -12   4   5 120.364 7.83610   2
  12  -4   5 124.853 8.89541   4
 -12   4   5 106.435 8.42133   3
  12  -4  -5 109.631 8.23050   4
 -12  -4   5 122.304 8.59885   2
 -12  -4   5 114.740 7.63112   3
 -12   4  -5 108.305 7.46951   3
 -12   4  -5 113.811 7.55121   2
  12   4   5 113.389 8.19840   4
  14   4  -5 213.622 12.0513   4
  14  -4   5 206.793 14.2674   4
 -14  -4  -5 225.600 13.8110   2
 -14   4   5 230.580 13.9048   3
 -14   4   5 225.972 13.1333   2
 -14   4  -5 212.157 12.5115   3
  14  -4  -5 204.379 13.6757   4
 -14  -4   5 242.481 14.0951   2
 -14  -4   5 233.037 12.9400   3
  14   4   5 216.274 13.5151   4
 -14   4  -5 225.065 12.8624   2
  -1   5   5 1067.94 52.4501   3
   1  -5   5 1026.49 52.1421   2
  -1   5   5 1070.86 52.4099   2
   1   5  -5 1092.01 52.2536   2
  -1  -5  -5 1059.10 52.4858   2
  -1  -5  -5 1077.88 51.9314   4
  -1   5   5 1124.68 52.2261   4
   1  -5   5 1071.28 52.1360   4
  -1  -5  -5 1072.49 51.9647   3
   1   5  -5 1063.31 52.2826   3
  -1   5  -5 1050.28 51.9656   2
  -1  -5   5 1107.79 51.9691   4
  -1  -5   5 1097.75 52.0179   4
  -1  -5   5 1062.02 52.2204   2
  -1   5  -5 1083.43 52.3403   3
   1  -5  -5 1039.63 51.9029   4
   1   5   5 1141.07 52.3450   4
   1   5   5 1085.96 52.1073   3
   1  -5  -5 1020.75 52.2079   3
   1   5   5 1021.56 52.3623   2
  -1   5  -5 1095.71 52.6723   4
  -1  -5   5 1059.55 52.3460   3
   1  -5  -5 1082.77 52.8156   2
  -3   5   5 751.815 37.3592   3
   3   5  -5 749.958 37.1020   2
  -3  -5  -5 746.522 36.1403   3
  -3  -5  -5 754.632 37.2756   2
  -3   5   5 680.491 37.2374   2
   3   5  -5 802.361 36.4734   4
   3  -5   5 725.504 36.8524   4
   3  -5   5 759.018 36.5108   2
  -3   5  -5 741.003 36.6931   2
  -3  -5   5 739.515 36.5120   4
  -3  -5   5 736.909 36.9656   3
   3   5   5 744.137 37.0484   4
  -3  -5   5 723.763 37.0064   2
  -3  -5   5 762.358 37.3597   3
   3  -5  -5 760.704 36.5963   4
   3  -5  -5 795.354 37.0177   4
   3   5   5 751.736 36.2310   3
   3  -5  -5 771.389 37.1161   2
  -3   5  -5 734.219 36.9694   3
   5  -5   5 1048.52 51.8625   4
  -5   5   5 1008.52 51.8872   2
   5   5  -5 1085.42 52.2200   2
  -5   5   5 1099.17 52.5351   3
  -5  -5  -5 1079.49 52.3345   2
  -5   5   5 1057.04 51.9268   4
   5   5  -5 1084.19 51.2265   4
   5  -5   5 1050.86 51.2420   2
  -5  -5   5 914.079 52.2215   3
  -5   5  -5 1077.94 51.9667   3
  -5  -5   5 1132.47 51.6446   4
   5  -5  -5 1057.23 51.6404   2
   5   5   5 931.132 51.9002   4
   5  -5  -5 1139.07 52.0255   4
  -5   5  -5 1102.43 51.5562   2
   7  -5   5 127.557 7.49209   4
  -7   5   5 126.400 8.05573   3
   7   5  -5 116.862 6.50848   4
   7   5  -5 120.422 7.69267   2
  -7  -5  -5 113.458 7.70713   2
  -7   5  -5 115.085 6.69218   2
   7  -5  -5 121.159 6.97465   2
   7  -5  -5 119.787 7.47344   4
  -7   5  -5 118.896 7.35820   3
  -7  -5   5 125.148 7.47371   3
   7   5   5 96.4300 7.27918   4
   9  -5   5 846.949 40.6412   4
   9   5  -5 818.158 39.4909   4
  -9  -5  -5 850.117 41.1609   2
  -9   5   5 805.582 41.1102   3
   9   5   5 697.281 40.3366   4
   9  -5  -5 809.702 40.0410   2
   9  -5  -5 733.371 40.4236   4
  -9   5  -5 829.541 40.4442   3
  -9   5  -5 844.558 39.8921   2
  -9  -5   5 827.133 40.1708   3
  11  -5   5 41.1077 4.77187   4
 -11   5   5 30.6712 4.67386   3
  11   5  -5 29.0944 3.05012   4
 -11  -5  -5 31.3507 4.45202   2
 -11   5  -5 42.6378 4.40912   3
 -11  -5   5 30.5197 4.39995   2
  11  -5  -5 27.8626 4.36079   4
  11   5   5 32.8583 4.47905   4
 -11  -5   5 35.7771 3.67327   3
 -11   5  -5 35.8824 3.78887   2
 -13   5   5 159.161 11.3462   3
  13   5  -5 172.993 9.75582   4
  13  -5   5 174.536 11.7464   4
 -13  -5  -5 187.951 11.6822   2
 -13   5   5 183.622 10.7185   2
 -13   5  -5 177.028 10.3465   2
  13   5   5 147.505 10.8071   4
 -13  -5   5 173.008 10.4049   3
 -13  -5   5 180.477 11.6110   2
  13  -5  -5 173.183 11.3329   4
 -13   5  -5 179.440 10.5323   3
  15  -5   5 81.6218 8.50866   4
 -15   5   5 109.783 8.28616   3
 -15   5   5 105.350 8.25516   2
 -15  -5  -5 104.577 8.96430   2
  15   5  -5 84.5520 6.08708   4
 -15  -5   5 103.647 8.14341   3
 -15   5  -5 86.4898 6.75854   3
 -15   5  -5 100.049 7.19347   2
  15  -5  -5 92.9481 8.08911   4
   0   6  -5 386.815 18.4113   3
   0   6  -5 375.910 18.0975   2
   0   6   5 358.999 18.3354   3
   0  -6  -5 337.523 18.0962   3
   0  -6   5 358.688 18.0650   2
   0  -6  -5 339.778 17.8846   4
   0   6   5 346.499 18.2788   2
   0  -6  -5 342.421 18.3688   2
   0   6   5 397.020 18.4264   4
   0  -6   5 365.630 18.1191   4
   0  -6   5 347.529 18.1142   4
  -2  -6  -5 128.265 7.56012   2
  -2  -6  -5 124.325 6.75108   3
   2  -6   5 130.414 7.27644   4
  -2   6   5 124.991 7.23023   2
   2   6  -5 134.245 7.34804   2
  -2   6   5 130.725 7.66593   3
   2  -6   5 127.108 7.17801   2
   2   6  -5 120.160 7.24520   3
  -2  -6   5 133.273 7.17063   4
  -2  -6   5 133.397 7.04771   4
  -2   6  -5 128.335 7.37943   3
   2  -6  -5 111.001 7.71011   2
   2  -6  -5 124.197 6.91971   4
   2   6   5 143.567 7.58581   4
   2   6   5 118.153 6.83075   3
  -2  -6   5 126.108 7.20825   2
   2  -6  -5 133.365 7.47419   4
  -2   6  -5 126.859 6.72896   2
   4   6  -5 3.43982 1.08307   4
  -4   6   5 1.63809 1.48164   2
   4   6  -5 2.63314 1.49859   2
   4  -6   5 3.74554 0.84727   2
   4  -6   5 1.80986 1.39447   4
  -4  -6  -5 3.25435 1.59970   2
  -4   6   5 1.13392 1.43988   3
  -4   6  -5 1.97586 1.03133   2
  -4  -6   5 2.48853 1.13766   4
  -4  -6   5 1.40870 1.75363   3
  -4   6  -5 1.68046 1.21653   3
   4  -6  -5 2.69131 1.25576   2
   4   6   5 3.02182 1.64899   4
   4  -6  -5 0.99878 1.48530   4
   6   6  -5 60.4037 4.03083   4
   6  -6   5 66.6869 3.82916   2
  -6  -6  -5 65.2832 5.16164   2
  -6   6   5 62.2753 5.31504   3
   6  -6   5 62.8166 4.80633   4
   6   6  -5 72.0829 7.20579   2
  -6   6   5 65.5185 4.80273   2
   6  -6  -5 63.8406 5.04966   4
  -6   6  -5 68.7916 4.88075   3
   6  -6  -5 68.4799 4.38082   2
  -6   6  -5 65.5441 4.22067   2
   6   6   5 64.8903 5.05998   4
  -8  -6  -5 73.3369 5.75488   2
   8   6  -5 65.1870 4.25512   4
  -8   6   5 63.0772 5.66524   3
   8   6  -5 63.2834 5.36255   2
   8  -6   5 62.1703 5.11072   4
  -8   6  -5 67.8092 4.30777   2
   8  -6  -5 66.5641 4.57429   2
   8   6   5 55.8220 5.16627   4
  -8   6  -5 62.2723 5.03607   3
  -8  -6   5 63.0944 4.89447   3
  10   6  -5 25.2238 2.69725   4
 -10   6   5 27.5301 4.34365   3
  10  -6   5 19.1500 3.64109   4
 -10  -6  -5 28.1950 4.19358   2
 -10   6  -5 25.7238 3.63450   3
  10  -6  -5 24.1221 3.89411   4
 -10  -6   5 22.7809 3.75165   2
  10  -6  -5 29.5222 3.38745   2
 -10  -6   5 21.8845 3.35186   3
 -10   6  -5 25.3678 2.95995   2
  10   6   5 27.5240 3.98267   4
  12   6  -5 0.23745 1.48840   4
 -12  -6  -5 1.51272 2.39106   2
 -12   6   5 1.88997 1.90426   2
  12  -6   5 5.60831 3.08629   4
 -12   6   5 0.28160 2.53712   3
 -12  -6   5 1.49660 1.75928   3
  12   6   5 -2.7307 2.13169   4
 -12  -6   5 -0.1171 2.30247   2
  12  -6  -5 0.97183 2.62619   4
 -12   6  -5 0.09341 1.99191   3
 -12   6  -5 0.53491 1.85257   2
 -14  -6  -5 3.04163 2.81983   2
  14   6  -5 1.15121 1.88391   4
  14  -6   5 -1.5764 2.92998   4
 -14   6   5 3.27250 3.19668   3
 -14   6   5 1.99858 2.17215   2
  14   6   5 4.15430 2.71234   4
 -14  -6   5 2.06706 2.06852   3
 -14   6  -5 5.32522 2.70969   2
 -14  -6   5 1.24786 2.72285   2
  14  -6  -5 3.26311 3.33459   4
 -14   6  -5 0.14206 2.05175   3
  -1   7   5 44.0395 3.18306   2
   1  -7   5 43.4297 2.94978   2
  -1  -7  -5 44.3852 3.53059   2
   1   7  -5 41.0846 3.34924   3
   1  -7   5 38.6249 3.27140   4
  -1   7   5 40.5305 3.45134   3
   1   7  -5 43.9186 3.24339   2
  -1   7  -5 36.0034 3.29589   3
   1   7   5 39.7892 3.49181   4
   1  -7  -5 44.5032 3.74569   4
  -1  -7   5 38.7130 3.04467   2
  -1  -7   5 42.3417 3.16014   4
  -1   7  -5 41.4350 2.86064   2
   1   7   5 41.6696 3.31672   2
   1   7   5 41.3965 3.16292   3
   1  -7  -5 46.2994 3.63319   2
  -1  -7   5 46.9931 3.12903   4
  -3  -7  -5 948.925 47.0297   3
   3  -7   5 941.701 47.7448   4
   3   7  -5 996.577 47.3843   4
  -3  -7  -5 950.515 48.0621   2
   3   7  -5 981.246 47.8935   2
   3  -7   5 993.894 47.0520   2
  -3   7   5 984.133 48.3016   3
  -3   7   5 1001.22 47.6967   2
  -3   7  -5 963.683 46.9151   2
   3   7   5 955.804 47.0935   3
   3  -7  -5 1006.29 48.0338   4
   3  -7  -5 924.236 47.8585   2
   3   7   5 1022.04 48.0123   4
  -3  -7   5 981.363 47.7768   3
  -3  -7   5 933.888 47.3860   4
   5   7  -5 44.7559 3.09611   4
   5  -7   5 38.8490 2.43721   2
  -5   7   5 50.5991 6.44370   3
  -5  -7  -5 37.5711 4.41736   2
  -5   7   5 41.1035 4.58781   2
   5   7  -5 57.1813 4.24534   2
   5  -7  -5 34.1400 3.01446   2
  -5   7  -5 40.7153 2.58366   2
   5  -7  -5 49.2009 4.08809   4
  -5   7  -5 41.9359 3.70655   3
  -5  -7   5 42.6792 4.46852   3
   5   7   5 42.3541 4.44919   4
   7  -7   5 380.975 19.7878   4
  -7   7   5 347.789 19.6242   2
   7   7  -5 389.530 20.1742   2
  -7  -7  -5 369.359 20.2349   2
   7   7  -5 374.678 18.9593   4
  -7   7   5 375.648 20.4873   3
   7  -7  -5 372.997 19.0633   2
   7   7   5 359.381 19.8820   4
  -7  -7   5 351.872 19.8965   3
  -7   7  -5 383.702 19.9126   3
  -7   7  -5 407.342 18.5790   2
   7  -7  -5 371.674 21.4499   4
  -7   7  -5 386.433 18.9875   2
  -9  -7  -5 23.6513 3.76108   2
   9  -7   5 18.5536 3.32454   4
  -9   7   5 22.8262 3.95051   3
   9   7  -5 23.4158 2.61151   4
  -9   7  -5 24.4207 2.70500   2
  -9   7  -5 24.2364 3.51224   3
  -9  -7   5 21.7614 3.00221   3
   9  -7  -5 21.1990 3.71686   4
   9   7   5 17.4831 3.34326   4
  -9   7  -5 26.6669 2.46067   2
  -9  -7   5 28.7779 4.22013   2
   9  -7  -5 20.2703 2.63846   2
  11  -7   5 16.1830 3.47544   4
 -11   7   5 19.1522 5.08376   3
 -11   7   5 14.8422 2.58219   2
 -11  -7  -5 16.5201 3.71580   2
  11   7  -5 16.6784 2.31533   4
 -11   7  -5 13.0623 2.24349   2
  11  -7  -5 16.6923 3.69218   4
 -11   7  -5 18.2662 3.21242   3
  11   7   5 12.6430 3.28536   4
 -11  -7   5 11.5285 3.30161   2
 -11  -7   5 12.6350 2.46675   3
 -13  -7  -5 31.5367 4.89364   2
 -13   7   5 29.3129 4.66706   3
 -13   7   5 30.1858 3.54691   2
  13  -7   5 22.8373 4.33304   4
  13   7  -5 28.8501 3.24902   4
 -13  -7   5 42.8089 5.66391   2
 -13  -7   5 28.9629 3.61019   3
  13  -7  -5 25.3685 4.40536   4
  13   7   5 17.3263 3.87167   4
 -13   7  -5 31.2997 3.41871   2
 -13   7  -5 34.8867 4.26505   3
  15   7  -5 4.86924 2.26774   4
 -15  -7  -5 0.13124 2.93482   2
  15  -7   5 8.83613 3.98404   4
 -15  -7   5 -0.1152 2.70665   2
 -15   7  -5 3.04062 2.26101   3
  15   7   5 -2.0117 2.61654   4
  15  -7  -5 2.15356 3.46208   4
   0  -8   5 36.8459 2.78611   2
   0   8  -5 39.2097 2.87208   2
   0   8   5 36.4585 3.22350   3
   0   8   5 38.3824 3.48780   4
   0  -8   5 36.1548 3.14130   4
   0  -8  -5 31.1691 3.17921   3
   0   8  -5 33.8855 3.16893   3
   0   8   5 36.2291 2.99909   2
   0  -8  -5 34.1432 3.13581   2
  -2  -8  -5 534.245 29.4278   3
  -2   8   5 603.259 30.1623   3
   2  -8   5 595.973 29.7672   4
  -2   8   5 570.650 29.3788   2
  -2  -8  -5 583.969 29.9521   2
   2   8  -5 579.405 29.6404   3
   2   8  -5 611.608 29.7104   2
   2  -8   5 581.681 29.3382   2
   2  -8  -5 610.311 30.0815   4
  -2   8  -5 589.976 29.8606   3
  -2   8  -5 628.186 28.9639   2
   2   8   5 591.044 29.3467   3
   2  -8  -5 602.458 30.2624   2
  -2  -8   5 591.885 29.5448   4
   2   8   5 626.405 29.9749   4
  -4   8   5 3.46335 1.37364   2
  -4  -8  -5 6.03232 0.92943   3
   4   8  -5 4.50009 1.45313   4
   4   8  -5 6.60442 2.01075   2
   4  -8   5 6.68277 2.45659   4
  -4  -8  -5 4.95925 1.83492   2
  -4  -8   5 5.45859 2.01435   3
   4  -8  -5 5.41756 2.13112   4
   4   8   5 3.67218 1.96553   4
   4   8   5 5.80563 0.95134   3
   4  -8  -5 6.08494 1.56302   2
  -4   8  -5 4.68926 1.83363   3
  -6  -8  -5 389.519 20.8831   2
   6   8  -5 380.852 20.7093   2
  -6   8   5 366.294 20.1522   2
   6  -8   5 372.561 20.4032   4
  -6   8   5 413.697 21.3154   3
   6   8  -5 377.636 19.7454   4
  -6  -8   5 412.512 21.2023   3
   6   8   5 407.340 20.7466   4
   6  -8  -5 394.737 19.6805   2
  -6   8  -5 374.082 20.5520   3
   6  -8  -5 425.062 21.6447   4
  -8  -8  -5 43.3150 4.97210   2
  -8   8   5 49.3547 5.04710   3
  -8   8   5 43.5335 4.28148   2
   8  -8   5 39.2832 4.28071   4
   8   8  -5 43.0231 3.93091   4
   8  -8  -5 33.6121 3.19264   2
  -8  -8   5 47.1167 4.50064   3
   8   8   5 43.1089 4.70610   4
  -8  -8   5 45.8071 5.11883   2
  -8   8  -5 48.3197 4.44243   3
   8  -8  -5 40.0129 4.74689   4
  10   8  -5 5.13325 1.84811   4
 -10   8   5 6.47058 3.13972   3
  10  -8  -5 4.50569 2.77699   4
 -10   8  -5 5.33858 1.36531   2
  10   8   5 7.08880 3.00363   4
 -10  -8   5 6.63827 2.23979   3
 -10   8  -5 6.52289 2.46444   3
  12   8  -5 182.426 10.4293   4
  12  -8   5 192.911 12.0678   4
 -12  -8  -5 195.230 12.5063   2
 -12   8   5 213.141 12.6076   3
 -12   8  -5 197.963 11.5759   3
  12  -8  -5 150.981 12.3181   4
 -12  -8   5 186.690 10.7452   3
 -12  -8   5 192.372 12.4774   2
  12   8   5 182.036 11.7184   4
 -12   8  -5 185.165 10.1777   2
 -14   8   5 31.3881 5.03106   3
  14  -8   5 30.0664 5.55708   4
  14   8  -5 26.9233 3.30948   4
 -14  -8  -5 32.9519 5.99547   2
 -14  -8   5 37.5179 5.48944   2
 -14   8  -5 36.5411 4.59689   3
  14  -8  -5 32.9171 5.26462   4
  -1  -9  -5 0.69071 1.27640   3
   1   9  -5 1.30418 1.19566   2
   1  -9   5 1.30132 1.31057   4
   1  -9   5 1.40318 0.93018   2
  -1  -9  -5 2.86852 1.35805   2
   1   9  -5 1.23980 1.34160   3
  -1   9   5 -0.8400 1.37233   3
  -1   9   5 1.24155 1.11134   2
   1  -9  -5 1.74411 1.77995   4
   1   9   5 0.12096 1.19219   3
  -1  -9   5 0.16702 0.99360   2
   1   9   5 0.16349 1.67929   4
   1  -9  -5 2.99423 1.44141   2
  -1   9  -5 0.61883 1.38710   3
  -1  -9   5 2.30956 1.36370   4
  -3  -9  -5 353.814 18.1059   3
  -3   9   5 348.989 18.2833   2
   3   9  -5 340.667 18.6702   3
  -3  -9  -5 375.710 19.1599   2
   3  -9   5 360.635 19.4716   4
   3   9  -5 368.757 18.8527   2
  -3   9   5 377.326 20.2081   3
   3  -9  -5 390.354 19.3683   4
   3   9   5 364.048 18.1652   3
  -3  -9   5 367.895 18.6745   4
   3  -9  -5 314.798 18.7034   2
   3   9   5 388.366 19.1928   4
  -3   9  -5 359.304 19.0161   3
  -5   9   5 51.2429 4.98378   3
  -5  -9  -5 47.9981 4.69263   2
   5   9  -5 63.6962 4.13647   4
   5  -9   5 54.6385 4.69770   4
  -5   9   5 52.9922 4.05499   2
  -5  -9   5 46.4188 4.92924   3
   5  -9  -5 58.0933 3.71219   2
   5   9   5 64.2271 5.05859   4
   5  -9  -5 52.1343 5.04004   4
  -5   9  -5 50.8837 4.55058   3
  -7  -9  -5 81.7515 6.49346   2
  -7   9   5 94.9415 7.15016   3
   7  -9   5 85.5508 6.34579   4
  -7   9   5 88.6852 5.72183   2
   7   9  -5 86.0878 5.57112   4
   7  -9  -5 82.5827 6.68621   4
  -7   9  -5 90.2919 6.49487   3
  -7  -9   5 86.7171 6.61336   2
  -7  -9   5 80.0676 6.52927   3
   7   9   5 84.9006 6.66439   4
   7  -9  -5 89.7434 5.19578   2
   9   9  -5 19.3092 2.60545   4
   9  -9   5 16.0180 3.21202   4
  -9   9   5 7.60745 2.80660   2
  -9  -9  -5 18.6044 3.67278   2
  -9   9   5 13.1381 3.48490   3
   9  -9  -5 16.6325 2.05784   2
  -9   9  -5 14.0803 3.05958   3
   9  -9  -5 15.8518 3.68069   4
   9   9   5 17.9866 3.52781   4
  -9  -9   5 13.8403 3.19463   2
  11   9  -5 3.98584 1.88371   4
 -11  -9  -5 7.11783 2.94216   2
 -11   9   5 4.68325 3.03797   3
  11  -9   5 6.13120 2.88846   4
 -11   9   5 3.09475 1.81420   2
  11  -9  -5 7.01413 3.53256   4
 -11   9  -5 4.63854 2.31769   3
 -11  -9   5 5.19698 1.98772   3
 -11  -9   5 5.23819 2.90374   2
  11   9   5 -0.3375 2.53937   4
 -13  -9  -5 11.5697 3.50560   2
  13  -9   5 14.8223 3.63961   4
  13   9  -5 9.47874 2.38748   4
 -13   9   5 9.38349 4.07111   3
  13  -9  -5 5.72706 3.50979   4
 -13   9  -5 8.61291 2.91545   3
 -13  -9   5 3.37233 2.84199   2
  13   9   5 17.8427 3.82426   4
   0 -10  -5 530.979 27.0582   2
   0 -10   5 538.053 27.2006   4
   0 -10   5 528.549 26.5930   2
   0  10   5 539.941 27.2241   3
   0  10  -5 535.151 27.1848   3
  -2 -10  -5 26.9937 3.40286   2
  -2  10   5 20.9887 2.38251   2
  -2  10   5 22.8141 3.96670   3
   2 -10   5 20.1886 2.16260   2
   2 -10   5 18.5098 1.71888   2
   2 -10   5 18.8401 2.81944   4
  -2 -10  -5 19.7402 2.69320   3
   2  10  -5 19.7010 2.98690   3
   2 -10  -5 27.3756 3.43765   2
  -2  10  -5 17.0648 2.81068   3
   2  10   5 20.4914 3.09932   4
   2 -10  -5 25.1686 3.46759   4
   2  10   5 21.1086 2.50688   3
  -2 -10   5 23.6993 2.86523   4
  -4 -10  -5 87.2378 5.22564   3
  -4  10   5 87.7838 6.86419   3
   4 -10   5 84.9207 6.40502   4
  -4 -10  -5 97.2374 6.55758   2
   4  10   5 102.586 6.79794   4
  -4  10  -5 97.6237 6.54683   3
   4 -10  -5 89.9741 5.63220   2
  -4 -10   5 98.6295 7.02321   2
   4 -10  -5 96.0087 6.89174   4
  -4 -10   5 96.9443 6.23186   3
   4  10   5 93.0294 5.27646   3
  -6  10   5 123.940 8.31845   3
  -6 -10  -5 105.083 7.64852   2
   6  10  -5 114.257 6.88907   4
   6 -10   5 109.484 7.53563   4
  -6  10   5 106.242 6.23837   2
  -6 -10   5 122.235 7.84074   2
  -6  10  -5 108.298 7.51091   3
   6 -10  -5 126.093 8.14367   4
   6 -10  -5 107.695 6.18253   2
   6  10   5 125.974 7.94069   4
  -6 -10   5 82.3053 8.24986   3
  -8  10   5 4.71927 2.61444   3
  -8 -10  -5 7.46064 2.75145   2
   8 -10   5 6.32880 2.43877   4
   8  10  -5 7.19861 2.04845   4
   8 -10  -5 5.42493 2.80803   4
   8 -10  -5 6.76927 1.40761   2
  -8 -10   5 2.88478 2.49276   3
  -8 -10   5 9.35349 2.79519   2
  -8  10  -5 5.73137 2.50822   3
   8  10   5 4.24844 2.62304   4
 -10  10   5 66.0282 4.45840   2
 -10  10   5 73.7713 6.92629   3
  10 -10   5 68.8651 6.40318   4
  10  10  -5 68.9170 5.17045   4
 -10 -10  -5 76.9874 6.79733   2
 -10 -10   5 78.6998 6.77421   2
 -10 -10   5 73.3558 5.33533   3
  10 -10  -5 59.7026 6.48743   4
  10  10   5 73.4049 6.36506   4
 -10  10  -5 63.2973 5.99986   3
 -12 -10  -5 1.16303 2.76393   2
  12 -10   5 2.37178 2.99512   4
 -12  10   5 0.95775 2.84037   3
  12  10  -5 -0.8632 1.99041   4
 -12  10  -5 3.01811 2.51831   3
  12 -10  -5 -0.3730 2.99727   4
 -12 -10   5 0.24615 2.47546   2
 -12 -10   5 4.05172 1.90181   3
  12  10   5 5.18521 2.98219   4
   1 -11   5 457.877 24.2133   4
   1 -11   5 443.591 23.2738   2
   1 -11   5 471.380 23.2745   2
  -1 -11  -5 462.894 24.1199   2
   1  11  -5 476.019 24.1632   3
   1  11   5 489.925 24.5666   4
   1  11   5 477.065 24.0141   3
   1 -11  -5 464.335 24.1269   2
  -1 -11   5 467.683 24.1392   4
  -1  11  -5 460.762 24.2404   3
   1 -11  -5 496.000 24.8818   4
  -1 -11   5 467.982 23.7663   2
  -3 -11  -5 313.982 16.9586   2
  -3  11   5 312.161 15.9434   2
   3  11  -5 317.368 16.6242   3
  -3  11   5 302.931 17.2258   3
  -3 -11  -5 283.044 16.3666   3
   3 -11   5 329.053 17.0312   4
  -3 -11   5 334.359 16.7968   2
   3 -11  -5 346.143 17.5682   4
  -3  11  -5 313.586 16.9506   3
   3  11   5 314.838 16.0282   3
   3 -11  -5 257.961 16.3491   2
   3  11   5 322.446 17.1708   4
  -3 -11   5 324.149 16.6944   4
  -5 -11  -5 571.462 29.4212   3
  -5  11   5 627.121 31.6155   3
  -5  11   5 568.148 29.5266   2
   5  11  -5 611.580 30.3061   4
   5 -11   5 617.958 30.9300   4
  -5 -11  -5 581.384 31.0569   2
   5  11   5 625.392 31.1644   4
   5 -11  -5 640.102 31.4318   4
  -5  11  -5 587.282 30.9562   3
  -5 -11   5 595.415 30.9311   2
  -5 -11   5 639.162 31.0293   3
   5 -11  -5 584.356 29.5558   2
   7 -11   5 29.3750 4.00243   4
  -7  11   5 27.6591 2.34915   2
   7  11  -5 31.8862 3.40370   4
  -7  11   5 37.9861 4.98161   3
  -7 -11  -5 25.5501 3.96683   2
   7 -11  -5 30.3977 4.51548   4
   7  11   5 27.5335 4.10933   4
  -7 -11   5 27.6577 4.11248   2
  -7 -11   5 30.4328 4.36549   3
  -7  11  -5 23.8265 3.74328   3
   9  11  -5 590.692 30.8000   4
   9 -11   5 583.840 31.5841   4
  -9 -11  -5 626.241 32.3631   2
  -9  11   5 595.234 32.5518   3
  -9  11  -5 616.661 31.9020   3
   9  11   5 664.021 32.1351   4
   9 -11  -5 585.209 32.0570   4
  -9 -11   5 617.904 32.2447   2
  -9 -11   5 635.661 31.4027   3
 -11  11   5 5.40305 3.30198   3
  11 -11   5 2.53721 2.92646   4
 -11 -11  -5 1.74340 2.85318   2
 -11  11  -5 3.83908 2.42270   3
  11  11   5 0.67448 2.64479   4
 -11 -11   5 2.23939 1.81149   3
 -11 -11   5 5.92620 2.99603   2
  11 -11  -5 1.56739 3.26150   4
 -13 -11  -5 140.162 10.5071   2
  13  11  -5 142.603 8.58185   4
  13 -11   5 143.214 10.2761   4
 -13  11   5 149.047 10.5094   3
 -13 -11   5 136.584 10.3890   2
  13 -11  -5 123.368 10.1061   4
  13  11   5 134.632 9.89018   4
 -13  11  -5 137.025 10.8589   3
   0 -12   5 1500.75 74.2145   4
   0 -12  -5 1644.45 75.0379   4
   0  12  -5 1502.16 74.1866   3
   0 -12  -5 1474.27 73.9226   2
   0 -12   5 1501.72 73.4353   2
   0 -12   5 1474.22 73.4094   2
   0  12   5 1504.06 74.8819   3
  -2 -12  -5 110.563 7.24724   2
  -2  12   5 103.728 7.45528   3
  -2  12   5 107.384 7.05783   2
   2  12  -5 102.120 6.98715   3
   2 -12   5 103.482 7.21518   4
   2 -12   5 104.538 5.69849   2
   2 -12   5 104.055 6.06606   2
   2 -12  -5 108.385 7.27016   2
  -2  12  -5 111.003 7.36128   3
   2 -12  -5 117.409 7.99229   4
   2  12   5 100.718 6.58025   3
   2  12   5 110.661 7.57829   4
  -2 -12   5 115.181 6.92016   2
  -2 -12   5 110.997 7.21020   4
  -4 -12  -5 564.766 30.0236   2
  -4  12   5 596.721 30.5532   3
  -4 -12  -5 529.434 28.7660   3
   4 -12   5 572.961 29.9284   4
  -4  12  -5 562.027 29.9711   3
  -4 -12   5 602.228 29.7261   4
  -4 -12   5 597.923 29.6532   3
   4  12   5 579.174 28.7958   3
   4 -12  -5 592.537 28.8351   2
   4 -12  -5 593.763 30.5174   4
   4  12   5 621.263 30.3018   4
  -4 -12   5 577.755 29.8223   2
   6 -12   5 495.415 26.8586   4
   6  12  -5 512.614 26.2810   4
  -6 -12  -5 497.114 27.1443   2
  -6  12   5 535.205 27.7107   3
   6 -12  -5 526.583 27.5058   4
  -6  12  -5 518.555 27.1023   3
  -6 -12   5 516.207 27.0875   2
   6  12   5 522.227 27.1647   4
  -8 -12  -5 72.3302 6.75497   2
   8 -12   5 69.3220 6.52433   4
  -8  12   5 89.6319 7.35811   3
   8  12  -5 79.6948 5.75554   4
  -8 -12   5 71.7778 6.37013   3
   8  12   5 85.6815 6.96657   4
  -8  12  -5 88.0938 6.79136   3
  -8 -12   5 75.5614 6.58548   2
 -10 -12  -5 310.333 18.2003   2
 -10  12   5 330.625 18.6804   3
  10 -12   5 301.827 17.6288   4
 -10 -12   5 318.299 16.8038   3
  10 -12  -5 291.209 18.1129   4
 -10  12  -5 299.565 17.6067   3
 -10 -12   5 308.313 17.9958   2
  10  12   5 329.693 17.9246   4
 -12  12   5 70.2142 7.02437   3
  12 -12   5 58.0311 6.35967   4
  12  12  -5 66.8569 5.32790   4
 -12 -12  -5 68.6158 7.06538   2
  12  12   5 54.7362 6.58242   4
 -12 -12   5 69.6925 6.70051   2
 -12  12  -5 62.9659 7.23478   3
  12 -12  -5 47.9613 6.32166   4
   1 -13   5 9.53119 1.66292   2
  -1 -13  -5 12.0638 3.24522   4
   1 -13   5 12.1722 2.76754   4
   1 -13   5 9.68996 1.58745   2
  -1 -13  -5 9.63386 2.70771   2
  -1  13   5 9.19438 2.65526   3
   1  13  -5 11.8308 2.61508   3
  -1 -13   5 6.30190 2.23368   4
   1 -13  -5 8.55237 2.34722   2
  -1  13  -5 11.1548 2.77971   3
   1  13   5 6.25947 2.23175   3
  -1 -13   5 9.87902 2.00365   2
   1 -13  -5 11.2500 3.28132   4
  -3  13   5 151.056 8.14395   2
   3 -13   5 144.099 9.39917   4
  -3  13   5 161.807 9.82985   3
   3  13  -5 149.991 9.06924   3
  -3 -13  -5 149.207 9.43852   2
  -3 -13   5 158.711 9.15261   2
   3 -13  -5 117.126 8.57194   2
  -3  13  -5 156.404 9.48641   3
   3  13   5 151.208 9.73042   4
   3 -13  -5 162.583 10.2611   4
  -3 -13   5 149.279 9.18157   4
   3  13   5 144.332 8.44891   3
  -5 -13  -5 2.26368 2.28727   2
   5 -13   5 3.90413 2.52157   4
  -5  13   5 6.31469 2.84451   3
  -5 -13  -5 5.72764 1.56400   3
  -5 -13   5 6.57093 2.34492   4
  -5  13  -5 4.00060 2.94318   3
   5  13   5 1.75987 4.30338   4
  -5 -13   5 4.23632 2.27487   2
   5 -13  -5 6.88246 3.18245   4
   5  13   5 6.89286 1.49963   3
  -5 -13   5 4.86452 2.50211   3
   7  13  -5 48.8809 4.69886   4
   7 -13   5 53.1322 5.55230   4
  -7  13   5 58.8591 6.15020   3
  -7 -13  -5 58.3663 5.58525   2
   7 -13  -5 53.3161 6.16985   4
  -7 -13   5 62.8728 6.08324   3
  -7  13  -5 44.1400 5.32220   3
  -7 -13   5 48.7205 5.15116   2
   7  13   5 52.4915 5.51257   4
  -9 -13  -5 16.7558 3.49671   2
   9  13  -5 8.05591 3.00478   4
   9 -13   5 14.1027 3.58442   4
  -9  13   5 18.7843 4.03264   3
  -9  13  -5 12.2406 3.36808   3
  -9 -13   5 11.5545 3.04917   2
  -9 -13   5 13.5203 3.07830   3
   9  13   5 17.9752 3.76594   4
   9 -13  -5 15.8554 4.28901   4
 -11  13   5 4.77713 3.49000   3
  11  13  -5 2.73522 2.30146   4
  11 -13   5 1.90146 3.21252   4
 -11  13  -5 -0.4988 2.48801   3
 -11 -13   5 -0.2532 2.98745   2
  11 -13  -5 4.33640 3.90609   4
   0 -14   5 119.275 7.97498   4
   0  14  -5 118.647 7.88576   3
   0  14   5 120.802 7.82680   3
   0 -14  -5 120.060 8.71061   4
   0 -14  -5 116.787 7.54412   2
   0 -14   5 111.783 6.86713   2
   2  14  -5 -1.6389 1.78106   3
  -2 -14  -5 2.40551 1.94420   2
  -2  14   5 1.89993 2.09230   3
   2 -14   5 3.41693 2.32023   4
  -2  14  -5 0.85836 2.07615   3
   2 -14  -5 2.38918 2.11825   2
   2 -14  -5 -2.0898 2.30414   4
   2  14   5 0.70743 1.63885   3
  -2 -14   5 0.39946 1.98007   4
   4 -14   5 124.984 9.09113   4
  -4  14   5 137.002 9.25735   3
  -4 -14  -5 125.660 8.74848   2
  -4  14  -5 127.545 8.73279   3
  -4 -14   5 121.549 8.35555   4
   4  14   5 123.545 9.08582   4
   4  14   5 127.989 7.48763   3
   4 -14  -5 132.925 7.54739   2
  -4 -14   5 137.463 8.51517   2
  -6  14   5 0.88088 2.51489   3
   6 -14   5 -2.2445 2.27283   4
  -6 -14  -5 -2.9807 1.21111   3
   6 -14  -5 1.13393 2.92419   4
  -6 -14   5 1.27404 2.41188   3
  -6  14  -5 1.95563 2.43105   3
  -6 -14   5 -3.0763 1.84929   2
   6  14   5 -2.1315 2.48112   4
  -6 -14   5 -1.2551 1.86121   4
   8  14  -5 35.7782 3.96792   4
  -8 -14  -5 26.2120 4.41683   2
  -8  14   5 35.8961 5.41352   3
   8 -14   5 38.3179 4.97055   4
  -8 -14   5 37.1270 4.67591   3
   8  14   5 47.9252 5.46744   4
  -8 -14   5 42.2450 5.04763   2
   8 -14  -5 38.6149 5.36984   4
  -8  14  -5 33.6606 4.73435   3
  10  14  -5 37.0541 4.25085   4
 -10 -14  -5 41.0141 5.50183   2
  10 -14   5 34.7609 6.14395   4
 -10  14   5 36.9320 7.34721   3
  10 -14  -5 37.8009 5.82230   4
 -10 -14   5 42.7899 5.60211   2
  -1  15   5 5.19794 2.46782   3
  -1 -15  -5 7.21306 2.30778   2
  -1 -15  -5 7.24370 3.36388   4
   1  15  -5 5.53542 2.52766   3
   1 -15   5 6.58589 4.51554   4
   1 -15   5 6.95008 1.42763   2
   1 -15  -5 7.40501 2.59418   2
  -1 -15   5 6.10360 2.65011   4
  -1 -15   5 10.3727 2.01881   2
  -1  15  -5 6.71721 3.96734   3
   1  15   5 7.82844 2.16996   3
   1 -15  -5 9.74122 3.35875   4
  -3  15   5 231.023 13.9448   3
  -3 -15  -5 241.586 13.6296   2
   3  15  -5 223.617 13.2061   3
   3 -15   5 235.024 13.8194   4
   3 -15  -5 241.023 14.6474   4
  -3 -15   5 221.807 14.1047   4
  -3 -15   5 234.573 13.1842   2
   3 -15  -5 234.070 12.5103   2
   3  15   5 234.391 12.6928   3
  -3  15  -5 233.545 13.7089   3
  -5 -15  -5 34.0153 4.53331   2
  -5  15   5 24.1304 4.36874   3
   5 -15   5 24.9537 4.05563   4
   5 -15  -5 32.6321 5.20080   4
  -5 -15   5 32.0214 4.30084   2
   5  15   5 31.8818 4.68513   4
   5  15   5 32.1684 3.22671   3
  -5  15  -5 28.1410 4.29044   3
  -5 -15   5 27.7981 3.90050   4
  -5 -15   5 24.1387 3.88144   3
  -7  15   5 127.073 9.85522   3
   7 -15   5 131.634 9.59674   4
  -7 -15  -5 144.250 9.90997   2
   7 -15  -5 145.661 10.4648   4
  -7  15  -5 126.912 9.31368   3
   7  15   5 149.562 9.99683   4
  -7 -15   5 143.211 9.66163   2
  -7 -15   5 132.263 9.59526   3
  -7 -15   5 132.923 9.18839   4
   9 -15   5 0.98460 2.95018   4
   9  15  -5 -1.5676 2.06592   4
  -9 -15  -5 -1.1753 2.59810   2
  -9  15   5 -4.7667 4.81112   3
  -9 -15   5 1.80922 2.87378   2
  -9  15  -5 2.59406 4.52122   3
   9 -15  -5 4.04615 3.88432   4
  -9 -15   5 3.25350 2.61613   3
   0  16  -5 110.379 7.81097   3
   0 -16  -5 105.026 8.73100   4
   0 -16   5 114.562 8.03461   4
   0 -16  -5 105.142 7.50588   2
   0  16   5 116.537 7.70314   3
   0 -16   5 113.703 6.63140   2
  -2 -16  -5 26.4480 3.82323   2
  -2 -16  -5 30.8928 4.74401   4
   2 -16   5 33.8856 4.28388   4
  -2 -16   5 21.8826 3.28613   2
   2 -16  -5 27.6451 4.80657   4
  -2  16  -5 29.6027 4.25071   3
  -2 -16   5 34.7041 4.35469   4
   2 -16  -5 22.8558 3.56177   2
   2  16   5 27.2150 3.57955   3
  -4 -16  -5 54.5406 5.39901   2
  -4  16   5 47.2073 5.58353   3
   4 -16   5 46.0133 5.29157   4
  -4 -16   5 54.7654 5.20377   4
   4  16   5 47.7755 4.25958   3
  -4 -16   5 45.7260 5.09046   2
  -4  16  -5 47.8031 5.30281   3
   4 -16  -5 46.8800 6.11722   4
   4  16   5 57.8485 6.08382   4
   6 -16   5 56.2113 6.27227   4
  -6 -16  -5 62.6911 6.12327   2
  -6  16   5 63.6384 6.57213   3
  -6 -16   5 61.4447 6.33677   3
  -6  16  -5 56.3672 6.11179   3
   6  16   5 68.8244 6.69992   4
   6 -16  -5 70.1870 7.55435   4
  -6 -16   5 66.8563 5.96056   4
  -6 -16   5 72.1965 6.07912   2
  -8 -16  -5 8.31435 3.14097   2
  -8  16   5 6.67936 3.47634   3
   8 -16   5 2.84053 2.99672   4
  -8 -16   5 13.6494 3.48172   3
   8  16   5 9.42606 3.44848   4
  -8 -16   5 4.39754 2.92235   2
   8 -16  -5 6.88291 4.04315   4
  -8  16  -5 6.68645 3.15182   3
  -8 -16   5 8.41907 2.80809   4
   1  17  -5 0.50440 2.41134   3
   1 -17   5 6.06487 3.03065   4
  -1 -17  -5 3.50203 3.33859   4
  -1  17   5 6.28107 2.45731   3
  -1 -17  -5 1.72720 2.22570   2
  -1 -17   5 3.36600 2.42723   4
  -1 -17   5 6.24892 2.26377   2
   1  17   5 4.60826 2.41900   3
   1 -17  -5 9.86820 2.78030   2
  -1  17  -5 3.67174 2.46223   3
   1 -17  -5 2.95381 3.09159   4
   3  17  -5 16.5899 3.37505   3
   3 -17   5 11.5089 3.38415   4
  -3 -17  -5 20.5319 3.69693   2
  -3 -17  -5 15.6203 4.03704   4
  -3  17   5 14.9091 3.45316   3
  -3 -17   5 17.7573 3.08549   2
  -3 -17   5 15.0282 3.28684   4
  -3  17  -5 18.6133 3.67021   3
   3 -17  -5 15.0434 4.29170   4
   3  17   5 13.9264 2.81858   3
  -5  17   5 0.35931 2.88467   3
  -5 -17  -5 -2.7351 2.10863   2
   5 -17   5 5.28931 2.73656   4
  -5 -17   5 -2.4841 2.18573   2
  -5 -17   5 -0.1791 2.51588   4
  -5 -17   5 0.84129 2.68799   3
   5 -17  -5 -1.8205 3.37178   4
   5  17   5 -1.3796 2.82675   4
  -5  17  -5 0.23787 2.41812   3
  -7  17   5 26.3759 4.85007   3
   7 -17   5 30.0833 4.70580   4
  -7 -17  -5 34.7403 5.12517   2
  -7 -17   5 29.5880 4.41042   3
   7  17   5 26.1876 4.65339   4
  -7  17  -5 33.9964 4.89007   3
   7 -17  -5 31.5966 5.42930   4
  -7 -17   5 27.1398 4.54640   2
  -7 -17   5 45.1993 5.20815   4
   0 -18   5 191.218 11.9928   4
   0  18  -5 194.215 11.8076   3
   0  18   5 184.394 11.5906   3
   0 -18  -5 201.511 13.2992   4
   2  18  -5 4.62430 2.69572   3
   2 -18   5 8.05090 2.91258   4
  -2 -18  -5 9.75920 3.43637   4
  -2  18   5 2.53450 2.51154   3
  -2 -18  -5 6.56466 2.70681   2
   2 -18  -5 10.5255 3.90329   4
  -2  18  -5 2.95119 2.65167   3
   2  18   5 6.25342 2.28581   3
  -2 -18   5 7.94812 3.20067   4
   4 -18   5 62.1459 9.79349   4
  -4 -18  -5 76.8463 7.23058   4
  -4  18   5 63.9498 6.57920   3
  -4 -18  -5 76.3525 6.34233   2
  -4 -18   5 74.4499 6.47008   2
  -4 -18   5 71.6994 6.41395   3
  -4 -18   5 81.6307 6.69789   4
  -6 -18  -5 20.2040 4.17616   2
  -6  18   5 27.7265 4.70949   3
   6 -18  -5 17.7226 4.47811   4
  -6 -18   5 19.2834 4.81192   4
  -6 -18   5 10.6691 3.52117   3
  -6 -18   5 17.3935 3.56755   2
  -6  18  -5 18.5977 3.88434   3
  -1 -19  -5 83.2651 8.07951   4
  -1  19   5 77.6400 6.69068   3
   1 -19   5 95.2860 7.44085   4
   1  19  -5 86.1814 6.83184   3
  -1 -19   5 83.7553 8.53474   4
   1 -19  -5 75.5119 7.89751   4
   1  19   5 82.6898 6.42478   3
  -1  19  -5 64.9875 6.91902   3
  -3 -19  -5 63.5347 7.01915   4
   3 -19   5 54.0390 6.07658   4
  -3  19   5 60.0802 5.97324   3
  -3 -19  -5 63.5078 6.04479   2
   3 -19  -5 67.5088 7.73904   4
  -3 -19   5 57.0178 6.18929   4
  -3  19  -5 52.2414 5.89995   3
   3  19   5 59.5382 5.94921   3
   0   0   6 1485.96 74.4172   2
   0   0   6 1573.70 74.2021   3
   0   0  -6 1562.85 74.1069   3
   0   0   6 1570.44 73.2846   4
   0   0  -6 1399.17 74.3495   2
   0   0  -6 1552.43 73.3311   4
  -2   0   6 613.178 31.0725   3
  -2   0  -6 603.933 30.8660   2
  -2   0  -6 640.440 30.6161   4
   2   0   6 624.029 30.9241   2
   2   0  -6 573.226 30.7808   3
   2   0  -6 641.109 31.0427   2
   2   0   6 598.325 30.4267   3
   2   0   6 675.688 30.5467   3
  -4   0   6 419.799 20.0769   3
   4   0  -6 356.491 19.5881   3
  -4   0  -6 399.840 19.1720   3
   4   0   6 383.394 19.2274   3
  -4   0   6 393.777 19.8327   2
  -4   0  -6 391.765 19.9152   4
   4   0   6 371.163 19.9398   4
  -4   0  -6 394.881 19.8460   2
   4   0  -6 381.914 19.0089   4
   4   0  -6 380.126 19.8311   2
   4   0   6 381.634 19.7016   2
  -4   0   6 397.129 18.8730   4
  -6   0  -6 7.71139 1.78627   2
   6   0   6 7.66782 1.37608   3
  -6   0   6 6.21795 1.05772   4
  -6   0  -6 8.00056 1.26396   3
   6   0   6 4.32697 2.03865   4
   6   0  -6 5.74484 1.68837   2
  -6   0   6 5.33001 1.76556   3
   8   0  -6 36.6437 3.48768   4
   8   0   6 38.8313 2.95788   3
  -8   0  -6 35.5358 2.79695   3
   8   0  -6 47.8569 5.75625   2
  -8   0   6 41.5329 3.92725   3
   8   0   6 45.9475 5.00674   4
  -8   0   6 34.7257 2.86788   4
  -8   0  -6 41.0972 3.76693   2
  10   0  -6 214.948 12.2240   2
  10   0   6 196.686 11.0582   3
  10   0   6 223.280 12.9928   4
 -10   0  -6 214.208 12.2213   2
  10   0  -6 198.852 11.5059   4
 -10   0  -6 211.913 10.9754   3
 -10   0   6 212.623 12.2725   3
 -12   0  -6 56.5076 5.47330   2
  12   0  -6 62.0821 4.83337   4
 -12   0   6 59.0066 5.55683   3
  12   0   6 46.9297 5.88484   4
 -12   0  -6 60.0355 3.95988   3
 -14   0  -6 65.5141 4.57699   3
  14   0  -6 71.7520 5.30473   4
  14   0   6 66.0305 6.54731   4
 -14   0   6 76.7227 6.62935   2
 -14   0  -6 67.1278 6.08791   2
  16   0   6 1.61976 3.12021   4
  16   0  -6 3.86533 2.22719   4
 -16   0   6 1.72632 2.65138   3
 -16   0   6 6.50072 3.10319   2
 -16   0  -6 1.42483 2.89959   2
  -1   1   6 500.859 23.9832   3
   1  -1   6 447.974 24.1095   2
  -1  -1  -6 480.516 23.5789   4
   1  -1   6 475.761 24.0395   4
  -1  -1  -6 445.102 24.0370   2
   1  -1   6 501.694 23.7746   3
  -1   1   6 480.256 24.3816   2
   1  -1   6 458.012 23.5805   3
   1   1  -6 503.729 24.1680   3
  -1   1   6 507.923 23.0776   4
  -1  -1  -6 533.198 23.8829   3
  -1  -1   6 518.562 24.3407   3
   1  -1  -6 422.090 24.1933   2
   1   1   6 503.341 24.2204   2
  -1   1  -6 487.965 24.4107   2
   1   1   6 488.954 23.4031   4
   1   1   6 455.862 23.7496   3
   1  -1  -6 458.893 22.9696   4
  -1   1  -6 413.833 23.3543   4
  -1  -1   6 458.055 23.8748   2
   1  -1  -6 462.559 23.6431   3
   3  -1   6 115.896 6.53869   4
  -3   1   6 119.258 6.82784   3
   3  -1   6 112.903 6.58418   2
  -3  -1  -6 109.279 6.71702   2
  -3  -1  -6 123.609 6.83056   4
   3   1  -6 101.968 6.86013   3
   3   1  -6 112.590 6.72735   2
  -3   1   6 110.839 6.68342   2
   3  -1   6 115.553 6.28976   3
  -3  -1   6 111.900 6.64507   2
  -3   1  -6 111.918 6.60665   2
   3  -1  -6 112.193 6.77692   2
   3   1   6 124.001 6.12594   3
   3   1   6 114.331 6.70803   2
  -3  -1   6 110.934 7.08371   3
  -3   1  -6 115.720 6.22733   3
   3  -1  -6 109.704 6.46298   3
   3  -1  -6 110.872 5.88608   4
   3   1   6 127.427 6.74463   4
   3   1   6 112.067 6.24056   3
  -5  -1  -6 148.623 8.93103   2
  -5   1   6 157.477 9.04422   3
   5  -1   6 156.716 9.02171   4
   5   1  -6 148.432 8.95259   2
  -5  -1  -6 158.006 8.05126   3
   5  -1   6 150.431 8.69915   2
   5  -1   6 154.761 8.47473   3
  -5   1   6 160.487 8.11524   4
   5   1  -6 154.665 7.94890   4
  -5   1  -6 155.142 8.82556   2
   5   1   6 157.369 8.15852   3
  -5  -1   6 165.605 9.18754   3
  -5   1  -6 156.362 8.33401   3
   5  -1  -6 172.905 8.38932   4
   5   1   6 174.240 9.30787   4
   5  -1  -6 157.669 8.97103   2
  -5  -1   6 148.799 7.96787   4
  -7   1   6 307.957 15.9565   4
  -7   1   6 312.344 16.8872   3
  -7  -1  -6 326.785 15.7058   3
   7   1  -6 310.105 16.8625   2
   7  -1   6 310.887 16.2338   3
   7  -1   6 302.725 17.0560   4
  -7  -1  -6 301.402 16.8012   2
   7   1  -6 314.401 15.8837   4
   7  -1  -6 353.554 16.4919   4
  -7   1  -6 316.812 16.6714   2
  -7  -1   6 326.178 16.8537   3
   7  -1  -6 318.274 16.7802   2
   7   1   6 330.923 17.2256   4
  -7   1  -6 307.092 16.0048   3
   7   1   6 303.605 15.8134   3
   9   1  -6 1.99336 1.41631   4
  -9   1   6 1.22354 1.72114   3
   9  -1   6 0.87645 2.63170   4
   9   1  -6 2.39109 1.73263   2
  -9  -1  -6 1.78301 0.90469   3
  -9  -1  -6 2.29912 1.89327   2
   9   1   6 4.24017 1.20825   3
  -9   1  -6 3.18903 1.75346   2
   9   1   6 3.26438 2.48958   4
   9  -1  -6 2.71324 1.85687   2
  -9  -1   6 3.36540 1.95777   3
  -9   1  -6 4.97690 1.42638   3
   9  -1  -6 2.36706 2.05073   4
  11   1  -6 176.786 10.6746   2
  11  -1   6 172.430 11.4502   4
 -11  -1  -6 175.625 9.05075   3
 -11   1   6 167.011 10.7038   3
 -11  -1  -6 156.062 10.5275   2
  11   1  -6 180.671 10.0962   4
  11  -1  -6 156.482 10.2989   4
 -11   1  -6 181.374 10.5847   2
 -11  -1   6 184.825 10.6547   3
  11   1   6 159.987 9.14317   3
  11   1   6 187.939 11.0649   4
 -11   1  -6 163.389 9.44751   3
  11  -1  -6 183.281 10.6583   2
  13  -1   6 1.44274 2.81526   4
  13   1  -6 4.46816 1.99579   4
 -13  -1  -6 -2.0462 2.41600   2
 -13   1   6 3.03015 2.34398   3
 -13   1   6 3.17720 2.44969   2
 -13  -1  -6 1.51267 1.11702   3
 -13   1  -6 2.80746 1.61465   3
  13  -1  -6 2.86645 2.24657   4
 -13   1  -6 0.19343 1.98480   2
 -13  -1   6 3.81535 2.34574   3
 -13  -1   6 5.37174 2.77626   2
  13   1   6 -0.8000 2.86510   4
 -15   1   6 5.75496 2.68024   2
 -15   1   6 2.97142 2.43244   3
 -15  -1  -6 5.26604 2.95292   2
  15   1  -6 1.56778 1.88109   4
  15  -1   6 -1.0926 3.00613   4
  15  -1  -6 4.79432 2.03763   4
 -15   1  -6 -2.0088 2.35769   2
  15   1   6 2.24873 2.86664   4
 -15  -1   6 5.93887 3.16623   2
 -15  -1   6 7.04052 2.55125   3
   0   2  -6 92.2358 5.69318   2
   0  -2   6 88.6373 4.72027   4
   0   2   6 97.8572 6.01545   2
   0  -2  -6 89.8622 4.73875   4
   0   2  -6 96.2132 4.89977   4
   0  -2  -6 94.2994 6.02732   2
   0   2   6 85.2191 4.90109   4
   0  -2   6 92.4668 5.36268   3
   0  -2   6 88.4266 5.49316   3
   0  -2  -6 89.6550 5.10832   3
   0  -2   6 85.6139 5.59746   2
  -2  -2  -6 251.244 13.3782   4
  -2  -2  -6 256.611 13.6871   2
   2  -2   6 259.221 13.1222   4
   2  -2   6 271.343 13.3657   3
   2  -2   6 271.772 13.7452   2
   2   2  -6 272.083 13.9509   3
  -2   2   6 258.492 13.5721   3
  -2  -2  -6 272.659 13.2633   3
  -2   2   6 225.576 14.8035   2
   2   2  -6 253.632 13.5763   2
  -2   2  -6 265.875 13.9821   2
   2  -2  -6 269.465 12.9595   4
   2   2   6 241.830 13.2386   4
  -2   2  -6 252.790 13.3856   4
   2   2   6 251.128 13.1979   3
  -2   2  -6 254.739 13.2394   3
   2   2   6 255.308 13.6385   2
   2  -2  -6 263.425 12.7390   4
   2  -2  -6 262.765 13.9989   2
   2  -2  -6 257.005 13.3465   3
  -2  -2   6 285.042 14.2415   3
  -2  -2   6 258.502 13.5583   2
   4   2  -6 255.047 16.4395   3
   4   2  -6 318.688 16.3584   2
  -4  -2  -6 309.280 16.3965   2
  -4   2   6 296.298 16.1845   2
   4  -2   6 313.018 15.9686   3
   4  -2   6 317.151 16.0590   4
  -4   2   6 311.882 16.3632   3
   4   2  -6 316.787 15.2027   4
  -4   2   6 310.828 15.4751   4
  -4  -2   6 315.938 15.3143   4
  -4   2  -6 273.764 16.2189   4
   4   2   6 306.720 15.3559   3
   4  -2  -6 305.816 15.6574   4
   4  -2  -6 323.924 16.2793   2
  -4  -2   6 301.699 16.6385   3
   4   2   6 360.508 16.3771   4
  -4   2  -6 335.734 15.8886   3
  -4   2  -6 313.489 16.0938   2
   4   2   6 345.367 15.6623   3
   6   2  -6 23.9031 3.00495   2
   6  -2   6 21.3794 2.47780   2
  -6  -2  -6 19.1732 2.74263   2
  -6   2   6 20.7943 2.14796   4
   6  -2   6 22.0145 2.33993   3
  -6   2   6 23.2881 3.11292   3
   6  -2   6 24.8387 2.95638   4
  -6   2  -6 18.7279 2.16056   3
   6  -2  -6 24.2339 2.53832   4
  -6   2  -6 21.3876 2.59280   2
  -6  -2   6 20.8943 1.83042   4
   6  -2  -6 21.1122 2.73660   2
   6   2   6 21.9436 1.63779   3
   6   2   6 29.6456 3.29597   4
  -6  -2   6 25.6067 3.06358   3
  -8   2   6 154.345 9.85564   3
  -8  -2  -6 165.345 9.93806   2
   8   2  -6 160.473 9.80157   2
   8  -2   6 166.088 9.98000   4
  -8  -2  -6 165.719 8.27769   3
   8   2  -6 158.935 8.63603   4
  -8   2  -6 168.811 9.09761   3
  -8  -2   6 164.685 9.66379   3
   8   2   6 159.108 8.34893   3
  -8  -2   6 161.725 8.79125   4
   8  -2  -6 172.641 9.48756   4
   8  -2  -6 169.014 9.67072   2
   8   2   6 177.878 10.0584   4
  -8   2  -6 155.617 9.39471   2
  10  -2   6 57.7117 5.80914   4
 -10  -2  -6 55.6318 3.40425   3
 -10  -2  -6 64.6004 5.42159   2
  10   2  -6 59.8764 4.13252   4
 -10   2   6 60.8613 5.50394   3
  10   2  -6 60.5640 5.50439   2
 -10  -2   6 55.9321 4.92154   3
  10   2   6 59.8708 3.65570   3
  10  -2  -6 64.3755 5.46706   4
  10  -2  -6 56.0530 5.01505   2
 -10   2  -6 59.9459 4.37265   3
 -10   2  -6 60.6014 4.96421   2
  10   2   6 74.7880 5.75929   4
 -12   2   6 3.29192 2.49429   3
  12  -2   6 0.72647 2.93283   4
 -12  -2  -6 4.64667 2.54273   2
  12   2  -6 5.71635 1.87007   4
 -12   2  -6 1.46379 1.64408   3
 -12  -2   6 2.35553 2.65874   2
 -12  -2   6 3.39915 2.27554   3
  12   2   6 5.19004 2.76481   4
 -12   2  -6 2.37088 1.89897   2
  12   2   6 1.43586 1.56036   3
  12  -2  -6 2.91443 2.66549   4
  14   2  -6 71.8583 5.08786   4
  14  -2   6 58.9991 6.87882   4
 -14   2   6 79.2163 6.46084   2
 -14  -2  -6 60.3351 6.48652   2
 -14   2   6 70.7675 6.58229   3
 -14   2  -6 67.1978 5.02401   3
 -14  -2   6 75.2983 6.15739   3
 -14  -2   6 74.6586 6.79508   2
  14  -2  -6 66.4244 5.84575   4
  14   2   6 87.8863 7.13067   4
 -14   2  -6 62.3096 5.84294   2
  16  -2   6 7.65666 3.32363   4
 -16   2   6 4.64716 3.02482   2
 -16   2   6 -6.0160 2.79966   3
  16   2  -6 1.35497 1.87510   4
 -16  -2  -6 1.02365 4.31084   2
 -16  -2   6 -0.6363 2.45158   3
  16  -2  -6 2.44930 2.49753   4
 -16   2  -6 -1.0553 2.80844   2
  16   2   6 -0.0550 2.74769   4
 -16  -2   6 1.64476 2.77159   2
   1  -3   6 509.444 25.0137   2
  -1  -3  -6 465.961 24.7418   2
  -1  -3  -6 476.903 24.1451   3
  -1   3   6 522.302 24.1969   4
  -1   3   6 496.063 24.5646   3
  -1  -3  -6 471.569 24.0654   4
   1   3  -6 507.511 24.6663   2
   1  -3   6 513.163 24.6025   3
   1  -3   6 498.559 24.1454   4
  -1  -3   6 499.536 24.7176   3
   1   3   6 508.932 24.8801   2
  -1   3  -6 477.186 24.4239   3
   1  -3  -6 489.184 24.6734   3
  -1  -3   6 512.345 23.9510   4
   1   3   6 500.156 24.2806   3
   1  -3  -6 492.812 23.9345   4
  -1   3  -6 523.251 24.3893   4
  -1  -3   6 496.791 23.9273   4
   1  -3  -6 507.306 25.4153   2
  -1   3  -6 463.643 24.7733   2
  -1  -3   6 465.558 24.6692   3
   1   3   6 430.951 24.2418   4
  -3  -3  -6 0.87840 1.23320   4
   3   3  -6 1.53671 0.60624   4
   3  -3   6 1.61693 1.06019   4
  -3   3   6 0.98656 1.22511   3
   3   3  -6 2.12269 1.48060   3
   3  -3   6 0.57586 0.78295   3
   3  -3   6 1.32364 1.05504   2
   3   3  -6 1.90043 1.27121   2
  -3  -3  -6 1.53358 1.26944   2
  -3   3   6 0.46866 1.18889   2
  -3   3  -6 0.05845 0.97725   3
   3   3   6 2.16705 1.25275   2
  -3   3  -6 1.53531 1.42927   2
   3  -3  -6 1.45793 1.24514   2
  -3  -3   6 0.86743 0.89569   2
  -3  -3   6 1.92335 0.71007   4
   3  -3  -6 0.73153 0.67136   4
   3  -3  -6 1.94482 1.09133   3
  -3  -3   6 -1.3504 1.53459   3
   3   3   6 2.14196 0.80812   3
  -3   3  -6 0.92001 1.17498   4
   3  -3  -6 2.17049 1.09298   4
   3   3   6 4.24993 1.37650   4
  -5  -3  -6 1117.13 54.9354   2
  -5   3   6 1118.37 54.7238   2
   5   3  -6 1136.64 54.9030   2
  -5   3   6 1106.54 54.9637   3
   5  -3   6 1085.47 54.5509   3
  -5   3   6 1110.31 54.0519   4
   5  -3   6 1117.33 54.5174   4
   5   3  -6 1116.86 53.7025   4
   5  -3   6 1103.48 54.3312   2
  -5  -3   6 1119.04 55.1467   3
   5   3   6 1204.65 54.8336   4
  -5  -3   6 1108.10 53.9877   4
  -5   3  -6 1107.60 54.4322   2
  -5   3  -6 1115.11 54.3650   3
   5  -3  -6 1066.46 54.2621   4
   5  -3  -6 1114.49 54.6118   2
  -7   3   6 50.6823 3.69986   4
   7   3  -6 50.5012 3.29378   4
  -7  -3  -6 57.9092 5.63955   2
  -7   3   6 48.6741 5.00351   3
   7   3  -6 50.3072 4.45902   2
   7  -3   6 53.6500 4.40637   4
  -7  -3   6 57.7599 3.60283   4
  -7  -3   6 59.7911 4.60682   3
   7  -3  -6 54.0500 4.22269   2
  -7   3  -6 53.9207 3.97239   3
   7  -3  -6 55.4025 4.24136   4
   7   3   6 56.3069 4.60033   4
  -7   3  -6 55.1456 4.06351   2
   9   3  -6 347.676 19.2758   2
   9  -3   6 356.488 19.3200   4
   9   3  -6 347.238 17.9222   4
  -9   3   6 324.919 19.2949   3
  -9  -3  -6 375.129 19.5325   2
  -9   3  -6 348.147 18.7122   2
   9  -3  -6 380.552 18.9603   4
  -9   3  -6 349.736 18.5237   3
   9  -3  -6 368.397 20.2071   2
   9   3   6 383.138 19.3731   4
  11  -3   6 12.1741 3.57854   4
 -11   3   6 14.5839 3.19073   3
  11   3  -6 13.0891 2.10158   4
 -11  -3  -6 9.10321 2.89746   2
  11  -3  -6 12.2211 3.18392   4
  11  -3  -6 15.2658 3.01898   2
 -11  -3   6 8.24059 2.40233   3
 -11   3  -6 13.0644 2.74870   2
  11   3   6 13.8362 3.32380   4
 -11   3  -6 10.9336 2.21244   3
 -13   3   6 16.2722 3.33647   2
 -13  -3  -6 15.6147 3.43628   2
  13  -3   6 5.47148 3.58916   4
  13   3  -6 15.7020 2.29852   4
 -13   3   6 16.1595 3.48962   3
  13  -3  -6 10.0306 3.14178   4
 -13   3  -6 16.4411 2.81405   3
 -13   3  -6 16.7065 3.09936   2
  13   3   6 16.7184 3.58102   4
 -13  -3   6 16.8476 3.14665   3
 -13  -3   6 16.9574 3.59809   2
 -15  -3  -6 41.5380 5.61660   2
 -15   3   6 46.4614 5.45489   3
  15   3  -6 37.3254 3.92357   4
 -15   3   6 39.5113 5.34292   2
  15   3   6 51.1020 8.01618   4
  15  -3  -6 52.0789 5.12170   4
 -15   3  -6 47.2279 4.19364   3
 -15   3  -6 50.9907 5.38002   2
 -15  -3   6 49.9513 5.90801   2
   0  -4  -6 1848.94 89.5439   3
   0   4   6 1949.59 89.6272   4
   0   4  -6 1839.97 89.7473   2
   0   4  -6 1904.81 89.5174   4
   0   4   6 1805.30 89.6583   3
   0   4  -6 1809.81 89.7371   3
   0  -4  -6 1810.42 89.2531   4
   0  -4   6 1914.65 89.9189   3
   0   4   6 1910.19 90.1391   2
   0  -4   6 1860.63 89.3640   4
   0  -4   6 1814.22 89.7769   2
   0  -4  -6 1813.60 90.1839   2
  -2   4   6 808.070 40.4850   3
  -2   4   6 783.683 40.8248   2
  -2  -4  -6 787.374 39.7262   3
  -2  -4  -6 821.648 39.9644   4
  -2  -4  -6 807.552 40.5945   2
   2  -4   6 809.696 40.3561   3
   2  -4   6 772.342 40.4152   2
   2   4  -6 826.342 40.4166   2
   2  -4   6 833.991 40.0719   4
  -2   4  -6 851.560 40.3624   4
  -2  -4   6 825.377 40.6629   3
   2   4   6 822.331 39.8405   3
   2  -4  -6 774.875 40.8536   2
  -2  -4   6 847.748 40.4383   2
  -2  -4   6 772.804 40.4218   3
  -2   4  -6 788.916 40.8738   2
  -2  -4   6 854.422 39.7354   4
   2   4   6 793.733 40.4918   2
  -2   4  -6 848.961 40.2913   3
  -2  -4   6 854.778 39.7461   4
   2  -4  -6 848.257 39.7882   4
   2  -4  -6 827.586 40.3061   3
   2  -4  -6 892.709 40.2063   4
  -4  -4  -6 1823.58 90.5836   2
   4   4  -6 1914.02 89.4991   4
   4   4  -6 1794.30 90.4696   2
  -4   4   6 1833.91 90.6284   3
   4  -4   6 1813.26 90.0864   4
  -4   4   6 1722.09 90.4940   2
   4  -4   6 1841.48 89.9096   2
  -4  -4   6 1960.71 91.0471   3
  -4  -4   6 2017.80 89.7195   4
   4  -4  -6 1871.15 90.3176   2
  -4   4  -6 1850.74 90.2924   2
  -4   4  -6 1841.92 90.1514   3
   4  -4  -6 1923.98 90.1184   4
   6  -4   6 405.749 20.4824   4
  -6  -4  -6 418.197 21.0103   2
   6  -4   6 393.581 20.0335   2
   6   4  -6 406.096 20.8753   2
   6   4  -6 398.013 19.5972   4
  -6   4   6 392.043 20.0059   4
  -6   4   6 402.817 21.0214   3
  -6   4  -6 388.193 20.1492   2
  -6  -4   6 409.665 21.0013   3
   6  -4  -6 374.277 20.2942   4
   6  -4  -6 398.824 20.3851   2
   6   4   6 383.140 20.6027   4
  -6   4  -6 407.274 20.3676   3
  -8  -4  -6 607.275 31.7932   2
   8   4  -6 632.672 31.7506   2
   8   4  -6 595.644 30.2584   4
  -8   4   6 642.627 31.9699   3
   8  -4   6 602.271 31.3338   4
  -8  -4   6 652.504 31.4605   3
   8  -4  -6 629.055 31.1556   2
  -8   4  -6 632.185 31.1204   3
   8  -4  -6 589.891 31.1075   4
  -8   4  -6 603.602 30.9090   2
   8   4   6 616.765 31.4856   4
  10   4  -6 523.797 28.3244   2
  10   4  -6 521.729 26.8635   4
 -10  -4  -6 558.667 28.6667   2
 -10   4   6 512.291 28.5029   3
  10  -4   6 523.957 28.2537   4
  10  -4  -6 562.439 28.0163   4
  10   4   6 558.563 28.2801   4
 -10  -4   6 526.307 27.8068   3
  10  -4  -6 538.049 27.7874   2
 -10   4  -6 559.137 27.6975   2
 -10   4  -6 588.860 27.8425   3
  12  -4   6 52.2647 6.07419   4
  12   4  -6 44.9275 3.70687   4
 -12   4   6 49.7344 5.38943   3
 -12  -4  -6 48.0286 5.67798   2
  12  -4  -6 49.1940 5.28731   4
 -12   4  -6 39.2226 4.19384   3
  12   4   6 46.8764 5.12403   4
 -12   4  -6 48.6258 4.64373   2
 -12  -4   6 45.0208 4.54135   3
 -12  -4   6 46.2874 5.44583   2
  14   4  -6 304.409 16.5618   4
  14  -4   6 310.127 18.9304   4
 -14  -4  -6 333.415 18.7117   2
 -14   4   6 333.834 18.0434   2
 -14   4   6 305.398 18.4331   3
 -14   4  -6 323.444 17.1577   3
  14   4   6 300.547 18.0710   4
 -14  -4   6 354.733 19.0831   2
 -14   4  -6 309.646 17.5752   2
 -14  -4   6 328.535 17.6621   3
  -1  -5  -6 110.672 6.15230   4
   1  -5   6 113.297 6.66997   2
  -1   5   6 118.314 6.50760   4
  -1   5   6 110.180 6.82448   2
   1  -5   6 113.071 6.36845   4
  -1  -5  -6 114.987 6.22381   3
   1   5  -6 110.360 6.60914   3
  -1   5   6 120.066 6.81410   3
  -1  -5  -6 116.559 6.91921   2
   1   5  -6 109.187 6.55886   2
   1   5   6 122.481 6.68879   4
  -1   5  -6 121.928 6.61209   4
  -1  -5   6 112.431 6.51862   2
   1  -5  -6 108.665 6.10371   4
   1  -5  -6 110.026 6.45285   3
   1   5   6 110.701 6.70850   2
   1  -5  -6 103.503 7.17473   2
  -1   5  -6 112.067 6.59254   3
   1   5   6 112.701 6.70726   3
  -1  -5   6 117.062 6.19870   4
  -1   5  -6 111.244 6.41765   2
  -1  -5   6 118.608 6.23879   4
   3  -5   6 49.6489 3.37971   2
  -3   5   6 55.4943 4.11871   3
   3  -5   6 51.7321 3.59021   4
  -3  -5  -6 49.4752 3.99211   2
  -3  -5  -6 49.6052 2.85833   3
   3   5  -6 41.2926 3.66997   2
  -3   5   6 50.2192 4.16236   2
  -3  -5   6 43.4727 3.07591   4
   3  -5  -6 50.1980 3.18825   4
  -3   5  -6 48.9084 3.67945   3
   3   5   6 52.0570 2.96482   3
   3  -5  -6 47.7698 3.99935   2
   3  -5  -6 53.5241 3.71707   4
  -3  -5   6 44.8447 4.04957   3
  -3   5  -6 42.7097 3.54285   2
   3   5   6 42.6953 3.73824   4
  -5   5   6 51.8552 4.52487   3
   5   5  -6 58.2401 3.42659   4
  -5   5   6 58.9148 3.79647   4
  -5  -5  -6 51.2852 4.46146   2
   5  -5   6 55.7531 3.53554   2
   5  -5   6 55.4105 4.09739   4
  -5   5   6 50.1023 4.26291   2
   5   5  -6 56.4612 4.43718   2
   5   5   6 38.2794 4.10493   4
  -5  -5   6 61.1037 4.90069   3
  -5   5  -6 59.4085 4.31946   2
   5  -5  -6 54.9648 4.19880   4
  -5  -5   6 62.6242 4.54901   4
  -5   5  -6 52.7451 4.06422   3
   5  -5  -6 58.6504 4.07015   2
  -7  -5  -6 64.8531 5.19758   2
   7   5  -6 60.0020 3.77942   4
   7  -5   6 61.5374 4.73618   4
   7   5  -6 65.6111 5.04968   2
  -7   5   6 56.7153 5.13701   3
   7  -5   6 63.1744 3.96863   2
  -7   5  -6 60.7770 4.62689   3
  -7  -5   6 61.8657 5.08530   3
   7   5   6 56.7900 4.86515   4
  -7  -5   6 60.5274 4.72239   4
  -7   5  -6 61.8724 4.20291   2
   7  -5  -6 53.9560 4.34053   2
   7  -5  -6 53.5734 4.71801   4
  -9   5   6 1.92205 2.24316   3
   9  -5   6 1.52707 1.99411   4
   9   5  -6 5.95037 1.42553   4
   9   5  -6 1.59153 1.90081   2
  -9  -5  -6 3.19160 2.34511   2
  -9   5  -6 5.47706 1.79223   2
   9  -5  -6 2.50770 1.71837   2
  -9   5  -6 2.83337 1.84599   3
   9   5   6 3.58985 2.38381   4
  11   5  -6 38.7386 3.46869   4
 -11  -5  -6 50.4638 5.14525   2
 -11   5   6 49.7511 5.29665   3
  11   5   6 41.5754 5.48200   4
 -11  -5   6 40.3917 4.13101   3
 -11   5  -6 47.9160 4.48201   3
  11  -5  -6 52.8245 5.00467   4
 -11  -5   6 52.7840 6.06458   2
 -11   5  -6 44.7176 4.13987   2
  11  -5  -6 43.5060 4.28019   2
 -13   5   6 4.16987 2.42657   2
 -13   5   6 0.17862 2.39564   3
 -13  -5  -6 0.06133 2.45995   2
  13   5  -6 0.01310 1.53824   4
  13  -5   6 3.16194 3.06543   4
  13  -5  -6 1.78775 2.97984   4
 -13   5  -6 4.00318 2.35325   2
 -13  -5   6 0.56934 2.64455   2
 -13  -5   6 1.55401 2.03410   3
  13   5   6 0.57195 2.58733   4
 -13   5  -6 3.22389 2.04371   3
 -15   5   6 -0.0228 2.44457   2
  15   5  -6 0.21026 1.95844   4
  15  -5   6 7.96657 3.25928   4
 -15   5   6 5.50188 3.08666   3
  15  -5  -6 1.65497 2.82685   4
 -15   5  -6 1.45064 2.88835   2
 -15  -5   6 1.62623 2.34599   3
 -15  -5   6 -0.7317 2.30241   2
 -15   5  -6 8.43083 2.40286   3
  15   5   6 0.59752 2.93011   4
   0  -6  -6 1427.73 72.2523   2
   0  -6   6 1472.92 71.7639   4
   0   6   6 1452.27 72.1070   2
   0  -6   6 1464.03 72.2486   2
   0   6   6 1500.80 72.0532   3
   0   6  -6 1489.83 71.8194   2
   0   6  -6 1496.18 72.0778   3
   0   6   6 1604.72 72.1312   4
   0  -6  -6 1423.59 71.7742   3
   0  -6  -6 1489.79 71.8235   4
  -2  -6  -6 107.736 5.98455   3
   2   6  -6 115.650 6.64260   2
  -2   6   6 111.489 6.87452   3
  -2  -6  -6 117.269 6.93661   2
  -2   6   6 102.972 6.67428   2
   2  -6   6 116.931 6.66434   2
   2  -6   6 108.736 6.44687   4
  -2  -6   6 110.605 6.17531   4
  -2  -6   6 111.852 6.55903   3
   2   6   6 115.493 6.73962   4
   2  -6  -6 115.196 6.71172   4
   2  -6  -6 109.400 6.11102   4
   2   6   6 113.082 6.18231   3
  -2   6  -6 108.499 6.13249   2
   2  -6  -6 100.874 7.09123   2
  -2  -6   6 96.0891 6.40427   2
  -2   6  -6 113.152 6.62480   3
   4   6  -6 936.567 44.7105   2
  -4   6   6 914.473 44.8864   2
   4  -6   6 890.120 43.7603   2
   4  -6   6 909.945 44.3717   4
  -4  -6  -6 882.749 44.7918   2
  -4   6   6 896.310 44.9476   3
   4   6  -6 957.824 43.8424   4
   4  -6  -6 965.604 44.6023   4
  -4   6  -6 917.854 44.4866   3
  -4  -6   6 787.236 43.8241   4
   4   6   6 801.398 44.4616   4
   4  -6  -6 987.041 44.5533   2
  -4   6  -6 870.082 44.0318   2
  -6   6   6 265.749 15.8161   3
   6   6  -6 287.641 15.6629   2
  -6  -6  -6 315.809 15.9778   2
   6   6  -6 290.577 14.5250   4
   6  -6   6 274.625 15.2549   4
   6  -6   6 289.047 14.4741   2
   6  -6  -6 288.902 14.9862   2
  -6  -6   6 231.444 15.5502   3
  -6  -6   6 309.943 15.0553   4
  -6   6  -6 297.457 15.3871   3
   6  -6  -6 296.936 15.4810   4
   8   6  -6 137.862 7.52246   4
  -8   6   6 131.408 9.08566   3
  -8  -6  -6 142.629 9.17811   2
   8  -6   6 137.564 8.55603   4
   8   6  -6 142.082 8.90902   2
  -8   6  -6 140.747 8.54535   3
  -8   6  -6 133.062 7.73255   2
   8  -6  -6 124.720 8.65525   4
   8   6   6 111.835 8.47766   4
  -8  -6   6 152.963 8.80039   3
   8  -6  -6 138.821 8.03489   2
  -8   6  -6 141.894 7.58211   2
  10   6  -6 379.650 19.7346   4
  10  -6   6 391.563 21.0207   4
 -10   6   6 395.524 21.6576   3
 -10  -6  -6 413.781 21.7323   2
  10   6   6 356.561 20.8685   4
 -10   6  -6 392.328 20.0949   2
  10  -6  -6 375.573 20.8929   4
 -10   6  -6 415.145 20.8830   3
 -10  -6   6 403.875 20.6427   3
 -12   6   6 16.8233 3.77794   3
  12   6  -6 18.4857 2.50572   4
 -12  -6  -6 17.1506 3.61104   2
  12  -6   6 15.4604 3.76383   4
 -12   6  -6 14.7461 2.63027   2
 -12  -6   6 16.1691 3.78098   2
 -12  -6   6 18.2589 2.99425   3
  12  -6  -6 18.2986 3.72297   4
 -12   6  -6 18.1197 3.21571   3
  12   6   6 15.8736 3.57170   4
  14   6  -6 151.832 9.45660   4
 -14   6   6 146.685 10.9075   3
 -14   6   6 166.236 10.0751   2
  14  -6   6 153.462 11.0729   4
 -14  -6  -6 164.013 11.1698   2
 -14   6  -6 160.483 9.77081   2
 -14  -6   6 156.769 9.87679   3
  14   6   6 144.950 10.3532   4
 -14   6  -6 155.177 9.82630   3
  14  -6  -6 173.426 11.0641   4
 -14  -6   6 169.182 11.3996   2
  -1  -7  -6 126.097 7.43988   3
   1  -7   6 138.139 7.79858   4
   1   7  -6 134.019 7.88332   3
  -1  -7  -6 134.302 8.11794   2
   1  -7   6 124.092 7.52595   2
   1   7  -6 135.727 7.76968   2
  -1   7   6 138.101 7.86065   2
  -1   7   6 146.656 8.21795   3
  -1  -7   6 138.585 7.65320   4
  -1   7  -6 145.498 8.04692   3
  -1   7  -6 138.284 7.46544   2
  -1  -7   6 133.168 7.57010   4
   1   7   6 140.609 8.09359   4
  -1  -7   6 147.375 7.82316   2
   1   7   6 139.061 7.74786   3
   1  -7  -6 142.515 8.44349   2
  -3  -7  -6 296.049 15.6267   2
   3   7  -6 288.894 15.3204   2
  -3   7   6 285.499 15.6777   3
  -3   7   6 298.485 15.3155   2
  -3  -7  -6 294.447 14.4125   3
   3  -7   6 301.206 14.7254   2
   3  -7   6 285.618 15.1475   4
  -3  -7   6 290.684 14.8218   4
  -3  -7   6 293.333 15.3331   3
   3   7   6 295.684 15.4579   4
   3  -7  -6 251.014 15.3743   2
  -3  -7   6 269.646 14.7041   4
  -3   7  -6 287.600 14.4526   2
   3  -7  -6 289.934 15.4393   4
  -3   7  -6 295.053 15.3176   3
   3   7   6 290.847 14.5154   3
  -5   7   6 2.55042 1.82736   3
  -5   7   6 7.57500 2.17471   2
   5   7  -6 1.90551 1.19914   4
   5   7  -6 5.98730 2.24915   2
   5  -7   6 1.56403 0.76448   2
   5  -7   6 3.62032 1.69352   4
  -5  -7  -6 1.75171 1.75752   2
  -5   7  -6 0.45390 0.94963   2
  -5  -7   6 3.05017 2.31385   3
   5  -7  -6 2.89019 1.32924   2
   5  -7  -6 4.72953 1.95401   4
   5   7   6 -1.2607 1.67911   4
  -5   7  -6 3.28489 1.72904   3
  -7   7   6 438.105 22.9223   3
  -7  -7  -6 436.530 22.7305   2
   7   7  -6 453.527 21.3077   4
   7   7  -6 432.646 22.4889   2
   7  -7   6 436.132 22.1248   4
  -7   7  -6 431.254 22.1795   3
   7   7   6 360.183 22.0618   4
  -7  -7   6 355.960 22.1986   3
  -7   7  -6 445.514 21.5514   2
   7  -7  -6 438.498 21.5731   2
   7  -7  -6 426.929 22.3613   4
  -9  -7  -6 14.0325 3.33543   2
   9  -7   6 15.0807 2.98286   4
  -9   7   6 18.4568 3.38470   3
   9   7  -6 14.4945 2.41067   4
  -9   7  -6 13.8505 2.20046   2
  -9   7  -6 16.5466 3.12664   3
   9  -7  -6 15.5154 2.50638   2
   9   7   6 12.3174 3.07364   4
  -9  -7   6 18.6621 3.21661   3
   9  -7  -6 18.4656 3.42309   4
  -9   7  -6 13.2346 1.87761   2
 -11  -7  -6 124.197 9.13368   2
  11  -7   6 133.720 8.91753   4
  11   7  -6 135.033 7.40541   4
 -11   7   6 135.580 9.43419   3
 -11  -7   6 124.115 9.29600   2
 -11   7  -6 116.702 8.26900   3
 -11   7  -6 122.224 7.43641   2
 -11  -7   6 124.755 7.92416   3
  11  -7  -6 127.631 7.72999   2
  11   7   6 101.782 8.33751   4
  11  -7  -6 131.588 8.84247   4
 -13   7   6 4.57576 2.34858   2
 -13   7   6 2.47786 2.74054   3
 -13  -7  -6 7.54536 3.05560   2
  13  -7   6 4.92425 3.55210   4
  13   7  -6 7.42176 1.95926   4
  13  -7  -6 7.58286 3.52055   4
 -13   7  -6 10.2099 2.57449   2
 -13  -7   6 6.80786 2.24981   3
  13   7   6 5.02462 2.96472   4
 -13  -7   6 7.30792 3.26696   2
 -13   7  -6 8.25642 2.73479   3
 -15  -7  -6 -0.5734 3.20064   2
 -15   7   6 -4.6617 2.85974   3
  15  -7   6 6.58892 3.78209   4
  15   7  -6 -0.8627 1.87200   4
 -15   7  -6 4.12720 2.30525   3
  15  -7  -6 3.08431 3.41392   4
 -15  -7   6 9.61758 3.62406   2
  15   7   6 -0.8908 2.83166   4
   0   8  -6 181.267 10.6540   3
   0  -8   6 188.844 10.3315   2
   0  -8   6 196.210 10.5645   4
   0  -8  -6 191.426 10.8063   2
   0   8   6 184.326 10.6805   3
   0   8  -6 198.841 10.3410   2
   0   8   6 214.635 11.0125   4
   2  -8   6 181.843 9.58194   2
  -2  -8  -6 164.187 9.99316   2
   2  -8   6 175.770 9.76486   4
  -2   8   6 166.935 10.0700   3
   2   8  -6 176.157 9.79046   3
   2   8  -6 168.431 9.68749   2
  -2  -8  -6 167.839 10.1608   3
  -2   8   6 164.952 9.50903   2
  -2   8  -6 172.267 9.89360   3
   2   8   6 179.128 10.0396   4
  -2   8  -6 173.659 9.04330   2
  -2  -8   6 165.689 9.45234   4
   2  -8  -6 188.805 10.2452   4
   2   8   6 173.822 9.38081   3
   2  -8  -6 180.473 10.4817   2
   4   8  -6 141.788 8.37934   2
   4   8  -6 137.166 7.67050   4
   4  -8   6 145.647 8.87374   4
   4  -8   6 130.070 7.05383   2
  -4  -8  -6 139.786 7.08460   3
  -4   8   6 133.934 7.95759   2
  -4   8   6 126.944 8.63708   3
   4   8   6 131.221 8.46637   4
  -4   8  -6 138.758 7.05123   2
   4   8   6 135.443 7.09089   3
   4  -8  -6 139.860 8.07337   2
  -4   8  -6 142.553 8.35686   3
   4  -8  -6 139.098 8.51576   4
  -4  -8   6 141.138 8.56928   3
   6  -8   6 122.807 7.44117   4
   6   8  -6 116.962 6.59115   4
  -6   8   6 100.092 7.08579   2
  -6   8   6 117.626 8.05706   3
   6   8  -6 111.845 7.56222   2
  -6  -8  -6 119.248 7.79577   2
  -6   8  -6 110.984 7.38551   3
   6  -8  -6 103.218 6.57917   2
  -6  -8   6 131.938 8.26018   3
   6   8   6 99.7307 7.46289   4
  -8  -8  -6 86.4509 6.84776   2
   8  -8   6 93.5155 6.48895   4
  -8   8   6 87.8926 7.10802   3
   8   8  -6 87.9660 5.45432   4
  -8   8  -6 80.2868 6.19975   3
   8  -8  -6 82.0712 5.41962   2
   8   8   6 78.6788 6.53875   4
   8  -8  -6 81.8685 6.60279   4
  -8  -8   6 91.9490 6.74244   3
 -10  -8  -6 33.0395 4.68845   2
  10  -8   6 38.9936 4.61927   4
  10   8  -6 38.6773 3.54469   4
 -10   8   6 39.4938 5.39319   3
 -10  -8   6 39.3707 4.92350   2
  10  -8  -6 32.1880 4.53331   4
 -10   8  -6 42.1895 4.81767   3
 -10  -8   6 44.2330 4.20835   3
  10   8   6 36.5899 4.72096   4
 -10   8  -6 37.6310 2.93797   2
  10  -8  -6 33.7455 3.54048   2
 -10   8  -6 42.1834 3.67232   2
 -12  -8  -6 26.8685 4.81534   2
  12   8  -6 32.2743 3.43752   4
  12  -8   6 30.3561 4.62776   4
 -12   8   6 38.6063 5.21619   3
 -12   8   6 35.4967 3.89239   2
 -12  -8   6 33.7014 4.91418   2
 -12   8  -6 33.3253 3.77268   2
  12   8   6 33.7591 4.80739   4
 -12  -8   6 30.1874 3.65668   3
 -12   8  -6 33.0430 4.38702   3
 -14   8   6 20.8739 7.00438   3
  14   8  -6 18.3479 2.83573   4
 -14  -8  -6 28.2096 4.77313   2
  14  -8   6 16.4557 4.01250   4
 -14   8  -6 14.1472 3.22901   3
 -14  -8   6 14.3945 3.89273   2
  14  -8  -6 21.1499 4.35542   4
  14   8   6 14.5624 3.75847   4
  -1   9   6 174.687 10.1428   3
  -1  -9  -6 166.955 10.0020   2
   1  -9   6 161.897 9.28363   2
   1   9  -6 185.145 9.69216   2
   1  -9   6 173.022 9.84884   4
   1   9  -6 171.606 9.87879   3
   1  -9  -6 169.661 10.1541   2
  -1  -9   6 175.895 9.75817   4
  -1   9  -6 177.279 9.24252   2
  -1   9  -6 171.664 9.95984   3
   1   9   6 167.178 9.66616   3
   1  -9  -6 194.205 10.5505   4
   3  -9   6 372.624 18.8229   4
   3  -9   6 360.526 17.8793   2
  -3   9   6 366.645 19.4211   3
   3   9  -6 375.150 18.8512   2
  -3  -9  -6 339.822 17.9206   3
  -3   9   6 350.455 18.3243   2
  -3  -9  -6 361.755 19.1230   2
   3  -9  -6 302.550 18.7444   2
   3   9   6 372.039 19.1306   4
  -3   9  -6 351.499 18.8853   3
   3  -9  -6 371.955 19.2934   4
  -3   9  -6 369.031 17.6677   2
  -3  -9   6 367.462 18.5025   4
   3   9   6 359.450 18.0467   3
   5  -9   6 26.7926 3.43561   4
  -5  -9  -6 24.8563 3.50789   2
  -5   9   6 31.2443 4.17307   3
   5   9  -6 28.0898 3.57245   2
   5   9  -6 24.2777 2.70832   4
  -5   9   6 26.6973 2.79282   2
   5  -9  -6 24.6926 2.62683   2
  -5   9  -6 21.5619 3.25838   3
   5   9   6 22.9802 3.48477   4
   5  -9  -6 28.1760 3.75032   4
  -5  -9   6 12.6248 3.10926   3
  -7  -9  -6 356.258 19.1469   2
  -7   9   6 305.999 18.0830   2
   7  -9   6 343.686 18.5571   4
  -7   9   6 354.484 19.4796   3
   7   9   6 345.405 18.8703   4
  -7   9  -6 344.839 18.6692   3
   7  -9  -6 359.706 17.6888   2
   7  -9  -6 343.808 18.9082   4
  -7  -9   6 358.822 19.1263   3
   9  -9   6 13.8812 3.81533   4
  -9  -9  -6 4.97042 3.29564   2
  -9   9   6 10.3781 3.58751   3
   9   9  -6 8.42390 2.02486   4
   9  -9  -6 8.07737 3.11620   4
  -9  -9   6 6.29144 2.57377   3
   9  -9  -6 6.04006 1.74925   2
   9   9   6 9.66247 3.36348   4
  -9   9  -6 9.80991 2.80452   3
  -9  -9   6 9.18167 2.97629   2
  11  -9   6 97.6861 7.60456   4
 -11  -9  -6 107.459 8.16262   2
 -11   9   6 101.312 8.22322   3
  11   9  -6 98.1150 6.40350   4
 -11   9  -6 104.886 7.41649   3
 -11  -9   6 100.577 6.76655   3
  11  -9  -6 87.2443 7.60496   4
 -11  -9   6 107.181 8.10452   2
  11   9   6 83.3062 7.38159   4
  13  -9   6 25.4238 4.93143   4
 -13   9   6 20.6911 4.33853   3
 -13  -9  -6 21.9038 4.69660   2
  13   9  -6 21.7486 2.90011   4
 -13   9  -6 25.3033 3.97631   3
  13  -9  -6 18.8523 4.25102   4
 -13  -9   6 30.0869 5.80435   2
 -13  -9   6 30.1486 3.44749   3
  13   9   6 18.0500 4.08105   4
   0  10  -6 568.932 26.8724   2
   0 -10  -6 538.803 27.3885   2
   0 -10   6 527.788 27.4617   4
   0  10  -6 531.548 27.3626   3
   0 -10   6 523.613 26.8190   2
   0  10   6 532.212 27.3782   3
  -2 -10  -6 18.2519 2.85155   2
   2 -10   6 15.2557 2.64517   4
  -2  10   6 18.0236 3.02418   3
   2  10  -6 17.3718 2.54979   2
   2  10  -6 15.5686 2.67539   3
   2 -10   6 18.4785 2.26793   2
  -2  10  -6 18.2061 1.86366   2
   2  10   6 22.7901 3.26306   4
  -2  10  -6 16.1066 2.77351   3
  -2 -10   6 19.4130 2.63498   4
   2  10   6 16.3690 2.29206   3
   2 -10  -6 16.3753 3.11266   4
   2 -10  -6 17.9308 3.23820   2
  -4  10   6 344.413 18.9100   2
   4  10  -6 392.488 19.8255   2
  -4 -10  -6 357.183 19.9112   2
  -4 -10  -6 354.012 18.5381   3
  -4  10   6 375.608 20.3224   3
   4 -10   6 384.441 19.7690   4
   4  10   6 363.327 18.5743   3
  -4  10  -6 368.497 19.7894   3
   4 -10  -6 380.779 19.3150   2
  -4 -10   6 373.003 19.3437   4
  -4 -10   6 382.963 19.7265   3
   4  10   6 393.746 20.1567   4
   4 -10  -6 396.143 20.3015   4
  -6 -10  -6 62.8651 5.56059   2
   6  10  -6 63.0033 4.54364   4
  -6  10   6 59.7906 4.23992   2
  -6  10   6 62.2676 5.73589   3
   6 -10   6 62.2921 5.33706   4
  -6  10  -6 63.8964 5.20121   3
   6 -10  -6 53.5556 4.01401   2
  -6 -10   6 62.3364 5.26981   2
   6  10   6 65.5002 5.66270   4
   6 -10  -6 60.5113 5.74117   4
  -6 -10   6 54.4060 5.54911   3
  -8 -10  -6 55.6657 5.84916   2
   8 -10   6 66.6707 5.47545   4
  -8  10   6 51.5138 4.52870   2
  -8  10   6 56.7263 5.95423   3
   8  10  -6 60.0502 4.46004   4
   8  10   6 49.3532 5.42374   4
  -8 -10   6 61.7218 5.60956   2
   8 -10  -6 67.8269 6.07571   4
   8 -10  -6 53.0245 3.81395   2
  -8  10  -6 54.7597 5.13417   3
  -8 -10   6 49.3358 5.65421   3
 -10 -10  -6 156.175 11.1490   2
  10 -10   6 174.135 10.5647   4
 -10  10   6 164.631 11.2511   3
  10  10  -6 158.635 9.42956   4
 -10 -10   6 172.993 10.0604   3
  10  10   6 154.766 10.7839   4
 -10 -10   6 167.782 11.0782   2
  10 -10  -6 147.932 10.7880   4
 -10  10  -6 175.831 10.6445   3
  12  10  -6 -2.5484 2.17963   4
 -12  10   6 -4.0979 2.70862   3
 -12 -10  -6 3.29775 3.14480   2
  12 -10   6 3.57556 2.95750   4
 -12 -10   6 3.78956 2.93864   2
 -12 -10   6 2.49728 1.90656   3
  12 -10  -6 -2.6387 3.06100   4
 -12  10  -6 1.61202 2.37772   3
  12  10   6 0.80039 2.92553   4
  -1  11   6 262.429 14.9742   3
   1 -11   6 276.535 13.8539   2
   1 -11   6 260.644 14.6557   4
   1  11  -6 266.539 14.6799   3
  -1 -11  -6 273.949 14.8086   2
   1  11   6 259.916 14.4587   3
   1  11   6 275.547 15.1333   4
   1 -11  -6 273.767 14.9353   2
  -1  11  -6 260.651 14.7245   3
  -1 -11   6 274.270 14.6769   4
   1 -11  -6 280.184 15.4339   4
  -3 -11  -6 248.593 13.8481   2
  -3 -11  -6 229.854 12.9216   3
   3 -11   6 234.512 13.5692   4
   3  11  -6 237.693 13.4482   3
  -3  11   6 239.944 13.2151   2
  -3  11   6 251.486 14.1346   3
   3 -11  -6 261.087 14.3668   4
   3 -11  -6 215.215 13.3995   2
  -3 -11   6 261.157 13.4583   4
   3  11   6 250.784 12.8279   3
  -3  11  -6 241.711 13.6993   3
   3  11   6 259.993 14.1324   4
  -5  11   6 238.937 13.1043   2
  -5 -11  -6 256.347 14.5268   2
  -5 -11  -6 247.044 12.7134   3
  -5  11   6 259.247 14.9135   3
   5 -11   6 255.563 14.2912   4
  -5  11  -6 239.327 14.2279   3
   5  11   6 259.299 14.6830   4
   5 -11  -6 264.208 14.9076   4
  -5 -11   6 253.407 14.5643   3
  -5 -11   6 247.217 14.3028   2
   5  11   6 268.387 12.8280   3
   5 -11  -6 256.021 13.2349   2
   7  11  -6 94.9313 6.10156   4
   7 -11   6 89.0786 6.94061   4
  -7  11   6 90.8917 7.39539   3
  -7  11   6 83.7159 5.44027   2
  -7 -11  -6 92.7104 7.26946   2
  -7  11  -6 94.1638 6.87340   3
  -7 -11   6 94.5527 7.37753   3
   7  11   6 88.9667 7.30376   4
   7 -11  -6 82.0298 7.26278   4
   7 -11  -6 85.9773 5.26617   2
  -7 -11   6 103.008 7.12459   2
   9  11  -6 180.713 10.2133   4
   9 -11   6 189.926 11.2469   4
  -9  11   6 180.531 11.8832   3
  -9 -11  -6 185.228 11.7442   2
  -9  11  -6 182.637 11.2660   3
   9 -11  -6 152.081 11.4014   4
  -9 -11   6 195.568 11.8468   2
   9 -11  -6 173.365 9.35460   2
  -9 -11   6 169.413 10.8953   3
   9  11   6 173.405 11.4128   4
 -11 -11  -6 58.6144 6.68846   2
  11  11  -6 44.3501 4.48576   4
  11 -11   6 53.9944 5.97327   4
 -11  11   6 55.1673 6.41044   3
  11  11   6 54.9826 6.02120   4
 -11 -11   6 51.2845 4.61298   3
 -11  11  -6 57.1348 5.51219   3
 -11 -11   6 54.2727 6.12554   2
  11 -11  -6 38.4876 5.66494   4
 -13 -11  -6 42.1640 5.97260   2
  13  11  -6 36.8394 3.96721   4
  13 -11   6 39.9570 5.49547   4
 -13  11   6 32.8100 5.40105   3
 -13 -11   6 55.7375 6.59005   2
  13  11   6 40.5140 5.47421   4
  13 -11  -6 36.4858 5.40400   4
   0 -12  -6 674.012 34.9918   2
   0  12  -6 703.440 35.1272   3
   0 -12  -6 721.811 35.9788   4
   0 -12   6 671.570 34.3363   2
   0 -12   6 695.180 35.1070   4
   0  12   6 702.515 35.1087   3
   2  12  -6 218.558 12.1295   3
   2 -12   6 202.949 11.2371   2
  -2 -12  -6 206.649 12.2352   2
   2 -12   6 205.784 10.8148   2
   2 -12   6 200.956 12.2102   4
  -2  12   6 210.268 12.5256   3
  -2  12  -6 212.790 12.2671   3
   2 -12  -6 212.250 12.5350   2
  -2 -12   6 219.355 11.9419   2
   2 -12  -6 226.480 13.0765   4
  -2 -12   6 220.638 12.1224   4
   2  12   6 213.060 11.6971   3
   2  12   6 225.542 12.7689   4
  -4 -12  -6 532.554 27.6296   2
  -4  12   6 490.880 26.1853   2
  -4 -12  -6 470.510 26.0645   3
  -4  12   6 538.276 28.0015   3
   4 -12   6 528.621 27.3540   4
   4 -12  -6 558.054 28.1043   4
  -4 -12   6 529.990 27.3250   2
  -4  12  -6 519.461 27.4210   3
  -4 -12   6 534.306 27.1729   3
   4 -12  -6 562.281 26.6455   2
   4  12   6 544.216 27.8319   4
   4  12   6 534.179 26.2033   3
  -4 -12   6 532.011 27.0370   4
  -6 -12  -6 224.739 12.9441   2
   6 -12   6 205.620 12.5371   4
  -6  12   6 219.822 13.2675   3
  -6 -12   6 210.301 12.7032   2
   6 -12  -6 220.117 13.2957   4
  -6  12  -6 209.356 12.6427   3
   6 -12  -6 205.290 10.9658   2
   6  12   6 210.167 13.6131   4
   8 -12   6 183.539 11.6423   4
   8  12  -6 188.308 10.8967   4
  -8 -12  -6 189.164 12.1266   2
  -8  12   6 178.290 12.3687   3
  -8 -12   6 173.654 11.7104   3
  -8  12  -6 194.402 11.7785   3
  -8 -12   6 197.637 12.1523   2
   8  12   6 221.336 12.4366   4
   8 -12  -6 194.500 14.4109   4
  10  12  -6 218.196 12.3283   4
 -10 -12  -6 215.483 13.7871   2
  10 -12   6 210.942 13.2138   4
 -10  12   6 241.088 14.3507   3
  10 -12  -6 198.439 13.5711   4
 -10 -12   6 221.897 12.6972   3
  10  12   6 226.970 13.6510   4
 -10  12  -6 214.986 13.2270   3
 -10 -12   6 221.108 13.7881   2
 -12  12   6 38.9804 5.89131   3
 -12 -12  -6 31.8142 5.05559   2
  12 -12   6 34.5497 4.92881   4
  12  12  -6 31.0922 3.82846   4
 -12 -12   6 38.1379 5.09922   2
  12  12   6 32.6940 4.99783   4
  12 -12  -6 30.6737 5.07112   4
   1 -13   6 244.090 12.3696   2
   1  13  -6 231.656 13.4324   3
   1 -13   6 234.255 13.5512   4
  -1  13   6 244.164 13.6908   3
   1 -13   6 228.689 12.4622   2
  -1 -13  -6 241.626 13.4651   2
  -1  13  -6 241.676 13.5959   3
   1  13   6 235.483 13.1681   3
   1 -13  -6 244.864 14.4346   4
   1 -13  -6 231.544 13.5299   2
  -1 -13   6 239.845 12.8839   2
  -1 -13   6 238.448 13.3957   4
   3 -13   6 60.9377 5.47653   4
  -3 -13  -6 72.8248 5.67508   2
  -3  13   6 64.5605 5.87053   3
   3  13  -6 65.3654 5.29612   3
   3  13   6 63.2020 4.55215   3
  -3  13  -6 64.4316 5.49132   3
   3 -13  -6 54.0430 4.98992   2
  -3 -13   6 66.9551 5.24520   2
  -3 -13   6 61.9229 5.14102   4
   3 -13  -6 70.9303 6.37515   4
   3  13   6 65.5345 5.96279   4
  -5  13   6 357.088 20.3953   3
  -5 -13  -6 371.945 20.0901   2
   5 -13   6 403.548 22.8254   4
  -5 -13   6 362.995 19.8757   3
   5 -13  -6 348.484 18.2799   2
   5  13   6 379.001 18.4129   3
  -5  13  -6 350.248 20.1297   3
  -5 -13   6 352.768 19.7420   2
  -5 -13   6 354.443 19.4292   4
   5 -13  -6 370.573 20.6119   4
   5  13   6 382.436 20.7276   4
   7 -13   6 17.9295 3.62986   4
  -7 -13  -6 12.2603 3.39378   2
  -7  13   6 12.3682 3.53847   3
   7  13   6 13.9603 3.29031   4
  -7 -13   6 26.6954 4.33469   3
   7 -13  -6 21.1929 4.27874   4
  -7  13  -6 16.3724 3.43139   3
   9 -13   6 184.575 11.6025   4
  -9 -13  -6 202.823 12.2912   2
  -9  13   6 191.429 12.5090   3
   9 -13  -6 165.184 12.2735   4
  -9 -13   6 162.214 11.2217   3
  -9 -13   6 188.507 11.9850   2
  -9  13  -6 190.621 11.6732   3
   9  13   6 195.943 12.4213   4
 -11  13   6 22.1180 4.78995   3
  11  13  -6 30.5613 3.69832   4
  11 -13   6 31.1072 4.61293   4
 -11 -13  -6 29.2552 4.84223   2
  11  13   6 28.0113 4.78754   4
  11 -13  -6 30.0375 5.14639   4
   0 -14  -6 26.0877 3.48532   2
   0 -14   6 23.8560 3.60649   4
   0  14   6 28.8996 3.65270   3
   0 -14  -6 28.1738 4.57029   4
   0  14  -6 23.6119 3.67657   3
   0 -14   6 20.9177 2.60334   2
  -2 -14  -6 46.3047 4.87185   2
   2  14  -6 55.9603 5.04207   3
   2 -14   6 54.9622 5.20974   4
  -2  14   6 57.4101 5.33706   3
  -2 -14   6 61.6353 4.64203   2
  -2  14  -6 52.3486 4.89954   3
   2 -14  -6 61.0950 6.13009   4
   2  14   6 48.8906 4.35680   3
   2 -14  -6 59.6536 5.26256   2
  -2 -14   6 45.9449 4.71616   4
  -4  14   6 2.14138 2.27263   3
  -4 -14  -6 5.65629 2.52580   2
   4 -14   6 7.17719 2.66767   4
  -4 -14   6 5.88246 2.29091   2
   4  14   6 3.30473 2.78388   4
   4  14   6 8.85244 1.81053   3
   4 -14  -6 4.08590 1.72312   2
  -4 -14   6 4.73638 2.11863   4
  -4  14  -6 3.21179 2.41834   3
  -4 -14   6 3.78226 2.44051   3
   6 -14   6 54.2728 5.56988   4
  -6 -14  -6 52.8645 5.40805   2
  -6  14   6 48.6516 6.01030   3
   6  14   6 56.6914 6.13433   4
  -6 -14   6 49.0148 5.47207   2
   6 -14  -6 55.7206 6.53632   4
  -6 -14   6 56.4514 5.10586   4
  -6 -14   6 53.8391 5.69168   3
  -6  14  -6 54.1233 5.23209   3
  -8 -14  -6 18.9430 3.70241   2
   8 -14   6 15.2812 3.52807   4
  -8  14   6 14.4527 3.87846   3
  -8  14  -6 7.99950 3.09210   3
  -8 -14   6 10.7600 3.17926   3
  -8 -14   6 14.9235 3.44233   2
   8 -14  -6 10.7552 3.79358   4
   8  14   6 10.1808 3.69407   4
  10  14  -6 -2.3942 1.86058   4
  10 -14   6 4.47303 3.03625   4
 -10  14   6 2.86221 3.13550   3
 -10 -14   6 1.49755 2.77745   2
  10 -14  -6 -3.0102 3.46744   4
 -10 -14   6 -3.1065 2.13688   3
 -10  14  -6 -0.5178 2.77634   3
  10  14   6 5.19049 3.30621   4
   1 -15   6 49.2849 5.85941   4
   1 -15   6 48.0875 3.35736   2
  -1 -15  -6 47.7436 5.80689   4
  -1 -15  -6 40.1184 4.48202   2
   1  15  -6 52.7676 5.13040   3
  -1  15   6 48.7300 4.78868   3
   1  15   6 49.7270 4.51003   3
   1 -15  -6 49.8305 6.02353   4
  -1 -15   6 49.5481 4.93491   4
   1 -15  -6 52.2293 5.03694   2
  -1  15  -6 44.6156 4.88346   3
  -1 -15   6 50.5853 4.03872   2
   3 -15   6 62.4059 5.84303   4
   3  15  -6 61.3920 5.42037   3
  -3 -15  -6 63.3453 5.57916   2
   3 -15  -6 67.4959 6.77327   4
  -3 -15   6 64.0701 5.78409   4
  -3  15  -6 60.2917 5.53473   3
   3 -15  -6 61.2873 4.99410   2
   3  15   6 61.4163 4.66552   3
  -3 -15   6 65.9925 5.23874   2
   3  15   6 73.1940 6.56832   4
  -5  15   6 16.9074 3.74124   3
  -5 -15  -6 14.0836 4.05874   2
   5 -15   6 18.1556 3.64516   4
   5  15   6 16.2513 3.77183   4
   5 -15  -6 22.2693 4.66104   4
  -5 -15   6 16.7149 3.27719   4
  -5  15  -6 10.5444 3.13727   3
  -5 -15   6 13.4312 3.36698   3
   5  15   6 19.3253 2.50534   3
  -5 -15   6 23.3568 3.83870   2
   7 -15   6 79.2048 7.13118   4
  -7 -15  -6 78.5698 7.01167   2
  -7  15   6 74.7032 7.13525   3
  -7 -15   6 76.8222 7.23232   3
   7  15   6 83.0734 7.57380   4
   7 -15  -6 75.8200 7.77748   4
  -7  15  -6 75.7145 6.85216   3
  -7 -15   6 83.1551 6.45736   4
  -7 -15   6 76.2896 6.76674   2
   9 -15   6 -0.7428 2.68410   4
  -9 -15  -6 4.74771 3.11704   2
  -9  15   6 4.17625 3.25675   3
  -9  15  -6 -0.3985 2.40322   3
   9  15   6 -1.5112 3.13516   4
   9 -15  -6 2.98470 3.82889   4
  -9 -15   6 1.56517 2.34389   2
  -9 -15   6 -1.7112 2.45873   3
   0  16  -6 10.5827 2.89156   3
   0  16   6 5.68963 2.36871   3
   0 -16  -6 11.7158 3.12954   2
   0 -16  -6 8.81360 3.56003   4
   0 -16   6 9.18553 1.92061   2
   0 -16   6 8.65319 2.87809   4
  -2 -16  -6 110.750 8.75088   4
   2  16  -6 102.471 7.56980   3
  -2 -16  -6 104.885 7.45115   2
  -2  16   6 104.045 7.99359   3
   2 -16   6 109.939 7.76951   4
   2 -16  -6 94.0697 8.63389   4
  -2 -16   6 104.223 7.61650   4
  -2  16  -6 100.303 7.64693   3
   2  16   6 99.8620 6.83061   3
   2 -16  -6 91.9050 7.13801   2
  -2 -16   6 113.297 6.99972   2
  -4  16   6 -0.2449 2.67777   3
  -4 -16  -6 0.65129 3.49982   2
   4 -16   6 2.76655 2.71102   4
  -4 -16   6 -1.4538 2.05557   3
  -4 -16   6 2.83608 2.15777   2
  -4  16  -6 0.39009 2.43052   3
   4  16   6 3.19405 3.22984   4
   4  16   6 5.34544 2.44976   3
  -4 -16   6 0.05051 2.30953   4
   4 -16  -6 -1.8846 2.94781   4
   6 -16   6 4.81945 2.97033   4
  -6  16   6 9.39942 3.72267   3
  -6 -16  -6 13.0205 3.67545   2
   6  16   6 20.1423 4.17637   4
  -6 -16   6 11.8835 3.17290   2
  -6  16  -6 8.87449 3.13536   3
   6 -16  -6 5.01365 3.67061   4
  -6 -16   6 10.1095 3.73079   3
  -6 -16   6 16.4482 3.32128   4
  -8  16   6 25.0970 4.43344   3
   8 -16   6 26.5982 4.39636   4
  -8 -16  -6 32.5366 4.95169   2
  -8 -16   6 26.5866 4.98498   3
   8  16   6 30.7826 5.16121   4
  -8 -16   6 29.4129 4.13779   4
   8 -16  -6 12.3569 4.39717   4
  -8  16  -6 21.4643 4.33659   3
  -8 -16   6 28.1673 4.63094   2
   1  17  -6 10.9276 3.06252   3
  -1  17   6 11.6433 2.99853   3
  -1 -17  -6 11.8882 3.87678   4
  -1 -17  -6 9.98606 2.85373   2
   1 -17   6 10.7297 3.03021   4
   1 -17  -6 9.14038 3.92533   4
  -1 -17   6 10.3198 2.97342   4
  -1  17  -6 11.7631 3.24911   3
   1 -17  -6 17.5437 3.41130   2
   1  17   6 9.12974 2.53115   3
  -3 -17  -6 21.4032 3.87288   2
   3 -17   6 12.5408 3.41496   4
  -3  17   6 17.3180 3.60637   3
  -3 -17  -6 15.4200 4.23762   4
  -3  17  -6 17.6697 3.62591   3
  -3 -17   6 18.2458 3.28429   2
   3 -17  -6 22.5148 4.95355   4
  -3 -17   6 15.9131 3.47896   4
   3  17   6 21.0412 2.96648   3
  -5  17   6 18.7500 3.96175   3
  -5 -17  -6 11.4347 3.38791   2
   5 -17   6 14.6067 3.45542   4
  -5  17  -6 15.8861 3.60223   3
  -5 -17   6 12.7424 3.67924   3
  -5 -17   6 14.8378 3.31268   4
  -5 -17   6 13.4277 2.90258   2
   5 -17  -6 21.2995 4.87840   4
   5  17   6 16.9272 5.16814   4
   7 -17   6 0.65713 2.91760   4
  -7  17   6 -0.0779 2.90955   3
  -7 -17  -6 -1.2862 2.64018   2
   7  17   6 -0.3618 3.41737   4
   7 -17  -6 -4.4466 3.05955   4
  -7  17  -6 2.94597 2.91016   3
  -7 -17   6 0.93542 2.43712   4
  -7 -17   6 4.58425 3.19110   3
  -7 -17   6 0.44776 2.41694   2
   0  18   6 30.8858 4.11252   3
   0 -18   6 33.4368 4.56630   4
   0  18  -6 30.9117 4.56029   3
   0 -18  -6 25.5288 5.32047   4
  -2  18   6 14.4559 3.34528   3
   2  18  -6 15.1316 3.29078   3
   2 -18   6 12.9178 3.42047   4
  -2 -18  -6 20.7869 3.69304   2
   2 -18  -6 18.8450 4.75221   4
   2  18   6 16.1031 3.02895   3
  -2 -18   6 18.1353 3.78787   4
  -2  18  -6 22.6519 4.00734   3
   4 -18   6 25.8852 4.24299   4
  -4  18   6 30.8993 4.87542   3
  -4 -18  -6 33.3957 5.36328   4
  -4 -18  -6 35.9082 4.85017   2
  -4 -18   6 30.9572 4.57327   4
  -4 -18   6 23.0045 4.16923   3
  -4  18  -6 32.9869 4.75616   3
   4 -18  -6 29.8150 5.58316   4
   1  19  -6 120.303 8.32258   3
  -1  19   6 104.032 8.05657   3
   1 -19   6 121.605 8.72036   4
  -1 -19  -6 113.385 9.95810   4
   1  19   6 102.771 7.77471   3
  -1  19  -6 114.546 10.0605   3
  -1 -19   6 120.281 9.06360   4
  -3  19   6 18.2296 3.66425   3
  -3 -19  -6 24.7213 3.83458   2
   3 -19   6 19.2588 3.77269   4
  -3 -19  -6 15.8448 4.45495   4
   3 -19  -6 19.7030 5.01901   4
  -3 -19   6 23.5623 3.91302   4
  -3  19  -6 16.2583 3.98776   3
   0   0   7 0.68732 0.61995   4
   0   0   7 0.72883 1.22686   3
   0   0  -7 0.34303 0.75902   4
   0   0  -7 0.20875 1.28327   3
   0   0  -7 1.95404 1.70220   2
   0   0   7 0.64209 1.23537   2
   2   0  -7 -0.6108 0.99441   3
  -2   0  -7 0.93552 1.08275   4
  -2   0  -7 0.69306 1.28774   2
  -2   0   7 0.20831 0.97698   2
   2   0  -7 -0.0017 1.33122   2
   2   0   7 0.46086 0.83784   3
   2   0   7 0.41374 1.13750   4
  -2   0   7 0.26158 1.44691   3
   2   0   7 2.09152 1.18063   2
   2   0   7 -0.1686 1.00558   3
  -4   0  -7 0.48407 1.30091   4
  -4   0  -7 -0.0435 0.72539   3
  -4   0   7 -0.3771 1.40275   3
  -4   0  -7 -0.9271 1.00804   2
   4   0   7 0.54838 0.81131   3
   4   0  -7 -0.6395 0.53804   4
   4   0  -7 -0.5691 1.26214   2
   4   0   7 -0.5052 1.41438   4
   4   0   7 0.25211 0.99212   2
  -4   0   7 0.75598 0.42236   4
  -6   0  -7 0.66501 1.37465   2
   6   0   7 -0.5631 0.86577   3
   6   0  -7 -2.0666 1.10624   2
  -6   0  -7 -0.7642 0.78060   3
   6   0   7 -1.5058 1.67754   4
  -6   0   7 0.08280 0.72763   4
  -6   0   7 0.10122 1.43383   3
   6   0  -7 0.26420 1.01473   4
   8   0   7 0.27122 1.01707   3
   8   0   7 1.04587 2.12705   4
   8   0  -7 0.20423 1.80572   2
  -8   0   7 1.38325 1.04169   4
  -8   0  -7 -1.8130 1.38946   2
   8   0  -7 0.82336 1.33654   4
  -8   0   7 -0.1205 1.69744   3
  -8   0  -7 0.58123 0.92673   3
  10   0   7 2.08838 1.33067   3
  10   0   7 1.62380 2.46340   4
  10   0  -7 0.14034 1.61482   4
 -10   0  -7 -1.4549 1.74640   2
 -10   0   7 2.64564 2.06556   3
 -10   0  -7 0.83228 1.03731   3
  10   0  -7 -0.3921 1.71497   2
  12   0  -7 -0.6101 1.68264   4
  12   0  -7 2.14105 2.35658   2
 -12   0   7 1.48487 2.18206   3
 -12   0  -7 -3.0077 1.98839   2
  12   0   7 -2.1018 2.45916   4
 -12   0  -7 -2.2857 1.08400   3
 -14   0  -7 -0.0551 2.42682   2
  14   0  -7 -1.4932 1.70294   4
 -14   0   7 0.03047 2.44997   3
 -14   0   7 -1.5964 2.26317   2
  14   0   7 2.26200 2.80699   4
  -1  -1  -7 7.60882 1.56032   3
   1  -1   7 5.73865 1.21000   4
   1   1  -7 11.5314 2.26547   2
   1  -1   7 4.40248 1.36598   3
  -1  -1  -7 6.68933 1.86245   2
  -1   1   7 5.46617 1.70628   3
  -1   1   7 6.55588 0.86456   4
  -1  -1  -7 6.57443 1.36334   4
  -1   1   7 9.98661 2.14913   2
   1  -1   7 5.07733 1.75568   2
   1   1  -7 5.11182 1.60808   3
  -1   1  -7 3.05128 1.04579   4
   1  -1  -7 6.10581 1.97634   2
   1  -1  -7 4.74300 0.75645   4
   1  -1  -7 3.96325 1.27136   3
   1   1   7 4.51764 1.49303   3
  -1  -1   7 4.58567 1.44447   2
   1   1   7 6.80752 1.89858   2
  -1  -1   7 6.59491 0.69205   4
   1   1   7 5.22035 1.12705   4
  -1   1  -7 6.57918 2.05466   2
  -1  -1   7 10.3024 2.11337   3
   3  -1   7 50.5933 3.29036   3
  -3  -1  -7 51.9073 3.88714   2
   3  -1   7 47.8739 3.69248   2
   3   1  -7 53.3706 3.89347   2
  -3   1   7 60.1771 4.16645   3
  -3  -1  -7 53.7380 3.71314   4
   3  -1   7 46.9884 3.59596   4
   3   1  -7 37.8405 3.97991   3
  -3   1   7 44.5848 3.67746   2
  -3   1  -7 45.5792 3.56735   4
  -3  -1   7 51.7412 4.05567   2
   3   1   7 34.8839 3.24540   3
  -3   1  -7 46.4707 3.75444   2
   3  -1  -7 45.2566 3.67630   3
  -3   1  -7 50.5923 3.25399   3
   3   1   7 57.8788 3.65970   4
   3  -1  -7 50.0693 2.55590   4
   3   1   7 51.4563 3.19473   3
   3   1   7 53.5807 3.84166   2
  -3  -1   7 35.3414 3.92270   3
   3  -1  -7 43.5715 2.71935   4
   3  -1  -7 52.7554 4.03877   2
  -5   1   7 42.8892 2.67925   4
  -5  -1  -7 50.1649 3.88874   2
  -5   1   7 43.5019 3.90694   3
   5  -1   7 46.2374 3.81875   4
   5   1  -7 44.1905 2.49005   4
   5   1  -7 39.0061 3.68353   2
   5  -1   7 44.2482 3.20497   3
   5   1   7 45.0708 2.89144   3
  -5   1  -7 46.3348 3.70746   2
  -5   1  -7 46.4072 3.11513   3
  -5  -1   7 41.0321 2.56344   4
  -5  -1   7 48.6815 4.16330   3
   5  -1  -7 46.0700 2.95144   4
   5   1   7 47.7100 3.84193   4
   5  -1  -7 42.5025 3.70322   2
   7   1  -7 174.276 9.14609   4
   7  -1   7 174.725 11.1455   4
  -7   1   7 180.311 10.5576   3
  -7  -1  -7 184.133 9.39664   3
  -7  -1  -7 183.349 10.4155   2
   7  -1   7 168.923 9.67017   3
  -7   1  -7 175.409 9.46375   3
  -7  -1   7 184.749 10.4912   3
   7   1   7 202.398 10.7326   4
   7  -1  -7 175.933 10.2974   2
  -7   1  -7 159.361 10.0903   2
   7  -1  -7 194.799 9.79945   4
  -7  -1   7 179.708 9.26821   4
   7   1   7 166.154 9.27933   3
  -9   1   7 82.4538 6.36295   3
  -9  -1  -7 84.2212 4.77114   3
   9  -1   7 85.0518 6.79996   4
  -9  -1  -7 90.7829 6.35136   2
   9   1  -7 81.8189 5.06637   4
   9   1  -7 81.8915 6.30868   2
  -9  -1   7 86.6816 6.33330   3
   9  -1  -7 86.7644 6.22835   2
  -9   1  -7 81.1997 6.08202   2
   9   1   7 86.8654 4.95724   3
   9  -1  -7 79.1596 5.75112   4
  -9   1  -7 86.7807 5.18217   3
   9   1   7 85.8846 6.54581   4
  11   1  -7 54.1259 3.92320   4
  11  -1   7 49.9896 5.96171   4
 -11  -1  -7 50.4654 5.14126   2
 -11   1   7 56.8791 5.29773   3
  11   1  -7 49.0742 5.01646   2
 -11  -1  -7 48.9600 3.27497   3
 -11  -1   7 52.7896 4.96472   3
 -11   1  -7 50.8088 3.79359   3
  11   1   7 52.5528 5.35141   4
 -11   1  -7 48.7543 4.90227   2
  11   1   7 49.4653 3.53985   3
  11  -1  -7 52.3237 5.04815   2
  13   1  -7 2.08675 1.82096   4
  13  -1   7 4.61002 2.80594   4
 -13  -1  -7 1.54123 2.67277   2
 -13  -1  -7 1.60245 1.03468   3
  13   1   7 3.90741 2.91424   4
 -13   1  -7 -0.5233 2.09710   2
 -13   1  -7 1.95604 1.52218   3
 -13  -1   7 5.68672 2.47370   2
 -13  -1   7 0.24413 2.32029   3
  13  -1  -7 0.92753 1.90675   4
 -15   1   7 0.99598 2.65803   3
 -15  -1  -7 6.72491 3.02247   2
 -15   1   7 -0.5144 2.50604   2
  15   1  -7 0.29328 2.08867   4
 -15  -1   7 -3.7462 2.71263   2
 -15   1  -7 8.42590 3.19918   2
 -15  -1   7 0.38709 2.47442   3
   0   2   7 1226.03 53.7050   3
   0   2   7 1109.36 54.1469   2
   0  -2  -7 1095.90 52.8335   4
   0  -2   7 983.932 53.5403   3
   0   2   7 942.070 52.9065   4
   0  -2   7 1130.17 53.6846   3
   0  -2   7 1078.01 53.9894   2
   0  -2  -7 1087.73 53.3381   3
   0  -2  -7 1163.93 54.4534   2
   0  -2   7 1123.44 52.7915   4
   0   2  -7 1063.63 53.9551   2
   0   2  -7 1159.34 52.9838   4
  -2  -2  -7 55.1909 3.69990   3
   2  -2   7 56.2239 3.51726   4
  -2  -2  -7 59.7659 4.20467   2
   2  -2   7 52.4331 4.47571   2
   2   2  -7 50.9770 4.23597   3
  -2   2   7 53.4782 4.43508   2
  -2   2   7 56.6141 4.15484   3
   2   2  -7 54.5256 4.17868   2
   2  -2   7 55.5810 3.79050   3
  -2   2  -7 57.0714 3.71244   3
  -2   2  -7 52.8275 3.76189   4
  -2  -2   7 67.7879 4.72997   3
  -2  -2   7 57.7115 4.04665   2
   2   2   7 63.8910 3.79990   4
   2  -2  -7 50.0162 3.66593   3
  -2   2  -7 56.3356 4.65297   2
   2  -2  -7 53.3862 2.99379   4
   2  -2  -7 53.6591 4.57707   2
   2   2   7 43.9771 3.62783   3
   2  -2  -7 58.8181 3.32055   4
   2   2   7 59.7237 4.18151   2
   4  -2   7 771.317 38.5042   4
   4  -2   7 749.376 38.6051   2
   4   2  -7 774.015 38.9130   2
  -4  -2  -7 780.937 38.9984   2
   4   2  -7 802.143 37.6126   4
  -4   2   7 784.686 39.0066   3
   4  -2   7 750.847 38.4459   3
   4  -2  -7 783.759 38.9192   2
   4   2   7 848.368 38.7371   4
   4  -2  -7 718.012 38.0149   4
   4   2   7 876.320 38.2583   3
  -4   2  -7 777.274 38.7465   2
  -4   2  -7 777.992 38.3434   3
  -4  -2   7 763.177 37.6366   4
   4   2   7 784.084 37.9538   3
   6   2  -7 112.718 7.48774   2
   6  -2   7 118.024 6.96992   3
  -6   2   7 109.927 7.51742   3
   6   2  -7 116.089 6.15278   4
  -6   2   7 114.903 6.46587   4
   6  -2   7 123.870 7.39247   4
  -6  -2  -7 129.812 7.62219   2
   6  -2  -7 121.754 7.39004   2
   6   2   7 122.517 6.28387   3
  -6   2  -7 123.762 7.27862   2
   6  -2  -7 121.485 6.79556   4
  -6  -2   7 115.604 6.28787   4
  -6  -2   7 124.844 7.75647   3
   6   2   7 141.735 7.61635   4
  -6   2  -7 120.423 6.79277   3
   6   2   7 111.907 6.28634   3
  -8  -2  -7 108.074 7.95318   2
   8   2  -7 118.760 6.59968   4
  -8   2   7 115.275 8.02111   3
   8   2  -7 128.063 8.09238   2
   8  -2   7 131.237 8.33889   4
   8   2   7 139.793 8.16063   4
  -8   2  -7 127.466 7.74301   2
  -8   2  -7 119.217 7.07614   3
  -8  -2   7 121.379 6.78563   4
   8   2   7 114.722 6.43319   3
   8  -2  -7 150.575 7.64266   4
  10   2  -7 223.325 13.8422   2
 -10   2   7 234.774 13.9970   3
 -10  -2  -7 243.818 14.0614   2
  10  -2   7 236.004 14.2867   4
  10   2  -7 231.283 12.4421   4
 -10   2  -7 242.945 13.5671   2
 -10   2  -7 235.725 12.8363   3
  10  -2  -7 257.642 13.8455   2
  10  -2  -7 243.928 13.4798   4
 -10  -2   7 246.063 13.7755   3
  10   2   7 263.578 14.0815   4
 -12  -2  -7 4.66148 2.52678   2
  12   2  -7 3.98173 1.73354   4
 -12   2   7 7.90782 2.78123   3
  12  -2   7 -0.2958 3.11505   4
  12  -2  -7 5.85690 2.55046   2
 -12   2  -7 2.85120 2.10900   2
 -12  -2   7 4.53277 2.43041   3
 -12   2  -7 4.51781 1.74175   3
  12   2   7 5.47425 2.84360   4
  12  -2  -7 5.90848 2.46672   4
  14   2  -7 132.015 8.11825   4
  14  -2   7 144.980 10.4252   4
 -14  -2  -7 134.092 9.89623   2
 -14   2   7 140.203 9.94995   3
 -14   2   7 154.647 9.89224   2
 -14   2  -7 134.943 10.1353   2
 -14  -2   7 162.313 10.4779   2
 -14   2  -7 137.801 8.24728   3
  14   2   7 149.949 9.91625   4
  14  -2  -7 141.162 8.85504   4
   1   3  -7 15.5353 2.27189   2
  -1   3   7 20.0821 2.87370   2
  -1  -3  -7 14.1791 1.57303   4
   1  -3   7 17.4658 2.17382   3
  -1   3   7 14.2595 2.07890   3
  -1   3   7 16.4150 1.77918   4
  -1  -3  -7 15.9480 2.41984   2
  -1  -3  -7 14.6822 1.75874   3
   1  -3  -7 15.1060 1.87380   3
  -1  -3   7 17.9439 2.19909   2
   1  -3  -7 13.8108 1.35681   4
   1  -3  -7 16.1007 2.88661   2
  -1   3  -7 16.2542 2.03083   3
   1   3   7 16.0055 2.31660   2
  -1  -3   7 15.5397 2.16530   3
   1   3   7 13.0041 1.84599   4
  -1  -3   7 15.8248 1.37877   4
  -1   3  -7 13.0264 2.39764   2
   1   3   7 17.9140 1.94257   3
  -1  -3   7 18.0923 2.55836   3
  -1   3  -7 18.8457 2.04781   4
  -3  -3  -7 3.32253 1.47431   4
  -3   3   7 4.83294 1.59776   3
   3  -3   7 2.95050 1.24889   4
   3   3  -7 2.16607 1.43424   2
   3  -3   7 4.24466 1.33716   3
  -3  -3  -7 4.19408 1.54045   2
  -3   3   7 2.38387 1.55237   2
   3  -3  -7 3.44075 1.66787   2
   3  -3  -7 3.40139 1.09869   4
   3   3   7 5.87314 1.14842   3
  -3  -3   7 3.84751 0.65678   4
   3   3   7 2.67038 1.36119   4
  -3   3  -7 3.92039 1.82418   2
  -3  -3   7 8.59598 2.24719   3
   3  -3  -7 3.71354 0.83099   4
  -3  -3   7 5.26950 0.77623   4
  -3   3  -7 3.62154 1.41215   4
  -3   3  -7 4.44709 1.27602   3
  -5  -3  -7 42.4886 3.97403   2
   5   3  -7 47.6935 3.99426   2
   5  -3   7 39.9548 3.45139   4
  -5   3   7 42.9813 2.90092   4
   5   3  -7 45.1914 2.61432   4
   5  -3   7 42.9032 3.26106   2
  -5   3   7 45.7440 3.99763   3
   5  -3  -7 42.6344 3.29969   4
   5   3   7 45.6207 2.55565   3
   5  -3  -7 43.4134 3.71184   2
  -5   3  -7 44.2598 3.49746   2
   5   3   7 46.3120 2.67704   3
  -5  -3   7 42.9725 2.75447   4
   5   3   7 53.4043 3.98564   4
  -5   3  -7 44.2384 3.35947   3
  -5  -3   7 33.4011 4.31246   3
   7   3  -7 9.26964 1.23307   4
   7  -3   7 12.4656 2.45046   4
  -7  -3  -7 7.42472 2.28085   2
  -7   3   7 6.57872 2.18669   3
   7   3  -7 8.04685 2.25037   2
  -7   3   7 8.11622 1.44119   4
   7   3   7 11.2751 2.50656   4
  -7   3  -7 7.23580 1.71097   3
  -7   3  -7 10.2272 1.98264   2
   7  -3  -7 8.57397 1.98517   4
  -7  -3   7 11.9894 2.65952   3
   7  -3  -7 7.67136 2.09596   2
   9  -3   7 65.0972 5.58864   4
  -9  -3  -7 61.4630 5.69520   2
   9   3  -7 64.1689 4.10306   4
  -9   3   7 60.3577 5.58891   3
   9   3  -7 63.3246 5.67640   2
  -9   3  -7 68.9595 5.18925   2
  -9   3  -7 72.5034 4.80626   3
   9  -3  -7 71.5374 5.17070   4
   9  -3  -7 56.7456 5.11526   2
  -9  -3   7 75.1706 5.55757   3
   9   3   7 75.0728 5.67623   4
 -11  -3  -7 5.51112 2.75933   2
  11   3  -7 2.64536 1.46749   4
  11   3  -7 7.31546 2.62716   2
 -11   3   7 3.96991 2.56686   3
  11  -3   7 7.12560 3.13757   4
  11  -3  -7 6.22345 2.80873   4
 -11  -3   7 2.69023 2.04968   3
  11  -3  -7 5.54193 2.45353   2
 -11   3  -7 1.02410 1.88226   2
  11   3   7 4.45383 2.55005   4
 -11   3  -7 6.65346 1.99630   3
 -13   3   7 6.85474 2.79407   3
  13  -3   7 10.0068 3.70285   4
 -13  -3  -7 5.76673 2.68501   2
  13   3  -7 8.23575 1.83239   4
  13  -3  -7 6.23209 2.91785   4
 -13   3  -7 6.24812 2.02505   3
 -13  -3   7 5.65438 3.01747   2
 -13  -3   7 7.67414 2.52119   3
 -13   3  -7 6.86898 2.74468   2
  13   3   7 8.13926 3.06099   4
 -15   3   7 8.57075 3.34696   3
 -15   3   7 5.65238 2.90604   2
  15  -3   7 6.20579 3.60209   4
 -15  -3  -7 -1.1360 2.93054   2
  15  -3  -7 5.40955 2.77261   4
 -15  -3   7 3.45859 2.74722   3
 -15  -3   7 11.5661 3.89740   2
 -15   3  -7 8.05879 3.01782   2
  15   3   7 5.37296 2.92350   4
 -15   3  -7 5.42046 2.39460   3
   0  -4   7 511.168 27.3915   2
   0  -4   7 557.254 26.8534   4
   0   4   7 555.688 27.1512   4
   0  -4  -7 564.150 27.3796   3
   0  -4  -7 542.222 26.9228   4
   0   4  -7 579.275 27.5435   2
   0   4   7 556.176 27.8703   2
   0   4   7 525.134 27.2296   3
   0  -4  -7 519.497 27.8891   2
   0   4  -7 566.744 27.0424   4
  -2  -4  -7 173.541 9.31640   4
   2  -4   7 168.784 9.93356   2
  -2  -4  -7 175.808 10.0839   2
   2   4  -7 189.519 9.92392   2
  -2   4   7 173.252 10.3337   2
  -2   4   7 171.024 9.88424   3
  -2  -4  -7 177.378 9.23973   3
   2  -4   7 174.808 9.38775   4
  -2   4  -7 179.241 9.65704   3
   2  -4  -7 179.943 10.5149   2
  -2  -4   7 164.080 10.1353   3
   2   4   7 183.645 9.29660   3
   2  -4  -7 186.398 9.08328   4
  -2   4  -7 178.756 9.72421   4
  -2  -4   7 179.504 9.00088   4
   2  -4  -7 190.553 9.58063   4
  -2  -4   7 175.776 9.00566   4
  -2  -4   7 190.441 10.1887   2
  -2   4  -7 155.143 9.86423   2
  -4   4   7 593.175 31.2242   3
   4   4  -7 595.902 31.1088   2
   4   4  -7 625.602 30.0040   4
   4  -4   7 587.439 30.6404   4
   4  -4  -7 601.144 30.2761   4
   4  -4  -7 642.503 31.1904   2
   4   4   7 661.066 30.0026   3
   4   4   7 548.672 30.7823   4
   4  -4  -7 624.282 30.6479   4
  -4   4  -7 616.722 31.1520   2
  -4  -4   7 678.158 31.7788   3
  -4   4  -7 611.014 30.7174   3
   4   4   7 595.742 29.9430   3
  -4  -4   7 673.615 30.1583   4
   6  -4   7 71.2137 4.63814   2
   6   4  -7 73.5552 4.14775   4
   6  -4   7 76.4777 5.13188   4
  -6   4   7 74.7341 4.53665   4
   6  -4  -7 67.4790 5.07326   2
  -6   4  -7 72.8546 4.91039   3
   6  -4  -7 74.5783 4.99607   4
  -6  -4   7 71.8087 4.43555   4
  -6   4  -7 82.0294 5.02492   2
  -6  -4   7 68.8930 5.65087   3
   8  -4   7 209.871 12.1294   4
   8   4  -7 206.600 12.3751   2
   8   4  -7 223.298 10.9668   4
  -8  -4  -7 219.097 12.5912   2
  -8   4   7 207.055 12.5481   3
   8  -4  -7 207.390 11.8380   4
  -8   4  -7 202.531 11.6731   3
  -8  -4   7 219.595 11.3090   4
  -8   4  -7 204.601 11.7347   2
   8   4   7 225.688 12.2637   4
   8  -4  -7 215.657 11.9751   2
 -10   4   7 172.641 11.3714   3
  10  -4   7 168.909 11.1278   4
  10   4  -7 182.084 9.65378   4
  10   4  -7 171.570 11.1863   2
 -10  -4  -7 182.828 11.5250   2
 -10   4  -7 188.775 10.4935   3
  10  -4  -7 184.074 11.3421   4
  10  -4  -7 189.344 10.8020   2
  10   4   7 192.149 11.1443   4
 -10  -4   7 181.559 10.8462   3
 -10   4  -7 183.805 10.6350   2
 -12  -4  -7 5.71047 2.80192   2
  12  -4   7 1.77775 2.83016   4
  12   4  -7 4.66083 1.63258   4
 -12   4   7 6.25193 2.55120   3
  12   4   7 7.48503 2.75377   4
  12  -4  -7 7.63558 2.96578   4
 -12   4  -7 6.61775 2.25423   2
  12  -4  -7 7.82346 2.46108   2
 -12  -4   7 6.77459 2.85098   2
 -12   4  -7 7.76425 2.18014   3
 -12  -4   7 6.04847 2.36498   3
 -14   4   7 160.663 10.5747   3
 -14  -4  -7 141.797 10.3186   2
  14  -4   7 123.285 10.2973   4
  14   4  -7 131.082 8.14209   4
 -14   4   7 147.015 9.75604   2
  14   4   7 168.982 10.0935   4
 -14   4  -7 135.589 8.65516   3
 -14  -4   7 147.547 9.54827   3
 -14  -4   7 160.380 10.6614   2
  14  -4  -7 124.563 9.44952   4
 -14   4  -7 151.716 9.47681   2
  -1  -5  -7 172.829 8.97520   3
  -1  -5  -7 160.495 8.83276   4
  -1   5   7 177.257 9.28602   4
   1   5  -7 170.117 9.41547   2
  -1  -5  -7 166.641 9.69044   2
  -1   5   7 163.551 9.77471   2
  -1   5   7 162.866 9.45687   3
   1  -5   7 169.464 9.05700   4
   1  -5  -7 165.574 9.22359   3
   1  -5  -7 181.839 10.3519   2
  -1  -5   7 172.919 9.43728   2
   1  -5  -7 166.294 8.78930   4
  -1   5  -7 175.400 9.31573   4
  -1  -5   7 169.495 8.86813   4
  -1   5  -7 184.795 9.43917   2
   1   5   7 171.542 9.16011   3
  -1   5  -7 171.594 9.39785   3
  -1  -5   7 168.657 9.41976   3
   1   5   7 168.235 9.36448   4
  -1  -5   7 168.391 8.88415   4
   3  -5   7 4.25548 1.42551   4
  -3   5   7 -1.0747 1.48447   2
   3   5  -7 2.30280 1.51636   2
  -3   5   7 2.09240 1.58750   3
  -3  -5  -7 9.39737 1.30966   3
  -3  -5  -7 3.49949 1.58069   2
   3  -5   7 7.49857 1.52781   2
  -3  -5   7 2.24546 1.68179   3
   3  -5  -7 5.27540 1.04369   4
   3   5   7 5.47396 1.02908   3
  -3   5  -7 5.36447 1.69893   2
   3   5   7 3.88927 1.72342   4
  -3  -5   7 4.05874 1.03272   4
  -3   5  -7 7.61747 1.63768   3
   3  -5  -7 4.77590 1.98775   2
   3  -5  -7 3.87066 1.41449   4
  -3  -5   7 2.46841 0.99152   4
  -5  -5  -7 415.707 21.2874   2
   5   5  -7 399.646 21.0884   2
   5  -5   7 399.136 20.6551   4
   5   5  -7 412.129 19.9327   4
  -5   5   7 390.289 21.2660   3
   5  -5   7 365.127 20.8937   2
   5  -5  -7 407.932 20.8060   2
  -5  -5   7 437.998 21.6877   3
  -5   5  -7 410.187 20.9036   2
   5   5   7 361.776 20.7836   4
  -5  -5   7 451.707 20.2329   4
   5  -5  -7 390.410 20.6648   4
  -5   5  -7 403.557 20.6763   3
   7   5  -7 23.8247 2.13554   4
   7  -5   7 23.9023 3.15633   4
  -7  -5  -7 28.6710 3.71231   2
   7  -5   7 22.5082 2.33543   2
   7   5  -7 14.7966 2.95489   2
  -7   5   7 20.7008 3.49272   3
  -7  -5   7 27.1754 3.89394   3
  -7   5  -7 25.1863 3.07408   3
   7   5   7 27.3127 3.46163   4
   7  -5  -7 23.8087 3.07346   2
   7  -5  -7 26.3503 3.33838   4
  -7   5  -7 27.4699 2.97610   2
  -7  -5   7 22.9443 2.52943   4
  -9  -5  -7 163.753 10.3133   2
   9   5  -7 153.004 9.94680   2
   9   5  -7 148.490 8.37395   4
  -9   5   7 150.003 10.1124   3
   9  -5   7 155.020 9.69219   4
   9  -5  -7 166.462 9.99219   2
   9   5   7 162.600 9.85318   4
  -9  -5   7 169.211 9.82914   3
  -9   5  -7 155.819 9.11558   2
  -9   5  -7 153.602 9.35458   3
   9  -5  -7 150.946 9.45805   4
  11   5  -7 1.65830 1.40801   4
 -11   5   7 2.92423 2.51052   3
  11  -5   7 0.29095 2.22600   4
 -11  -5   7 3.54375 2.09821   3
 -11   5  -7 1.79620 1.73171   2
  11  -5  -7 5.28334 2.33293   2
  11  -5  -7 2.53762 2.46522   4
 -11   5  -7 3.04780 2.07408   3
  11   5   7 -1.2044 2.20761   4
  13  -5   7 16.6916 3.95654   4
 -13  -5  -7 19.3027 4.12560   2
 -13   5   7 25.1970 3.84758   2
  13   5  -7 17.1580 2.45478   4
 -13   5   7 17.8236 3.99149   3
 -13  -5   7 23.2291 3.61327   3
 -13   5  -7 24.1241 3.41013   3
  13   5   7 24.9153 3.99930   4
 -13   5  -7 19.6845 3.37581   2
 -13  -5   7 26.9527 4.32301   2
  13  -5  -7 18.4212 3.47051   4
  15  -5   7 20.1923 4.65805   4
  15   5  -7 12.2628 2.37643   4
 -15   5   7 10.5453 3.83481   3
 -15   5   7 13.1650 3.32180   2
 -15  -5  -7 12.3484 3.84586   2
  15   5   7 11.8953 3.42971   4
 -15  -5   7 14.8506 4.03326   2
 -15  -5   7 16.3312 3.24322   3
 -15   5  -7 12.2953 2.77238   3
 -15   5  -7 12.2582 3.39686   2
  15  -5  -7 9.83117 3.40416   4
   0   6  -7 33.5726 2.95938   2
   0   6  -7 39.0268 3.21369   3
   0  -6   7 32.6591 2.74009   4
   0  -6  -7 33.3244 3.46360   2
   0   6   7 37.5321 3.27441   4
   0  -6   7 36.1561 2.94030   2
   0   6   7 31.9137 2.95687   3
   0  -6  -7 33.0373 2.71830   3
   2   6  -7 5.88302 1.66865   2
  -2  -6  -7 7.58423 1.23925   3
   2  -6   7 9.43665 1.79303   2
  -2   6   7 7.05434 1.87362   3
  -2  -6  -7 7.74415 1.89016   2
  -2   6   7 9.72007 1.91467   2
   2  -6   7 6.58220 1.55168   4
  -2  -6   7 7.64151 1.34661   4
   2   6   7 7.29806 1.97377   4
  -2  -6   7 9.08241 1.88069   3
   2  -6  -7 6.79987 1.23298   4
   2   6   7 7.43174 1.34436   3
  -2   6  -7 6.88079 1.69774   3
   2  -6  -7 7.58685 1.76415   4
  -2   6  -7 7.59740 1.59310   2
  -2  -6   7 7.88596 1.50031   4
   2  -6  -7 7.00868 2.21010   2
   4   6  -7 79.4590 5.57533   2
   4  -6   7 83.5018 5.35753   4
   4  -6   7 80.9969 4.90450   2
  -4   6   7 74.9915 5.86763   3
  -4  -6  -7 82.3985 5.84141   2
  -4  -6  -7 89.6709 4.55046   3
   4  -6  -7 85.4839 5.58466   4
  -4  -6   7 70.6702 5.94682   3
   4   6   7 80.6008 4.36013   3
  -4   6  -7 83.3711 5.39714   3
  -4   6  -7 71.9343 5.20711   2
   4  -6  -7 87.3386 5.67554   2
   6   6  -7 21.5131 2.17868   4
  -6   6   7 23.6635 3.47760   3
   6   6  -7 27.0754 3.54525   2
  -6  -6  -7 21.5247 3.20096   2
   6  -6   7 33.5480 3.42001   4
   6  -6   7 19.4642 2.07683   2
  -6  -6   7 25.6533 2.67708   4
   6  -6  -7 26.3194 3.26651   4
  -6  -6   7 24.4530 3.78944   3
  -6   6  -7 24.7917 2.99049   2
   6  -6  -7 23.4934 2.85504   2
  -6   6  -7 23.7316 3.35524   3
   6   6   7 18.6162 3.01142   4
   8   6  -7 22.5735 3.88088   2
   8  -6   7 24.6921 3.35984   4
   8   6  -7 22.0249 2.37967   4
  -8   6   7 20.9951 3.68335   3
   8  -6   7 21.2186 2.35453   2
  -8  -6  -7 19.8603 3.58887   2
   8  -6  -7 17.7862 2.83367   2
  -8   6  -7 28.5517 3.49379   3
  -8   6  -7 24.8047 2.93433   2
   8   6   7 19.3196 3.28615   4
  -8  -6   7 24.0149 3.72425   3
   8  -6  -7 22.8257 3.39337   4
 -10  -6  -7 15.0578 3.55447   2
 -10   6   7 14.4713 3.61514   3
  10   6  -7 13.7415 2.21382   4
  10  -6   7 11.7000 3.00591   4
  10   6  -7 12.1288 3.07466   2
  10  -6  -7 14.3645 3.13234   4
  10  -6  -7 14.6134 2.78734   2
 -10   6  -7 17.1232 2.99522   3
  10   6   7 14.0577 3.15591   4
 -10  -6   7 14.9260 2.95086   3
 -10   6  -7 17.1282 2.65435   2
  12   6  -7 19.0275 2.50031   4
 -12  -6  -7 19.5733 4.18257   2
  12  -6   7 16.2784 3.66144   4
 -12   6   7 21.8866 4.11774   3
  12  -6  -7 18.4392 3.01467   2
 -12  -6   7 18.8494 3.95743   2
 -12  -6   7 17.3031 3.02593   3
  12  -6  -7 18.3245 3.66934   4
  12   6   7 19.1253 3.78360   4
 -12   6  -7 21.0167 3.33805   3
 -12   6  -7 22.0073 4.77575   2
  14   6  -7 41.5145 3.83777   4
 -14  -6  -7 44.8899 5.91248   2
 -14   6   7 33.5322 5.26990   3
 -14   6   7 40.0345 4.93458   2
 -14   6  -7 42.6288 4.88484   2
 -14  -6   7 39.6423 4.59375   3
 -14   6  -7 41.6908 4.45708   3
  14  -6  -7 42.3909 5.22248   4
  14   6   7 52.2194 5.88965   4
 -14  -6   7 36.3185 5.57108   2
   1  -7   7 76.9370 4.93023   4
  -1  -7  -7 73.3311 4.67294   3
   1   7  -7 76.5006 5.18948   3
   1   7  -7 74.3888 5.02602   2
   1  -7   7 75.3469 5.26991   2
  -1  -7  -7 76.8622 5.44122   2
  -1   7   7 81.1199 5.40629   3
  -1  -7   7 76.6285 4.78132   4
  -1   7  -7 75.8050 4.77565   2
   1   7   7 79.5632 5.01269   3
   1   7   7 80.1655 5.42667   4
  -1  -7   7 87.6323 4.89930   4
  -1   7  -7 73.5949 5.18483   3
   1  -7  -7 77.5800 5.84055   2
  -3  -7  -7 8.13721 2.04860   2
   3  -7   7 7.21026 1.84906   4
  -3  -7  -7 6.39856 1.12828   3
  -3   7   7 7.97783 2.11141   3
   3  -7   7 7.04415 1.49930   2
   3   7  -7 6.37663 1.85492   2
  -3   7  -7 6.82006 1.84654   3
   3   7   7 7.45180 2.14047   4
  -3  -7   7 6.06285 1.45219   4
  -3  -7   7 4.87180 1.30183   4
  -3   7  -7 5.05784 1.59036   2
   3   7   7 4.84624 1.20890   3
   3  -7  -7 4.23589 1.87631   4
   3  -7  -7 4.32318 2.09288   2
  -3  -7   7 8.15676 1.97587   3
   5  -7   7 53.5572 3.48786   2
  -5   7   7 56.8562 5.01610   3
   5  -7   7 55.2523 4.42467   4
   5   7  -7 51.6514 4.61238   2
  -5  -7  -7 56.5309 4.76764   2
   5   7  -7 57.4924 3.75791   4
  -5  -7   7 63.8229 5.49630   3
   5   7   7 44.0843 4.61001   4
   5  -7  -7 48.1302 4.60097   4
  -5   7  -7 53.1855 4.15717   2
   5  -7  -7 60.0051 4.39481   2
  -5   7  -7 55.7043 4.37017   3
  -5  -7   7 63.3817 3.96914   4
   7   7  -7 51.5703 3.52473   4
   7  -7   7 44.9589 4.32099   4
   7   7  -7 55.0410 4.85114   2
  -7   7   7 42.8680 4.80633   3
   7  -7   7 51.0483 3.30006   2
  -7  -7  -7 49.5188 4.84458   2
   7  -7  -7 52.1365 4.05579   2
  -7   7  -7 46.1465 4.30300   3
  -7  -7   7 46.7502 5.38738   3
  -7   7  -7 50.4784 3.98119   2
   7  -7  -7 43.6315 4.70131   4
   7   7   7 39.8606 4.76575   4
  -9  -7  -7 1.97375 2.31819   2
  -9   7   7 6.06841 2.57447   3
   9   7  -7 4.14818 2.41697   2
   9  -7   7 0.88551 2.23953   4
   9   7  -7 5.69370 1.60326   4
   9  -7  -7 1.47133 2.50810   4
  -9  -7   7 5.24002 2.50002   3
   9   7   7 2.69059 2.37160   4
  -9   7  -7 5.26730 1.85690   2
   9  -7  -7 3.48154 1.81106   2
  -9   7  -7 5.93601 2.29376   3
  -9   7  -7 5.40975 1.60240   2
  11  -7   7 60.7376 5.58916   4
  11   7  -7 54.6826 4.21435   4
 -11   7   7 55.0934 6.42198   3
 -11  -7  -7 61.8499 6.66876   2
  11   7   7 46.4208 5.28027   4
 -11  -7   7 58.2426 5.07857   3
 -11   7  -7 61.8199 5.36087   3
 -11   7  -7 59.3087 4.62545   2
  11  -7  -7 55.3980 5.50142   4
 -11  -7   7 61.1711 6.04231   2
  11  -7  -7 63.0470 4.88549   2
  13   7  -7 2.64619 1.63528   4
 -13   7   7 -0.6299 2.59027   3
 -13   7   7 0.52525 2.28057   2
  13  -7   7 -0.3100 2.92540   4
 -13  -7  -7 -0.0582 2.74225   2
 -13   7  -7 -5.2891 2.48902   2
  13   7   7 -3.2183 2.33108   4
 -13  -7   7 -1.1499 2.81763   2
 -13  -7   7 1.97328 1.94588   3
  13  -7  -7 0.81997 2.71837   4
 -13   7  -7 -0.6949 2.03271   3
   0   8  -7 722.734 36.0307   3
   0   8   7 711.177 35.9926   3
   0  -8  -7 698.164 36.2274   2
   0  -8   7 721.531 35.7239   4
   0  -8   7 703.851 35.7087   2
   0   8  -7 716.182 35.6322   2
   0   8   7 777.953 36.2900   4
   2  -8   7 17.2795 2.52838   2
   2  -8   7 21.5496 2.58841   4
   2   8  -7 17.3639 2.54272   2
  -2   8   7 21.2254 3.08250   3
  -2  -8  -7 19.9116 2.93553   2
  -2  -8  -7 15.2456 1.87422   3
   2   8   7 20.7891 2.99677   4
  -2   8  -7 23.4548 2.93562   3
   2  -8  -7 16.7959 3.12238   2
  -2  -8   7 22.8037 2.45292   4
   2   8   7 18.9830 2.28592   3
   2  -8  -7 15.7570 2.76738   4
  -2   8  -7 15.5089 1.91572   2
   4  -8   7 232.870 12.2757   4
  -4  -8  -7 216.315 11.0721   3
  -4  -8  -7 212.724 12.6236   2
   4  -8   7 212.192 11.3060   2
   4   8  -7 230.161 12.5130   2
  -4   8   7 221.771 12.8076   3
  -4  -8   7 229.749 11.7812   4
  -4  -8   7 218.578 12.7207   3
  -4   8  -7 219.984 12.3049   3
   4  -8  -7 233.419 12.6843   4
  -4   8  -7 233.746 11.3034   2
   4  -8  -7 222.862 12.3726   2
   4   8   7 189.267 12.3653   4
   4   8   7 221.004 11.1511   3
   6  -8   7 87.5607 6.14597   4
   6  -8   7 80.9562 4.63228   2
   6   8  -7 84.7139 6.40704   2
   6   8  -7 79.7400 5.19025   4
  -6  -8  -7 82.7247 6.44674   2
  -6   8   7 78.6668 6.49853   3
  -6   8  -7 81.6993 5.94123   3
  -6  -8   7 102.616 7.10307   3
  -6   8  -7 97.2004 4.99028   2
   6  -8  -7 78.7474 5.49531   2
   6   8   7 65.9898 6.18884   4
   8   8  -7 1.46797 2.11245   2
   8   8  -7 1.66961 1.54060   4
   8  -8   7 5.32612 2.36569   4
  -8  -8  -7 -0.0872 2.21589   2
  -8   8   7 1.85846 2.57812   3
   8  -8  -7 5.69698 2.61177   4
   8   8   7 3.81470 2.47019   4
   8  -8  -7 1.65663 1.49422   2
  -8   8  -7 1.65392 1.87114   3
  -8  -8   7 1.84739 2.35518   3
  -8   8  -7 1.75934 1.05180   2
  -8   8  -7 1.35334 1.70513   2
 -10   8   7 140.429 9.86055   3
  10  -8   7 145.952 9.34078   4
 -10  -8  -7 152.470 9.98268   2
  10   8  -7 131.063 7.86601   4
  10  -8  -7 120.488 8.97306   4
 -10  -8   7 143.816 8.98484   3
 -10   8  -7 138.560 8.12170   2
  10   8   7 119.592 8.99907   4
 -10  -8   7 129.882 9.52395   2
 -10   8  -7 142.353 8.97632   3
  12  -8   7 3.74320 2.89088   4
  12   8  -7 -1.5670 1.58593   4
 -12   8   7 -1.1900 2.57142   3
 -12  -8  -7 2.82119 3.12215   2
  12  -8  -7 -2.1803 3.14116   4
 -12  -8   7 -0.7213 2.51735   2
  12   8   7 0.37746 2.65619   4
 -12  -8   7 1.13899 1.87176   3
 -12   8  -7 1.76993 2.31869   3
 -14   8   7 49.7541 6.34370   3
  14   8  -7 56.7010 4.44434   4
  14  -8   7 37.8052 5.63445   4
 -14  -8  -7 51.9509 6.25887   2
 -14   8  -7 46.8515 4.95277   3
 -14  -8   7 56.0441 6.68560   2
  14  -8  -7 44.6330 5.70849   4
  14   8   7 45.6225 5.46508   4
  -1   9   7 7.82100 2.25655   3
  -1  -9  -7 8.85229 2.34391   2
   1  -9   7 8.55208 1.68277   2
   1   9  -7 11.9929 2.32625   3
   1   9  -7 7.01392 1.90698   2
   1  -9   7 8.96694 2.06430   4
  -1   9  -7 8.91102 2.21696   3
   1   9   7 9.75759 2.49729   4
   1  -9  -7 7.12210 2.34213   2
   1   9   7 8.66595 1.99612   3
  -1  -9   7 10.5212 2.00890   4
   1  -9  -7 6.04187 2.32496   4
  -1   9  -7 9.30944 1.62972   2
  -3  -9  -7 48.5732 4.27741   2
   3  -9   7 39.1311 3.16154   2
   3   9  -7 45.1059 3.95536   2
  -3   9   7 39.1798 4.17922   3
   3  -9   7 48.6575 3.99057   4
   3  -9  -7 44.7471 5.13178   4
   3   9   7 45.0509 4.37115   4
  -3  -9   7 39.5828 3.44951   4
  -3  -9   7 42.7088 3.90847   3
  -3   9  -7 41.4978 2.85522   2
  -3   9  -7 46.6631 3.98755   3
   3   9   7 40.1688 3.10741   3
   3  -9  -7 32.8212 4.17645   2
  -5   9   7 23.7497 3.80381   3
   5  -9   7 22.3805 3.14303   4
  -5  -9  -7 21.4355 3.32217   2
   5   9  -7 26.3693 3.52886   2
   5  -9  -7 25.1471 3.72694   4
   5   9   7 20.1531 3.62262   4
  -5   9  -7 21.7536 3.24608   3
  -5  -9   7 15.7432 3.35826   3
   5  -9  -7 27.6184 2.96781   2
  -7  -9  -7 5.41041 2.58091   2
   7   9  -7 4.29895 1.65049   4
  -7   9   7 3.99994 2.58115   3
   7   9  -7 5.20513 2.29465   2
   7  -9   7 6.44824 2.34763   4
   7   9   7 4.35566 2.56360   4
  -7  -9   7 3.28252 2.65737   3
   7  -9  -7 5.34468 2.84266   4
  -7   9  -7 6.25421 2.42637   3
   7  -9  -7 4.55557 1.61946   2
  -9  -9  -7 121.450 8.72564   2
   9  -9   7 118.995 8.42997   4
   9   9  -7 116.568 7.03908   4
  -9   9   7 118.367 8.82057   3
  -9   9  -7 115.164 8.06698   3
   9   9   7 104.351 8.27447   4
   9  -9  -7 115.578 7.02641   2
  -9  -9   7 128.180 8.45376   3
   9  -9  -7 108.146 8.37257   4
  11   9  -7 12.1920 2.34445   4
 -11   9   7 9.69970 3.68970   3
  11  -9   7 19.2885 3.55044   4
 -11  -9  -7 11.8776 3.68571   2
 -11  -9   7 9.13577 2.63582   3
  11  -9  -7 12.9633 3.35709   4
  11   9   7 10.2966 3.45567   4
 -11  -9   7 17.6206 3.83785   2
 -11   9  -7 12.0851 2.87906   3
  11  -9  -7 13.8229 2.52234   2
  13  -9   7 15.2357 4.87663   4
 -13  -9  -7 19.9684 6.24890   2
 -13   9   7 19.9257 4.91044   3
  13   9  -7 17.9422 3.15626   4
 -13   9  -7 19.1367 3.66484   3
 -13  -9   7 16.7331 3.07757   3
  13  -9  -7 17.4809 4.04708   4
 -13  -9   7 19.7931 5.15766   2
   0 -10  -7 5.95364 2.08217   2
   0 -10   7 3.85051 1.88867   4
   0  10  -7 6.53763 1.64219   2
   0  10   7 6.59610 2.00114   3
   0  10   7 4.65271 2.34752   4
   0  10  -7 6.72247 2.19090   3
  -2  10   7 156.471 9.99902   3
   2 -10   7 159.423 9.22593   2
   2  10  -7 159.727 9.66273   3
   2 -10   7 153.866 9.54389   4
   2  10  -7 171.301 9.58498   2
  -2 -10  -7 167.994 10.0596   2
   2 -10  -7 172.167 10.4338   2
  -2  10  -7 166.258 9.84130   3
  -2  10  -7 168.953 8.77039   2
  -2 -10   7 169.711 9.48153   4
   2  10   7 165.749 9.25814   3
   2 -10  -7 168.412 10.3362   4
   2  10   7 163.927 10.1922   4
   4  10  -7 70.7651 5.48855   2
  -4 -10  -7 66.9082 5.62541   2
  -4  10   7 71.5897 5.85394   3
   4 -10   7 68.8646 5.36341   4
  -4 -10  -7 62.3932 4.03674   3
   4 -10  -7 66.9593 5.24701   2
   4 -10  -7 63.6740 5.80115   4
  -4 -10   7 77.3261 4.93672   4
   4  10   7 65.8001 5.81773   4
  -4  10  -7 71.1135 5.36027   3
   4  10   7 63.4198 4.09404   3
  -4 -10   7 72.2606 5.59180   3
   6  10  -7 9.27263 2.28797   4
  -6 -10  -7 8.22858 2.63033   2
   6  10  -7 8.56523 2.83500   2
   6 -10   7 9.80613 2.59102   4
  -6  10   7 11.2239 3.23067   3
  -6  10  -7 6.83970 2.47044   3
   6  10   7 7.44295 3.12210   4
   6 -10  -7 7.47159 1.64414   2
  -6 -10   7 14.6777 3.41240   3
   6 -10  -7 6.50511 2.88309   4
   8 -10   7 113.569 10.1149   4
  -8 -10  -7 108.740 8.63639   2
   8  10  -7 116.032 6.83993   4
   8 -10  -7 94.0417 7.98683   4
  -8 -10   7 113.860 7.99843   2
  -8  10  -7 107.753 7.59148   3
   8 -10  -7 111.274 6.52789   2
  -8 -10   7 101.479 7.95415   3
 -10  10   7 5.73507 2.93847   3
  10  10  -7 10.7600 2.33253   4
  10 -10   7 8.66706 3.14231   4
 -10 -10  -7 7.33974 3.12306   2
  10  10   7 7.55261 3.24589   4
 -10 -10   7 8.98702 2.81135   3
  10 -10  -7 12.1874 2.07532   2
 -10 -10   7 14.0723 3.44979   2
  10 -10  -7 9.22531 3.10057   4
 -10  10  -7 11.8469 2.95178   3
 -12 -10  -7 11.0444 3.80676   2
  12 -10   7 7.84260 3.35430   4
 -12  10   7 7.51647 3.37904   3
  12  10  -7 10.1529 2.35571   4
  12  10   7 5.28484 3.28335   4
 -12 -10   7 13.6671 2.77084   3
  12 -10  -7 7.33711 3.47705   4
 -12  10  -7 9.39733 3.01322   3
 -12 -10   7 13.3124 3.73715   2
  -1  11   7 138.497 8.51893   3
   1  11  -7 129.392 7.75344   2
   1 -11   7 133.723 8.22223   4
   1 -11   7 115.246 7.44173   2
   1  11  -7 137.686 8.31062   3
   1 -11  -7 128.797 9.01530   4
   1  11   7 128.758 8.01951   3
  -1  11  -7 128.032 8.28929   3
   1 -11  -7 123.717 8.54191   2
   1  11   7 142.002 8.94960   4
  -1  11  -7 140.869 7.46805   2
  -1 -11   7 131.474 8.08437   4
  -3  11   7 1.52534 2.35234   3
   3 -11   7 4.34801 2.11418   4
  -3 -11  -7 5.32357 1.80458   3
   3 -11   7 7.73898 1.44232   2
   3  11  -7 8.08287 2.21880   2
  -3 -11  -7 9.38386 2.58427   2
  -3 -11   7 6.93548 1.97894   4
   3 -11  -7 3.26014 2.19057   2
   3 -11  -7 4.65700 2.70586   4
  -3  11  -7 7.91340 2.51848   3
   3  11   7 3.85616 2.66542   4
   3  11   7 5.94474 1.51477   3
   5 -11   7 294.407 15.6864   4
  -5 -11  -7 268.211 15.8836   2
  -5 -11  -7 276.473 13.9923   3
  -5  11   7 296.933 16.3760   3
  -5 -11   7 252.573 15.8466   3
  -5 -11   7 286.395 15.1704   4
   5  11   7 291.399 16.2630   4
   5 -11  -7 275.508 14.8161   2
   5 -11  -7 299.144 16.3800   4
  -5  11  -7 284.184 15.7192   3
   7 -11   7 3.68851 2.65418   4
  -7  11   7 2.56628 3.89332   3
   7  11  -7 3.46635 1.84344   4
  -7 -11  -7 4.59213 2.48721   2
   7 -11  -7 3.70375 1.47052   2
  -7 -11   7 4.47556 2.97900   3
  -7  11  -7 3.70613 2.31584   3
   7 -11  -7 1.21160 2.48033   4
  -7 -11   7 -0.3720 1.82773   2
  -9 -11  -7 83.6077 7.10380   2
   9 -11   7 86.0502 6.58470   4
   9  11  -7 68.2485 5.32050   4
  -9  11   7 67.0917 6.77999   3
  -9 -11   7 65.0698 6.34215   3
   9  11   7 73.1568 6.86184   4
   9 -11  -7 74.2254 4.79017   2
  -9  11  -7 74.1857 6.12650   3
  -9 -11   7 78.5288 6.62760   2
   9 -11  -7 66.1280 6.82082   4
  11 -11   7 14.9115 3.64841   4
  11  11  -7 17.1196 2.63958   4
 -11 -11  -7 19.4048 4.41229   2
 -11  11   7 11.7673 3.83635   3
 -11 -11   7 12.8572 3.02038   3
  11 -11  -7 13.4454 3.87990   4
 -11 -11   7 16.3306 3.73268   2
 -11  11  -7 9.83734 3.11085   3
  11  11   7 12.7658 3.85075   4
  13 -11   7 4.25855 3.32421   4
 -13  11   7 8.55123 3.37841   3
 -13 -11  -7 5.54189 3.67603   2
  13  11  -7 3.63589 2.18904   4
  13  11   7 6.95201 3.22509   4
  13 -11  -7 12.3416 4.03663   4
 -13  11  -7 6.07438 2.97159   3
 -13 -11   7 5.17778 3.22408   2
   0 -12   7 50.3596 4.60588   4
   0 -12  -7 59.1546 5.64694   4
   0 -12  -7 49.8083 4.68157   2
   0  12   7 49.2357 4.65635   3
   0  12  -7 53.0600 4.67261   3
   2  12  -7 24.0359 3.39705   3
   2 -12   7 20.6682 3.20930   4
   2 -12   7 18.9577 2.08419   2
  -2 -12  -7 19.7356 3.35897   2
  -2  12   7 18.6011 3.30276   3
   2 -12   7 22.8272 2.67670   2
  -2  12  -7 18.1567 3.20276   3
   2  12   7 24.6488 3.90710   4
   2 -12  -7 26.2893 4.28920   4
   2  12   7 23.3828 2.88092   3
   2 -12  -7 24.8165 3.65970   2
  -2 -12   7 26.4037 3.30269   4
   4 -12   7 110.828 7.58370   4
  -4 -12  -7 116.347 7.92936   2
  -4  12   7 111.690 8.16078   3
  -4 -12  -7 106.015 6.28573   3
   4 -12  -7 110.541 8.47042   4
   4  12   7 102.226 8.06107   4
  -4 -12   7 109.146 7.19493   4
   4 -12  -7 119.896 7.24657   2
  -4 -12   7 120.920 7.67742   2
  -4 -12   7 114.740 7.66038   3
  -4  12  -7 118.161 7.72828   3
   4  12   7 102.665 6.32579   3
  -6  12   7 2.71006 3.05092   3
  -6 -12  -7 2.36881 2.46261   2
   6 -12   7 -1.5212 2.30694   4
  -6  12   7 -0.8313 1.52550   2
  -6  12  -7 1.24802 2.78586   3
  -6 -12   7 -0.4186 1.69262   4
   6  12   7 0.11611 2.60782   4
   6 -12  -7 1.02554 2.97923   4
  -6 -12   7 0.02944 2.45691   3
  -6 -12   7 0.75845 2.05187   2
   6 -12  -7 1.83701 1.35461   2
   8  12  -7 52.3250 4.56347   4
  -8 -12  -7 54.0303 6.06822   2
   8 -12   7 50.8671 5.17783   4
  -8  12   7 54.0045 6.37693   3
   8 -12  -7 45.6572 3.53474   2
   8 -12  -7 50.9533 9.05645   4
  -8 -12   7 51.9771 5.81099   3
   8  12   7 52.6384 6.03058   4
  -8 -12   7 50.6022 5.68100   2
  -8  12  -7 55.2175 5.24835   3
  10 -12   7 29.2117 4.40540   4
 -10 -12  -7 23.1741 4.72540   2
 -10  12   7 30.1098 5.12719   3
  10  12  -7 38.0758 3.83875   4
 -10 -12   7 31.0215 4.10889   3
 -10 -12   7 26.1329 4.31905   2
  10  12   7 20.9443 4.50318   4
  10 -12  -7 36.7109 5.16239   4
 -10  12  -7 29.3183 4.43302   3
 -12  12   7 -0.8035 3.02261   3
  12 -12   7 1.45203 3.04061   4
 -12 -12  -7 -3.4721 3.13513   2
  12  12  -7 -0.1727 2.15524   4
 -12 -12   7 3.50984 2.90765   2
  12  12   7 0.06808 3.31057   4
 -12  12  -7 1.42317 2.69756   3
  12 -12  -7 -2.6853 3.24862   4
   1 -13   7 51.5553 3.75895   2
  -1  13   7 56.8022 5.21552   3
  -1 -13  -7 56.8707 5.01001   2
   1 -13   7 51.3700 4.01185   2
   1 -13   7 55.3238 5.03517   4
   1  13  -7 49.0495 4.85097   3
   1 -13  -7 56.9811 5.15111   2
   1 -13  -7 47.8849 5.91774   4
  -1  13  -7 54.8688 4.95915   3
   1  13   7 55.8726 4.64859   3
  -1 -13   7 52.7941 4.24281   2
  -1 -13   7 54.2023 4.82411   4
  -3  13   7 2.33853 2.30112   3
  -3 -13  -7 0.95932 2.02663   2
   3 -13   7 4.48766 2.36868   4
   3  13   7 0.62389 2.67535   4
  -3 -13   7 3.67713 1.98137   4
  -3  13  -7 1.40859 2.04419   3
  -3 -13   7 3.55349 2.02507   2
   3 -13  -7 2.12814 2.06501   2
   3  13   7 3.88917 1.52000   3
   3 -13  -7 1.97743 2.68721   4
  -5 -13  -7 87.1074 6.81775   2
   5 -13   7 91.7562 10.5397   4
  -5  13   7 67.0479 7.67192   3
  -5 -13   7 77.0987 5.79710   4
  -5 -13   7 82.1710 6.35458   2
   5  13   7 75.8593 4.72164   3
   5 -13  -7 74.8124 4.99768   2
  -5  13  -7 75.4845 6.17650   3
   5  13   7 68.8386 6.79117   4
   5 -13  -7 80.6101 7.23402   4
  -5 -13   7 78.2518 6.56265   3
  -7  13   7 6.56630 3.03406   3
  -7 -13  -7 12.1057 3.23476   2
   7 -13   7 7.96034 2.96709   4
   7 -13  -7 9.28879 3.66459   4
  -7 -13   7 6.75333 2.51096   2
  -7 -13   7 7.12054 3.14943   3
   7  13   7 11.1570 3.39817   4
   7 -13  -7 6.04489 1.39842   2
  -7  13  -7 7.35411 2.96008   3
  -7 -13   7 7.32843 2.35967   4
  -9  13   7 10.3579 3.51294   3
   9 -13   7 2.95687 2.61091   4
   9  13  -7 7.39863 2.20744   4
  -9 -13  -7 2.86411 2.75654   2
  -9 -13   7 5.49174 2.90687   3
   9  13   7 3.04749 3.12166   4
   9 -13  -7 1.78287 3.25808   4
  -9  13  -7 5.91560 2.60719   3
  -9 -13   7 6.71034 2.76010   2
  11  13  -7 23.4824 3.45597   4
 -11  13   7 30.2683 4.94896   3
 -11 -13  -7 24.7548 4.30514   2
  11 -13   7 16.7358 3.92583   4
 -11 -13   7 24.3357 4.41076   3
 -11  13  -7 20.6851 4.07270   3
 -11 -13   7 22.7942 4.28348   2
  11  13   7 11.4741 3.75886   4
  11 -13  -7 19.9528 4.42717   4
   0 -14   7 182.463 9.96024   2
   0 -14  -7 185.209 11.0552   2
   0  14  -7 184.203 11.0344   3
   0 -14   7 181.848 10.9369   4
   0 -14  -7 174.558 12.3892   4
   0  14   7 171.207 10.7285   3
   2 -14   7 0.55407 2.18851   4
  -2  14   7 0.27789 2.25522   3
   2  14  -7 0.48100 2.02439   3
  -2 -14  -7 2.73707 2.23432   2
  -2 -14   7 -0.7381 1.68449   2
  -2  14  -7 2.92492 2.79591   3
  -2 -14   7 0.53050 1.91925   4
   2 -14  -7 7.31146 2.66843   2
   2  14   7 -0.1663 1.61922   3
   2  14   7 -0.9736 2.43895   4
   2 -14  -7 8.67237 3.30073   4
  -4 -14  -7 53.2881 5.86851   2
   4 -14   7 53.5439 5.40813   4
  -4  14  -7 61.2364 5.64163   3
  -4 -14   7 58.5208 5.02528   4
   4 -14  -7 51.7017 4.52380   2
  -4 -14   7 57.3850 5.38836   3
   4  14   7 63.4901 4.32860   3
   4 -14  -7 64.5271 6.83951   4
   4  14   7 57.1351 6.06370   4
  -4 -14   7 69.2927 5.45033   2
  -6  14   7 33.4973 5.16677   3
  -6 -14  -7 34.3531 4.69135   2
   6 -14   7 38.1471 4.72810   4
  -6 -14   7 20.8255 4.02469   3
   6 -14  -7 34.0664 5.20341   4
   6  14   7 46.3764 5.55150   4
  -6  14  -7 27.3439 4.34969   3
  -6 -14   7 35.3734 4.17447   4
  -8  14   7 1.37963 2.80528   3
  -8 -14  -7 6.26523 3.02315   2
   8 -14   7 0.47994 2.87070   4
  -8 -14   7 -0.7131 2.17357   2
   8  14   7 -0.0583 3.00320   4
  -8  14  -7 2.01265 2.72183   3
  -8 -14   7 5.18116 2.91612   3
   8 -14  -7 1.96900 3.23359   4
  -8 -14   7 4.20050 2.27393   4
  10 -14   7 36.0038 5.07926   4
 -10  14   7 36.3005 5.63631   3
 -10 -14  -7 55.5850 6.54003   2
 -10 -14   7 36.5056 4.76028   3
  10  14   7 37.6407 5.51369   4
 -10  14  -7 56.9802 5.53740   3
  10 -14  -7 33.5081 5.61079   4
  -1 -15  -7 15.1879 4.16512   4
   1 -15   7 14.3999 1.87229   2
   1 -15   7 14.0529 2.94051   4
   1  15  -7 18.2755 3.54200   3
  -1  15   7 14.2639 3.21210   3
  -1 -15  -7 15.2433 3.12907   2
  -1 -15   7 9.64813 2.83117   4
  -1 -15   7 15.8671 2.73098   2
  -1  15  -7 18.5312 3.62559   3
   1 -15  -7 12.6632 2.93744   2
   1 -15  -7 2.72181 3.47457   4
   1  15   7 10.5516 2.64822   3
   3 -15   7 11.8978 3.19368   4
  -3 -15  -7 11.8643 3.09990   2
  -3  15   7 8.99820 3.16667   3
   3 -15  -7 15.4272 4.11488   4
  -3 -15   7 9.48013 2.95655   4
   3 -15  -7 8.71178 2.60097   2
   3  15   7 9.65873 2.26155   3
  -3 -15   7 9.89196 2.57313   2
  -3  15  -7 12.6370 3.07039   3
   3  15   7 9.17750 3.48973   4
  -5 -15  -7 40.3239 4.85159   2
  -5  15   7 28.0191 4.74857   3
   5 -15   7 34.6851 4.62719   4
  -5 -15   7 26.3275 5.46798   3
   5  15   7 38.3864 5.48382   4
   5  15   7 35.2553 3.26615   3
  -5  15  -7 39.8696 5.11750   3
  -5 -15   7 29.1911 4.54343   4
  -5 -15   7 35.0289 4.45438   2
   5 -15  -7 33.9641 5.40853   4
  -7  15   7 5.85560 3.42836   3
   7 -15   7 3.84864 2.71706   4
  -7 -15  -7 -0.2397 2.53578   2
  -7  15  -7 1.89850 2.63519   3
   7 -15  -7 2.73017 3.27135   4
   7  15   7 0.25384 3.42269   4
  -7 -15   7 2.53144 2.27446   4
  -7 -15   7 2.27102 2.37819   2
  -9  15   7 50.5003 6.47555   3
   9 -15   7 59.8440 6.03721   4
  -9 -15   7 58.6205 5.45405   4
   9  15   7 52.0114 6.43227   4
  -9  15  -7 53.1968 5.77810   3
  -9 -15   7 40.9295 5.31403   3
  -9 -15   7 50.8975 5.91395   2
   9 -15  -7 48.1641 6.33081   4
   0 -16  -7 0.36690 2.57384   2
   0 -16   7 4.91344 1.70910   2
   0 -16   7 -0.2663 2.32806   4
   0 -16  -7 0.93742 3.14791   4
   0  16  -7 2.91491 2.65642   3
   0  16   7 6.10305 2.51544   3
  -2  16   7 24.3220 3.72983   3
   2  16  -7 26.0472 3.92864   3
  -2 -16  -7 18.4036 4.13631   4
  -2 -16  -7 28.3764 3.93857   2
   2 -16   7 21.6861 3.86199   4
   2 -16  -7 24.0349 3.96645   2
  -2 -16   7 31.9440 3.49029   2
  -2 -16   7 23.3012 3.85402   4
   2  16   7 29.6221 3.53486   3
   2 -16  -7 25.6664 5.01829   4
  -2  16  -7 27.3943 4.22474   3
  -4 -16  -7 6.34245 2.67049   2
  -4  16   7 7.58327 2.89066   3
   4 -16   7 7.65139 3.12592   4
  -4 -16   7 11.3486 3.12868   3
  -4 -16   7 10.9700 2.79184   2
  -4  16  -7 7.12165 2.95334   3
   4 -16  -7 10.8700 4.01446   4
   4  16   7 10.8450 3.46291   4
  -4 -16   7 15.0820 3.18171   4
  -6  16   7 1.13914 2.89826   3
  -6 -16  -7 7.98432 3.21587   2
   6 -16   7 3.39649 2.98141   4
  -6 -16   7 11.2144 3.00887   3
  -6 -16   7 2.64231 2.56076   4
  -6 -16   7 4.85928 2.44511   2
   6 -16  -7 6.70222 4.15679   4
  -6  16  -7 1.37579 2.88586   3
   6  16   7 7.05545 3.63726   4
  -8  16   7 10.9087 3.86742   3
   8 -16   7 14.4397 3.57227   4
  -8 -16  -7 13.9361 4.61550   2
  -8  16  -7 11.4469 3.39264   3
   8  16   7 16.3786 4.43777   4
  -8 -16   7 13.5839 3.56542   2
   8 -16  -7 8.78868 4.71093   4
  -8 -16   7 15.4227 3.38446   4
  -8 -16   7 16.6200 3.90604   3
  -1 -17  -7 1.57420 2.75046   2
  -1  17   7 10.4688 2.87580   3
  -1 -17  -7 11.0505 3.93084   4
   1  17  -7 5.34162 2.65334   3
   1 -17   7 6.72563 2.80732   4
   1 -17  -7 7.96975 3.93644   4
  -1 -17   7 3.94108 1.92388   2
   1 -17  -7 10.9193 3.41919   2
   1  17   7 7.28041 2.46046   3
  -1 -17   7 9.33922 2.85937   4
  -1  17  -7 2.59627 2.76849   3
  -3 -17  -7 -1.1029 3.13747   4
   3 -17   7 3.63178 2.76972   4
  -3  17   7 -3.2978 2.26865   3
  -3 -17  -7 2.32170 2.78062   2
  -3 -17   7 0.82688 1.94060   2
  -3  17  -7 2.32658 2.43530   3
   3 -17  -7 -1.8455 3.26778   4
  -3 -17   7 1.12447 2.38827   4
   3  17   7 1.90606 2.05245   3
  -5 -17  -7 22.4980 4.01181   2
  -5  17   7 14.0185 3.74714   3
   5 -17   7 18.0271 3.97753   4
   5  17   7 21.7872 5.39881   4
  -5 -17   7 16.3993 3.34540   2
   5 -17  -7 26.7011 5.18305   4
  -5 -17   7 18.4092 3.56428   4
  -5 -17   7 17.7946 3.89394   3
   7 -17   7 2.72748 2.94632   4
  -7  17   7 4.53087 3.21951   3
  -7 -17  -7 1.20939 2.89021   2
  -7 -17   7 6.90651 3.22021   3
  -7 -17   7 8.01301 2.96990   2
   7  17   7 0.16555 3.35793   4
  -7 -17   7 -0.1043 2.45782   4
  -7  17  -7 -1.9204 2.59358   3
   7 -17  -7 1.71878 3.76448   4
   0 -18   7 57.8482 5.77738   4
   0  18   7 39.2913 4.75746   3
   0  18  -7 60.8308 5.84529   3
   2 -18   7 -4.4781 2.41332   4
  -2  18   7 2.53137 2.72046   3
   2  18  -7 0.08922 2.61073   3
  -2 -18  -7 2.83811 3.59632   4
  -2 -18   7 3.41263 2.64134   4
   2  18   7 2.50449 2.12532   3
  -2  18  -7 -1.9109 2.74069   3
  -4  18   7 33.7863 4.69323   3
  -4 -18  -7 33.6996 4.81105   2
  -4 -18  -7 30.9220 5.19947   4
   4 -18   7 41.5201 5.12171   4
  -4 -18   7 29.4090 4.59254   3
   4 -18  -7 36.9469 6.10001   4
  -4  18  -7 35.8510 5.00571   3
  -4 -18   7 36.1002 4.50531   4
  -4 -18   7 36.2210 4.44665   2
  -1  19   7 22.5081 3.73436   3
  -1 -19  -7 23.3119 5.04206   4
   1 -19   7 22.5934 4.13856   4
   1 -19  -7 11.8704 4.51551   4
  -1 -19   7 22.5168 3.96718   4
  -1  19  -7 23.8096 4.40959   3
   1  19   7 17.1793 3.49587   3
   0   0  -8 1526.22 73.6002   3
   0   0  -8 1552.28 72.7360   4
   0   0   8 1551.05 72.6494   4
   0   0  -8 1423.78 74.0693   2
   0   0   8 1431.00 74.0318   2
   0   0   8 1570.70 73.7512   3
  -2   0  -8 74.6281 5.60546   2
   2   0  -8 84.2700 5.71084   2
  -2   0  -8 96.4490 4.99237   4
   2   0   8 82.5572 4.85954   4
   2   0   8 61.1688 4.92047   3
   2   0   8 96.0947 5.81085   2
  -2   0   8 58.6250 5.37769   3
   4   0   8 765.997 39.6182   4
  -4   0   8 866.413 40.3941   3
   4   0   8 806.560 39.1824   3
  -4   0  -8 785.591 39.8197   2
   4   0  -8 767.416 39.8631   2
   4   0   8 810.753 39.1011   3
   6   0   8 95.1853 6.42421   4
  -6   0   8 89.1830 6.44848   3
   6   0  -8 81.8947 6.11716   2
  -6   0   8 92.3514 4.92961   4
  -6   0  -8 98.2126 6.34289   2
   6   0  -8 89.6179 4.94502   4
  -6   0  -8 94.3392 5.31427   3
  -8   0  -8 238.304 13.4430   2
   8   0   8 248.546 13.8541   4
  -8   0   8 239.886 13.6465   3
  -8   0  -8 249.863 12.2964   3
  -8   0   8 239.960 12.2424   4
   8   0  -8 230.270 13.4201   2
   8   0  -8 236.608 12.2210   4
   8   0   8 223.375 12.4254   3
  10   0   8 210.831 11.3756   3
 -10   0  -8 218.963 11.1434   3
  10   0  -8 193.218 12.4555   2
  10   0  -8 215.908 11.2939   4
  10   0   8 219.261 12.8929   4
 -10   0   8 204.195 12.6241   3
 -10   0  -8 230.444 12.6649   2
  12   0  -8 1.19449 2.62209   2
 -12   0   8 2.57116 2.08609   3
  12   0  -8 1.93565 1.59190   4
 -12   0  -8 0.93019 2.06909   2
 -12   0  -8 0.92303 1.15101   3
  12   0   8 1.59786 2.62921   4
 -14   0  -8 241.816 14.9897   2
 -14   0   8 241.700 15.0733   3
  14   0   8 277.908 15.4157   4
 -14   0   8 269.778 15.5150   2
  14   0  -8 252.532 13.6022   4
   1  -1   8 496.147 25.3199   4
  -1   1   8 491.334 24.9526   4
  -1  -1  -8 579.912 25.5029   4
  -1   1   8 441.543 25.9922   3
   1   1  -8 512.672 24.8411   4
   1   1  -8 566.423 26.2481   3
   1   1  -8 484.682 26.3767   2
   1  -1   8 444.340 25.7197   3
   1  -1   8 459.192 25.8367   3
  -1   1   8 531.775 26.6144   2
  -1  -1  -8 522.770 26.6151   2
   1  -1   8 529.198 26.4756   2
  -1  -1   8 455.289 26.1131   2
  -1  -1   8 609.968 26.5317   3
   1   1   8 509.702 26.4688   2
  -1   1  -8 513.089 25.3667   4
   1   1   8 592.337 26.1015   3
   1  -1  -8 508.560 26.6118   2
  -1  -1   8 583.454 24.8063   4
   1  -1  -8 484.455 24.9736   4
  -1   1  -8 563.116 26.6599   2
   1  -1  -8 437.627 25.7796   3
   3  -1   8 28.1160 2.45018   3
   3  -1   8 26.1606 2.79524   4
   3  -1   8 27.5689 3.06509   2
  -3   1   8 33.2172 3.58391   3
   3  -1   8 24.8004 2.31728   3
   3   1  -8 20.3741 2.88255   2
  -3  -1  -8 26.5581 3.09093   2
  -3  -1  -8 27.9999 2.62577   4
   3   1   8 23.8697 2.65416   3
  -3  -1   8 18.3735 3.15395   3
  -3   1  -8 19.4474 2.88374   2
  -3   1  -8 24.5840 2.71920   4
   3  -1  -8 22.8205 3.12964   2
   3   1   8 26.4505 2.31589   3
   3   1   8 24.1942 2.51076   4
  -5   1   8 736.728 37.2227   4
  -5  -1  -8 763.437 38.5771   2
   5  -1   8 736.107 37.8687   3
  -5   1   8 834.607 38.9463   3
   5   1  -8 769.827 38.6028   2
   5  -1   8 699.767 38.2892   4
   5   1  -8 762.999 37.0087   4
  -5  -1   8 765.942 38.9746   3
   5   1   8 814.274 38.3656   4
  -5   1  -8 750.613 38.4245   2
   5   1   8 765.063 37.6061   3
   5  -1  -8 841.499 37.3871   4
  -5  -1   8 764.270 37.0973   4
   5  -1  -8 770.167 38.5740   2
  -5   1  -8 788.130 37.7869   3
   7  -1   8 17.8585 2.17874   3
  -7   1   8 14.6438 1.67378   4
  -7   1   8 14.0794 2.81805   3
  -7  -1  -8 15.0509 2.97071   2
   7  -1   8 15.9478 3.14098   4
   7   1  -8 14.6149 2.68657   2
  -7   1  -8 15.6907 2.66248   2
  -7   1  -8 17.9367 2.06826   3
  -7  -1   8 16.5163 4.00122   3
   7   1   8 15.5875 2.82447   4
   7   1   8 16.7164 1.84979   3
   7  -1  -8 12.9943 2.03935   4
  -7  -1   8 15.4528 1.63965   4
  -9   1   8 50.7215 5.00138   3
   9   1  -8 50.3265 4.95337   2
  -9  -1  -8 50.1708 4.78108   2
  -9  -1  -8 49.6831 3.28985   3
   9   1  -8 47.3137 3.38652   4
   9  -1   8 48.1314 5.50103   4
  -9  -1   8 53.4030 3.55454   4
  -9  -1   8 51.5829 4.95090   3
   9   1   8 55.5862 5.01705   4
  -9   1  -8 54.4325 3.71325   3
   9   1   8 49.8414 3.34251   3
   9  -1  -8 49.9782 4.66709   2
   9  -1  -8 49.2129 4.08089   4
  -9   1  -8 50.7437 4.63894   2
  11   1  -8 124.102 8.33099   2
 -11  -1  -8 129.518 8.33344   2
  11  -1   8 117.965 8.57544   4
  11   1  -8 110.226 6.58308   4
 -11  -1  -8 114.299 6.29209   3
 -11   1   8 111.333 8.20245   3
  11  -1  -8 115.817 7.14968   4
 -11   1  -8 110.191 7.90314   2
 -11   1  -8 119.260 6.71620   3
  11   1   8 119.995 8.12366   4
  11  -1  -8 111.814 8.05691   2
 -11  -1   8 102.356 7.87447   3
 -13   1   8 7.40605 2.66308   3
 -13  -1  -8 6.96919 3.12330   2
  13   1  -8 5.60698 1.72143   4
  13  -1   8 6.34923 3.24451   4
  13  -1  -8 3.22448 1.79182   4
 -13   1  -8 10.9860 1.89468   3
 -13   1  -8 7.26022 2.64543   2
  13  -1  -8 4.28914 2.74864   2
  13   1   8 5.87782 2.89587   4
 -15   1   8 19.8350 4.03394   3
  15  -1   8 19.6312 4.04812   4
  15   1  -8 20.8486 2.59390   4
 -15   1   8 26.3447 4.37886   2
 -15  -1  -8 17.3853 3.96167   2
 -15  -1   8 28.8895 4.69728   2
  15   1   8 30.0754 4.37011   4
  15  -1  -8 19.2697 2.72135   4
 -15   1  -8 23.5643 4.00249   2
 -15  -1   8 20.7301 4.06506   3
   0   2  -8 464.017 22.4856   4
   0  -2   8 477.640 22.3135   4
   0  -2  -8 500.927 24.2249   2
   0  -2   8 452.877 23.6608   2
   0   2   8 489.743 23.3826   3
   0  -2  -8 451.365 22.3751   4
   0  -2   8 413.438 23.2564   3
   0   2  -8 430.772 23.6247   2
   0  -2  -8 426.713 22.9868   3
   0   2   8 465.804 24.3787   2
   2  -2   8 242.553 12.3623   3
   2  -2   8 220.273 12.7207   2
  -2  -2  -8 253.869 12.1856   3
  -2  -2  -8 223.906 12.6905   2
   2  -2   8 234.463 11.8741   4
  -2  -2  -8 225.043 12.1966   4
   2   2  -8 232.671 12.7233   2
  -2   2   8 245.158 12.8085   3
   2   2   8 249.806 12.0345   4
  -2  -2   8 260.439 13.0772   3
   2  -2  -8 241.859 11.6354   4
   2  -2  -8 227.560 11.3171   4
  -2   2  -8 199.136 12.2847   4
  -2   2  -8 225.480 12.9921   2
   2   2   8 197.757 12.1027   3
   2  -2  -8 209.356 12.9898   2
   4  -2   8 2.41751 1.36637   2
   4   2  -8 4.45749 1.70656   2
   4  -2   8 3.01448 1.38517   4
  -4   2   8 5.74323 1.87857   3
  -4  -2  -8 4.40365 1.60794   2
   4  -2   8 4.06093 1.28298   3
  -4   2  -8 2.42695 1.52433   2
   4   2   8 4.71218 1.27182   3
   4   2   8 3.56622 1.51053   4
   4  -2  -8 3.66257 1.02890   4
   4  -2  -8 3.30399 0.71539   4
   4  -2  -8 3.20269 1.71669   2
  -4   2  -8 4.25589 1.27686   3
  -4  -2   8 -3.1307 1.39275   3
   4   2   8 3.36122 0.98780   3
  -6   2   8 62.5414 3.84954   4
  -6   2   8 65.8911 5.37454   3
   6   2  -8 66.8164 7.05469   2
   6   2  -8 65.6589 3.53654   4
  -6  -2  -8 68.3343 5.15402   2
   6  -2   8 64.2986 4.99542   4
   6   2   8 61.5790 3.76865   3
  -6   2  -8 62.2052 4.85574   2
  -6  -2   8 67.9479 3.68604   4
   6   2   8 77.3469 5.02390   4
  -6  -2   8 71.4055 5.51483   3
   6  -2  -8 64.0645 4.29667   4
   6  -2  -8 65.1284 4.95299   2
  -6   2  -8 61.7676 4.23732   3
   8   2  -8 71.6618 4.12494   4
   8   2  -8 71.0164 5.69391   2
  -8   2   8 70.8449 5.77897   3
  -8   2   8 67.5435 4.42969   4
  -8  -2  -8 60.8378 5.48579   2
   8  -2   8 78.7353 6.04797   4
   8  -2  -8 82.6246 4.98817   4
  -8   2  -8 74.2312 4.78039   3
   8   2   8 66.5626 4.08232   3
  -8  -2   8 75.4147 4.35069   4
   8  -2  -8 73.1024 5.62949   2
  -8  -2   8 80.0058 5.97500   3
   8   2   8 69.3668 4.08185   3
  -8   2  -8 74.0434 5.50026   2
   8   2   8 80.8904 5.82481   4
  10   2  -8 37.3358 2.98283   4
 -10   2   8 34.4404 4.61663   3
 -10  -2  -8 43.7518 4.52536   2
  10   2  -8 39.8533 4.67410   2
  10  -2   8 35.6386 5.03175   4
  10  -2  -8 38.6123 4.46167   2
 -10   2  -8 40.6863 4.50029   2
 -10   2  -8 39.8902 3.43980   3
 -10  -2   8 39.9770 4.42012   3
  10  -2  -8 37.6971 4.04171   4
  10   2   8 47.3270 4.95301   4
  12   2  -8 1.27023 1.36858   4
 -12  -2  -8 -0.8348 2.63380   2
 -12   2   8 1.53674 2.47009   3
  12  -2   8 2.34781 2.99027   4
  12   2  -8 2.45874 2.65806   2
  12  -2  -8 0.64210 2.19664   2
 -12   2  -8 1.88951 1.60703   3
  12  -2  -8 1.34168 2.15502   4
 -12   2  -8 1.90154 2.02264   2
  12   2   8 -1.2776 2.28787   4
 -12  -2   8 2.09529 1.97510   3
  14  -2   8 -0.8466 2.84929   4
 -14  -2  -8 2.69697 2.73108   2
  14   2  -8 0.67191 1.60726   4
 -14   2   8 1.87905 2.50615   2
 -14   2   8 -0.9023 2.43631   3
  14  -2  -8 2.73637 2.21326   4
 -14  -2   8 -2.5454 2.55959   2
 -14   2  -8 -3.2771 1.50634   3
  14   2   8 1.76493 2.92528   4
 -14   2  -8 2.32999 2.74582   2
 -14  -2   8 -1.1307 2.21678   3
   1  -3   8 150.867 7.88999   4
  -1  -3  -8 134.804 8.19175   3
   1  -3   8 162.446 9.07617   2
  -1   3   8 147.445 7.96842   4
   1  -3   8 168.011 8.53091   3
   1   3  -8 157.734 8.89369   2
  -1   3   8 158.872 8.73890   3
  -1  -3  -8 152.536 9.09275   2
   1  -3  -8 159.354 9.48192   2
  -1   3  -8 141.096 8.99516   2
  -1  -3   8 128.767 8.73707   3
   1   3   8 162.137 8.48768   3
  -1   3  -8 142.704 8.14052   4
   1  -3  -8 145.918 7.63546   4
  -1  -3   8 155.776 7.60024   4
   1  -3  -8 150.156 8.26742   3
  -1  -3   8 142.985 8.56898   2
   3  -3   8 12.0730 2.19129   2
  -3   3   8 8.45953 2.02391   3
   3  -3   8 11.0014 1.67432   4
  -3  -3  -8 10.0408 2.09079   2
   3   3  -8 7.03327 1.93774   2
   3   3   8 11.5670 1.62863   3
  -3   3  -8 8.07622 2.18760   2
   3  -3  -8 11.2875 2.39762   2
   3  -3  -8 9.12272 1.09691   4
  -3   3  -8 12.2995 1.82259   3
   3  -3  -8 10.1204 1.56029   4
   3   3   8 12.2990 1.89549   4
  -3   3  -8 8.53059 1.89552   4
  -3  -3   8 9.82937 2.31490   3
   3   3   8 9.20528 1.67420   3
  -5   3   8 249.472 14.3122   3
   5  -3   8 261.098 14.2052   2
   5  -3   8 261.300 13.7785   4
   5   3  -8 253.014 14.2234   2
  -5  -3  -8 251.665 14.2607   2
   5   3  -8 265.851 12.7537   4
   5   3   8 262.992 12.9066   3
   5   3   8 296.474 14.0406   4
  -5   3  -8 266.646 13.6136   3
  -5  -3   8 261.149 12.8004   4
   5   3   8 254.609 13.0484   3
   5  -3  -8 239.435 13.3272   4
  -5   3  -8 266.800 14.0328   2
   5  -3  -8 243.187 14.0472   2
  -7  -3  -8 15.2483 2.83836   2
   7  -3   8 23.9647 3.06079   4
   7   3  -8 13.2790 2.87500   2
   7   3  -8 14.5047 1.53969   4
  -7   3   8 14.4985 2.92221   3
  -7   3   8 13.7113 1.77349   4
   7   3   8 21.1760 2.96744   4
  -7   3  -8 16.6797 2.63084   2
  -7   3  -8 16.3023 2.30386   3
  -7  -3   8 14.2611 1.58960   4
   7  -3  -8 19.1333 2.84143   2
   7  -3  -8 14.1325 2.23971   4
  -9   3   8 270.406 16.7087   3
   9   3  -8 282.389 14.9541   4
   9  -3   8 267.939 16.4617   4
  -9  -3  -8 314.160 16.8994   2
   9   3  -8 295.124 16.6911   2
  -9  -3   8 311.570 16.7365   3
   9   3   8 334.935 16.5874   4
  -9   3  -8 293.826 16.1897   2
   9  -3  -8 308.154 16.3849   2
   9  -3  -8 322.184 15.8584   4
  -9   3  -8 293.481 15.6685   3
  11   3  -8 18.0513 2.16665   4
  11   3  -8 17.1131 3.43076   2
 -11   3   8 12.2555 3.31192   3
  11  -3   8 13.3448 4.74016   4
 -11  -3  -8 16.5388 3.56310   2
  11  -3  -8 20.7174 3.26538   4
  11   3   8 23.4221 6.15948   4
 -11   3  -8 22.2081 3.35201   2
  11  -3  -8 16.5476 3.20473   2
 -11  -3   8 17.9873 3.37806   3
 -11   3  -8 20.7169 2.86739   3
 -13   3   8 57.8964 5.96365   3
  13  -3   8 60.7661 6.42927   4
  13   3  -8 53.5478 4.05921   4
 -13  -3  -8 44.9045 5.84909   2
  13   3   8 60.6729 5.79560   4
 -13   3  -8 54.3038 4.41338   3
 -13  -3   8 53.6021 5.51832   3
  13  -3  -8 54.1026 6.34369   2
 -13   3  -8 53.1600 5.37966   2
  13  -3  -8 57.3751 5.14448   4
 -15  -3  -8 30.7446 4.97788   2
  15   3  -8 21.3226 2.72652   4
  15  -3   8 23.9682 4.25205   4
 -15   3   8 27.4835 4.57764   3
 -15   3   8 26.8722 4.28459   2
  15  -3  -8 22.5143 3.34105   4
 -15   3  -8 16.1846 3.93127   2
 -15  -3   8 28.6834 7.66047   2
  15   3   8 35.2793 4.72431   4
 -15  -3   8 24.3956 3.94150   3
   0   4   8 248.799 13.4779   4
   0  -4  -8 247.600 13.0703   4
   0   4  -8 274.032 14.1381   2
   0  -4  -8 250.037 13.4474   3
   0  -4   8 246.656 13.9580   2
   0   4  -8 270.273 13.4059   4
   0   4   8 279.172 13.8376   3
   0  -4   8 278.210 13.8848   3
  -2  -4  -8 491.339 28.4581   3
  -2  -4  -8 595.578 28.7764   4
   2  -4   8 599.396 28.5265   4
   2   4  -8 599.504 29.2042   2
   2  -4   8 578.862 29.2865   2
  -2   4   8 603.051 29.2235   3
  -2   4  -8 562.716 28.8541   4
   2  -4  -8 565.537 29.7719   2
  -2   4  -8 538.177 29.2702   2
   2   4   8 616.408 28.6049   3
  -2   4  -8 600.655 28.9024   3
  -2  -4   8 596.638 28.0805   4
   2  -4  -8 591.354 28.1561   4
  -2  -4   8 533.122 28.0548   4
   2  -4  -8 594.993 28.6694   4
   4  -4   8 13.9362 2.04416   2
   4   4  -8 9.65451 2.22473   2
  -4  -4  -8 11.1016 2.42748   2
   4  -4   8 10.1113 1.90626   4
  -4   4   8 10.1608 2.36392   3
  -4   4  -8 8.27819 1.78820   3
   4   4   8 12.7804 1.43636   3
   4  -4  -8 5.81882 2.05435   2
[truncated: 382,721 more chars]
