# Supplementary material for: Synthesis, mol­ecular and crystal structure of [(NH2)2CSSC(NH2)2]2[RuBr6]Br2·3H2O
Source: Acta Crystallogr E Crystallogr Commun. 2024 Jul 23;80(Pt 8):886–9. doi: 10.1107/S2056989024006832 (PMC11299746; doi:10.1107/S2056989024006832)
Supplement: Supplementary file 2 [file e-80-00886-Isup2.hkl]

data_I                                                                          
_shelx_title ' 21popova02 in Cmcm'                                              
_shelx_refln_list_code          4                                               
_shelx_F_calc_maximum      977.78                                               
_exptl_crystal_F_000      2056.00                                               
_reflns_d_resolution_high  0.6997                                               
                                                                                
loop_                                                                           
 _space_group_symop_operation_xyz                                               
 'x, y, z'                                                                      
 '-x, -y, z+1/2'                                                                
 '-x, y, -z+1/2'                                                                
 'x, -y, -z'                                                                    
 'x+1/2, y+1/2, z'                                                              
 '-x+1/2, -y+1/2, z+1/2'                                                        
 '-x+1/2, y+1/2, -z+1/2'                                                        
 'x+1/2, -y+1/2, -z'                                                            
 '-x, -y, -z'                                                                   
 'x, y, -z-1/2'                                                                 
 'x, -y, z-1/2'                                                                 
 '-x, y, z'                                                                     
 '-x+1/2, -y+1/2, -z'                                                           
 'x+1/2, y+1/2, -z-1/2'                                                         
 'x+1/2, -y+1/2, z-1/2'                                                         
 '-x+1/2, y+1/2, z'                                                             
                                                                                
_cell_length_a    11.6462                                                       
_cell_length_b    13.9943                                                       
_cell_length_c    16.9225                                                       
_cell_angle_alpha  90.000                                                       
_cell_angle_beta   90.000                                                       
_cell_angle_gamma  90.000                                                       
                                                                                
_shelx_F_squared_multiplier     1.000                                           
                                                                                
loop_                                                                           
 _refln_index_h                                                                 
 _refln_index_k                                                                 
 _refln_index_l                                                                 
 _refln_F_squared_calc                                                          
 _refln_F_squared_meas                                                          
 _refln_F_squared_sigma                                                         
 _refln_observed_status                                                         
   2   0   0      82858.15      92412.89      1988.93 o                         
   4   0   0     956047.94     951039.12     32476.46 o                         
   6   0   0     609404.94     592007.88     12688.16 o                         
   8   0   0     108944.52     107301.14      3028.26 o                         
  10   0   0     312103.50     281557.59     17500.06 o                         
  12   0   0      47628.24      44016.29      3047.45 o                         
  14   0   0      78721.75      74310.39      2675.04 o                         
  16   0   0      16781.17      17693.26       811.78 o                         
   1   1   0      17614.71      21142.83       390.41 o                         
   3   1   0      21607.19      22530.71       376.29 o                         
   5   1   0      16893.01      18368.67       291.55 o                         
   7   1   0         75.82         98.66        35.54 o                         
   9   1   0      37083.54      35962.11       785.48 o                         
  11   1   0       3085.00       3260.65       158.85 o                         
  13   1   0       8740.87       8545.26       278.82 o                         
  15   1   0       1342.51       1465.75       129.28 o                         
   0   2   0       9291.47      11412.68       255.95 o                         
   2   2   0      36674.18      39110.29       604.22 o                         
   4   2   0      38202.10      38108.70       570.84 o                         
   6   2   0        777.67       1068.68        52.77 o                         
   8   2   0      31931.92      30838.24       662.41 o                         
  10   2   0       7152.86       7003.76       215.83 o                         
  12   2   0        524.52        492.63        87.55 o                         
  14   2   0      15745.59      14917.40       592.78 o                         
  16   2   0          7.80         38.65       159.83 o                         
   1   3   0      36014.20      35047.52       517.01 o                         
   3   3   0     726581.50     736972.38     35245.53 o                         
   5   3   0       7694.40       8900.98       167.17 o                         
   7   3   0     227152.16     226645.58      3865.01 o                         
   9   3   0      16223.14      15278.00       336.54 o                         
  11   3   0      24002.53      22999.53       536.40 o                         
  13   3   0      16939.07      17161.21       460.35 o                         
  15   3   0       3218.58       3724.55       349.95 o                         
   0   4   0        747.72        857.76        51.29 o                         
   2   4   0     118272.29     128709.69      2197.44 o                         
   4   4   0        376.34        552.73        32.43 o                         
   6   4   0      37267.39      39433.10       750.05 o                         
   8   4   0       4409.69       4536.70       126.75 o                         
  10   4   0        940.90       1123.70        82.11 o                         
  12   4   0      17625.79      17304.04       423.41 o                         
  14   4   0       4109.31       4024.53       179.42 o                         
  16   4   0       7517.25       7885.71       375.64 o                         
   1   5   0      31353.16      30243.73       456.30 o                         
   3   5   0       5573.66       5599.50       113.45 o                         
   5   5   0      25150.73      25458.35       460.22 o                         
   7   5   0      13735.43      13303.09       265.56 o                         
   9   5   0       1041.49       1314.01        73.42 o                         
  11   5   0      12940.72      12452.56       319.77 o                         
  13   5   0       1194.17       1334.98       107.71 o                         
  15   5   0        874.82        837.69       133.35 o                         
   0   6   0     467649.06     469412.72     10055.04 o                         
   2   6   0       3088.55       3036.11        76.89 o                         
   4   6   0     135155.25     133229.28      2641.09 o                         
   6   6   0      84846.58      85309.97      1476.21 o                         
   8   6   0       9650.62       9612.61       206.61 o                         
  10   6   0      61774.14      61834.12      1174.68 o                         
  12   6   0       3669.71       3971.93       188.66 o                         
  14   6   0      16811.86      17062.44       484.11 o                         
   1   7   0     123955.64     127755.53      1956.84 o                         
   3   7   0      21321.68      19773.17       398.43 o                         
   5   7   0     154700.05     157729.88      3429.62 o                         
   7   7   0       5606.17       5730.60       137.31 o                         
   9   7   0      76550.76      76655.91      1437.71 o                         
  11   7   0       4004.21       4103.49       157.10 o                         
  13   7   0      17660.86      17492.98       485.23 o                         
  15   7   0       8439.64       7981.72       583.52 o                         
   0   8   0         21.01        162.09        47.29 o                         
   2   8   0       6223.71       6235.56       143.61 o                         
   4   8   0       1507.85       1604.10        88.92 o                         
   6   8   0        222.24        133.35        61.01 o                         
   8   8   0       2303.03       2784.33       138.01 o                         
  10   8   0        438.49        666.87        57.00 o                         
  12   8   0        178.93        320.16        96.08 o                         
  14   8   0        357.30        951.12       162.78 o                         
   1   9   0      10560.68      11024.74       239.28 o                         
   3   9   0       1958.05       2057.88       103.49 o                         
   5   9   0      29957.68      30205.06       710.00 o                         
   7   9   0       2163.47       2295.81       112.61 o                         
   9   9   0       9264.03       9551.52       289.31 o                         
  11   9   0        466.89        380.19       126.91 o                         
  13   9   0        571.11        848.35       151.79 o                         
   0  10   0      71615.89      73287.08      2084.54 o                         
   2  10   0       3540.99       3757.94       119.22 o                         
   4  10   0      20080.53      19735.82       447.95 o                         
   6  10   0       5964.21       5684.80       224.30 o                         
   8  10   0        339.79        361.23        64.34 o                         
  10  10   0      10061.18      10215.09       371.56 o                         
  12  10   0        118.09         41.95       121.37 o                         
  14  10   0       6242.55       5770.12       339.76 o                         
   1  11   0       1392.16       1323.95        77.43 o                         
   3  11   0         43.01         51.35        68.83 o                         
   5  11   0       2473.73       2820.31       195.51 o                         
   7  11   0          8.44         57.07        64.96 o                         
   9  11   0       1536.16       1457.20       113.34 o                         
  11  11   0         14.41         43.33       116.65 o                         
  13  11   0        370.04        573.34       146.79 o                         
   0  12   0       8918.68       8805.49       299.91 o                         
   2  12   0        909.95        981.51        66.52 o                         
   4  12   0       6269.74       5546.12       208.46 o                         
   6  12   0         28.60         51.95        82.32 o                         
   8  12   0        185.00        412.42        97.79 o                         
  10  12   0       3740.54       3516.62       233.71 o                         
  12  12   0        746.23        588.99       151.78 o                         
   1  13   0        593.56        640.88        65.56 o                         
   3  13   0      27608.39      28093.43       772.86 o                         
   5  13   0       2464.22       2791.44       164.76 o                         
   7  13   0      11939.26      11624.15       409.96 o                         
   9  13   0        208.67        158.71       124.87 o                         
  11  13   0        806.16        953.08       239.10 o                         
   0  14   0        196.33        111.56        89.94 o                         
   2  14   0       1709.77       2122.04       149.99 o                         
   4  14   0          8.57         86.41        82.97 o                         
   6  14   0       1519.60       1611.66       140.12 o                         
   8  14   0         28.46         47.46       111.49 o                         
  10  14   0          0.96        132.31       130.26 o                         
   1  15   0        843.10        820.57       100.14 o                         
   3  15   0        289.47        280.46        93.37 o                         
   5  15   0         14.69        105.87       113.10 o                         
   7  15   0       3693.32       3683.42       239.08 o                         
   9  15   0       1274.41       1345.93       170.64 o                         
  11  15   0       2106.07       1836.84       415.32 o                         
   0  16   0      97332.66      95824.04      2756.56 o                         
   2  16   0      10862.33      10481.20       330.79 o                         
   4  16   0      40452.52      40945.61       982.84 o                         
   6  16   0      37482.68      37924.81       925.01 o                         
   8  16   0       7638.51       7349.68       341.33 o                         
   1  17   0      20235.06      20037.08       604.74 o                         
   3  17   0      24294.50      25263.76       649.39 o                         
   5  17   0      15371.71      15172.76       601.06 o                         
   7  17   0      10559.39      11993.79       678.58 o                         
   0  18   0       1559.93       1669.23       226.77 o                         
   2  18   0       2957.48       3002.05       185.79 o                         
   4  18   0       5810.84       5235.81       242.94 o                         
   6  18   0        121.87        186.68       150.55 o                         
   1  19   0         58.32        -67.27       115.30 o                         
   3  19   0       9707.43      10947.34       430.60 o                         
   5  19   0       2422.91       2316.96       301.39 o                         
   0  20   0      11076.38      11066.32       782.71 o                         
   1   1   1      86471.73      89333.72       983.80 o                         
   3   1   1      13818.36      13153.18       148.83 o                         
   5   1   1      98333.93     101725.87      1030.20 o                         
   7   1   1       1408.90       1686.97        53.20 o                         
   9   1   1      43553.72      41593.70       746.26 o                         
  11   1   1       2858.03       2896.81       105.76 o                         
  13   1   1       7742.04       7517.11       172.70 o                         
  15   1   1       5092.93       5064.07       146.39 o                         
   0   2   1     120433.92     127513.68      2039.94 o                         
   2   2   1      30124.91      28213.41       311.74 o                         
   4   2   1      81482.46      83065.11       902.79 o                         
   6   2   1      18515.31      19711.67       246.80 o                         
   8   2   1      17284.35      16455.58       247.62 o                         
  10   2   1      23958.74      23593.09       363.41 o                         
  12   2   1        426.33        454.21        61.96 o                         
  14   2   1      15887.78      15138.29       302.68 o                         
  16   2   1         39.07          7.44        84.38 o                         
   1   3   1         19.84         43.45        10.01 o                         
   3   3   1      18622.28      19749.73       224.66 o                         
   5   3   1       2245.66       2360.43        44.77 o                         
   7   3   1       5566.88       5706.43       113.03 o                         
   9   3   1         27.75         27.41        35.94 o                         
  11   3   1        265.22        351.84        52.66 o                         
  13   3   1        452.18        422.83        64.39 o                         
  15   3   1          6.86        -39.74        79.18 o                         
   0   4   1      21996.05      20126.28       293.08 o                         
   2   4   1      45287.99      49039.96       566.14 o                         
   4   4   1       1349.87       1293.11        37.24 o                         
   6   4   1       1188.35       1482.16        46.68 o                         
   8   4   1       3998.23       4098.27       106.79 o                         
  10   4   1       2024.91       1963.38        75.97 o                         
  12   4   1       3663.53       3842.73       122.73 o                         
  14   4   1       1567.50       1517.58        98.96 o                         
  16   4   1        722.86        804.03        97.90 o                         
   1   5   1      22309.86      22406.29       232.07 o                         
   3   5   1      32574.32      36312.44       396.83 o                         
   5   5   1       2476.13       2219.72        62.43 o                         
   7   5   1      41996.05      41529.74       541.66 o                         
   9   5   1        267.81        348.82        37.77 o                         
  11   5   1      16535.44      16319.55       279.86 o                         
  13   5   1        335.07        276.41        64.69 o                         
  15   5   1        288.92        327.61        81.46 o                         
   0   6   1      28603.85      30119.18       456.98 o                         
   2   6   1       5547.37       5235.42        76.61 o                         
   4   6   1       3655.76       3715.65        82.34 o                         
   6   6   1       2845.20       3052.48        61.89 o                         
   8   6   1        255.06        233.97        32.46 o                         
  10   6   1       4553.40       4610.01       117.13 o                         
  12   6   1         10.77         57.13        52.29 o                         
  14   6   1       1385.25       1418.66       102.04 o                         
   1   7   1       6123.13       5697.60        80.55 o                         
   3   7   1       1577.22       1748.05        55.44 o                         
   5   7   1      15404.07      14546.21       261.85 o                         
   7   7   1       1260.65       1195.76        43.46 o                         
   9   7   1       3690.66       3652.00        96.18 o                         
  11   7   1         46.22        117.56        51.96 o                         
  13   7   1        306.42        271.28        74.28 o                         
  15   7   1        167.38        127.83        97.77 o                         
   0   8   1     302172.47     307944.34      5594.86 o                         
   2   8   1     101473.05     100298.04      1224.72 o                         
   4   8   1     224659.44     222981.97      3248.28 o                         
   6   8   1      81229.47      82376.64      1176.15 o                         
   8   8   1      76830.94      75630.47      1088.27 o                         
  10   8   1      73343.92      73098.61      1017.43 o                         
  12   8   1      10463.66      10821.57       232.02 o                         
  14   8   1      40223.88      40564.66       787.94 o                         
   1   9   1      46723.56      47747.96       597.53 o                         
   3   9   1       9153.05       9441.07       170.41 o                         
   5   9   1      57080.37      58060.56       972.22 o                         
   7   9   1       5312.68       5082.10       116.87 o                         
   9   9   1      18532.83      18215.09       337.16 o                         
  11   9   1       6474.74       6753.70       188.18 o                         
  13   9   1       3833.18       3794.10       172.24 o                         
   0  10   1      18034.70      17155.95       357.93 o                         
   2  10   1       1243.53       1507.43        62.12 o                         
   4  10   1       7995.95       7700.48       159.87 o                         
   6  10   1       5785.95       5892.80       148.64 o                         
   8  10   1       1803.01       2008.96        73.93 o                         
  10  10   1       4208.98       4259.71       149.22 o                         
  12  10   1       1347.81       1453.58       120.60 o                         
  14  10   1       1530.03       1577.28       152.74 o                         
   1  11   1       7670.61       7599.11       130.71 o                         
   3  11   1      22343.38      22292.65       390.11 o                         
   5  11   1         76.93        112.25        51.21 o                         
   7  11   1      28005.69      26934.89       447.88 o                         
   9  11   1        986.15        862.94        86.92 o                         
  11  11   1       9900.37      10042.85       272.74 o                         
  13  11   1         95.06        179.85       100.90 o                         
   0  12   1        677.75        571.58        54.85 o                         
   2  12   1      44476.20      44119.61       682.79 o                         
   4  12   1       5345.66       4968.34       137.66 o                         
   6  12   1       8976.16       8341.22       185.91 o                         
   8  12   1      12841.94      12523.16       259.66 o                         
  10  12   1        572.61        563.28        95.42 o                         
  12  12   1       6157.62       6417.03       240.19 o                         
   1  13   1       1163.25       1181.13        56.92 o                         
   3  13   1       3368.85       3367.50       125.37 o                         
   5  13   1        452.26        424.82        71.94 o                         
   7  13   1       1559.58       1544.53       101.72 o                         
   9  13   1       1037.53       1229.25        92.79 o                         
  11  13   1        387.74        429.94        96.28 o                         
   0  14   1      25006.87      24413.78       505.93 o                         
   2  14   1       1407.64       1411.87        72.42 o                         
   4  14   1      18784.96      18905.38       376.93 o                         
   6  14   1       2465.57       2768.42       132.44 o                         
   8  14   1       4895.91       5054.51       174.43 o                         
  10  14   1       6326.62       6360.01       236.48 o                         
   1  15   1      40888.98      40309.30       677.16 o                         
   3  15   1      11354.54      11185.52       247.36 o                         
   5  15   1      54355.60      55030.00      1014.46 o                         
   7  15   1       4859.12       4780.23       238.64 o                         
   9  15   1      25056.11      25038.62       574.39 o                         
   0  16   1        236.50        367.20        81.64 o                         
   2  16   1        273.44        406.87        72.47 o                         
   4  16   1        375.75        412.65        77.34 o                         
   6  16   1         59.61        172.28        81.48 o                         
   8  16   1        238.68        109.69        95.42 o                         
   1  17   1       2991.97       2950.27       127.76 o                         
   3  17   1       1097.70       1320.34        96.69 o                         
   5  17   1       4886.73       4743.17       206.79 o                         
   7  17   1        126.27        216.06       127.19 o                         
   0  18   1       6271.65       6464.33       294.44 o                         
   2  18   1       2837.17       2887.51       134.63 o                         
   4  18   1       2066.33       2096.94       118.07 o                         
   6  18   1         29.45        -84.03        94.80 o                         
   1  19   1          4.56        -23.30        83.36 o                         
   3  19   1        183.00        333.35        88.68 o                         
   5  19   1        131.85        133.04        95.52 o                         
   0   0   2      29057.70      26755.75      2138.63 o                         
   2   0   2      22310.20      22963.20       328.37 o                         
   4   0   2     123914.52     127640.88      1950.32 o                         
   6   0   2        453.21        326.99        61.77 o                         
   8   0   2      23788.15      23612.76       665.14 o                         
  10   0   2      21598.65      20654.68       485.35 o                         
  12   0   2       2761.69       2920.62       160.28 o                         
  14   0   2      24867.61      24785.91       640.99 o                         
  16   0   2        524.03        701.50       133.67 o                         
   1   1   2      47138.29      50113.22       556.24 o                         
   3   1   2       3012.13       2959.55        48.70 o                         
   5   1   2      68101.24      68461.06       733.30 o                         
   7   1   2       1146.94       1463.96        52.48 o                         
   9   1   2      11749.10      11410.79       200.89 o                         
  11   1   2       9275.53       8889.32       238.58 o                         
  13   1   2       1024.86       1064.21        80.02 o                         
  15   1   2       2863.02       2877.01       123.47 o                         
   0   2   2      15483.19      15690.21       226.89 o                         
   2   2   2      31492.05      31463.78       347.69 o                         
   4   2   2          1.18         51.29        16.80 o                         
   6   2   2        758.84        890.21        33.70 o                         
   8   2   2       8253.37       7870.73       144.85 o                         
  10   2   2       1689.68       1908.31        83.51 o                         
  12   2   2        373.50        345.54        59.91 o                         
  14   2   2         22.40         19.18        59.54 o                         
  16   2   2         40.91        197.26        84.17 o                         
   1   3   2      16545.66      17765.50       183.50 o                         
   3   3   2      56451.49      57069.57       625.32 o                         
   5   3   2      35068.66      36455.90       425.69 o                         
   7   3   2        758.66        990.29        47.27 o                         
   9   3   2      63786.53      62213.32       940.08 o                         
  11   3   2       1052.27       1229.31        77.13 o                         
  13   3   2       8087.19       7765.31       174.87 o                         
  15   3   2       5460.16       5509.73       166.04 o                         
   0   4   2      12279.01      13250.97       199.52 o                         
   2   4   2      35118.54      38613.25       417.17 o                         
   4   4   2       1259.42       1659.38        45.52 o                         
   6   4   2        372.78        527.14        36.01 o                         
   8   4   2       9212.35       8914.78       161.29 o                         
  10   4   2       4337.89       4482.96       107.85 o                         
  12   4   2       3736.89       3590.23       116.55 o                         
  14   4   2        372.47        256.67        71.69 o                         
  16   4   2        102.74        163.39        81.86 o                         
   1   5   2      16133.46      15765.05       173.00 o                         
   3   5   2       4362.37       4132.39        65.40 o                         
   5   5   2      31820.49      31071.13       424.03 o                         
   7   5   2        211.03        188.85        36.22 o                         
   9   5   2       1996.67       1999.70        78.85 o                         
  11   5   2       1935.39       2079.16        95.18 o                         
  13   5   2        109.41        146.26        63.16 o                         
  15   5   2        338.00        336.67        83.72 o                         
   0   6   2       3430.75       4139.50        86.99 o                         
   2   6   2       1587.13       1511.71        40.20 o                         
   4   6   2      18551.51      18784.23       267.83 o                         
   6   6   2       5221.80       4956.78        98.78 o                         
   8   6   2       2405.40       2591.27        75.74 o                         
  10   6   2       3153.14       3301.97       103.34 o                         
  12   6   2       4078.49       4236.94       139.75 o                         
  14   6   2       8064.98       7965.99       207.47 o                         
   1   7   2      52665.43      53549.56       593.29 o                         
   3   7   2       6266.52       6490.10       107.19 o                         
   5   7   2      90017.41      90461.92      1281.58 o                         
   7   7   2         14.32         59.71        40.93 o                         
   9   7   2      38836.88      38613.48       555.92 o                         
  11   7   2       4202.05       4265.04       135.22 o                         
  13   7   2       3325.51       3346.31       125.82 o                         
  15   7   2       6504.36       6260.25       218.89 o                         
   0   8   2        132.28        118.44        33.99 o                         
   2   8   2      21308.67      20233.66       279.44 o                         
   4   8   2       3534.56       3650.48        93.94 o                         
   6   8   2       1713.76       1644.34        59.06 o                         
   8   8   2       6446.72       6521.32       152.84 o                         
  10   8   2        803.52        914.02        56.53 o                         
  12   8   2       1439.01       1464.44       101.28 o                         
  14   8   2        567.81        778.01       108.43 o                         
   1   9   2      34178.45      33427.07       415.31 o                         
   3   9   2      14417.96      14294.10       223.88 o                         
   5   9   2      50049.36      49749.82       845.04 o                         
   7   9   2       1241.47       1311.68        85.90 o                         
   9   9   2      36198.62      35402.36       564.87 o                         
  11   9   2       1022.18       1110.55        79.69 o                         
  13   9   2       7939.01       8179.17       243.73 o                         
   0  10   2      30445.92      30041.62       553.59 o                         
   2  10   2       2309.68       2440.86        83.61 o                         
   4  10   2      21316.67      21409.57       355.80 o                         
   6  10   2         45.31        124.31        50.49 o                         
   8  10   2        813.36        986.76        84.35 o                         
  10  10   2      10040.21      10314.94       265.58 o                         
  12  10   2       1716.78       1716.19       123.89 o                         
  14  10   2       6874.56       7122.85       263.03 o                         
   1  11   2       2069.52       2247.48        68.99 o                         
   3  11   2       3272.49       3381.70       101.51 o                         
   5  11   2        431.46        485.38        56.29 o                         
   7  11   2       3234.54       3447.45       110.99 o                         
   9  11   2        223.43        271.69        76.20 o                         
  11  11   2        497.41        543.95        95.47 o                         
  13  11   2        444.75        650.98       116.14 o                         
   0  12   2       5440.97       5633.48       150.36 o                         
   2  12   2      19212.26      18912.37       324.57 o                         
   4  12   2        202.12        154.70        54.76 o                         
   6  12   2       1400.65       1410.64        80.12 o                         
   8  12   2       2596.12       2871.23       146.73 o                         
  10  12   2        317.00        337.55        74.14 o                         
  12  12   2       2484.26       2658.27       193.63 o                         
   1  13   2       2348.60       2600.04        78.22 o                         
   3  13   2        678.25        767.80        73.08 o                         
   5  13   2       9223.88       9297.08       209.92 o                         
   7  13   2       2581.35       2501.88       114.42 o                         
   9  13   2      14863.39      14311.24       314.11 o                         
  11  13   2        826.69       1000.78       120.29 o                         
   0  14   2      20994.06      20319.68       432.26 o                         
   2  14   2         67.62        123.91        47.42 o                         
   4  14   2       9232.33       9278.05       214.95 o                         
   6  14   2       4217.39       4330.66       152.27 o                         
   8  14   2        546.97        425.22        94.06 o                         
  10  14   2       6010.11       5987.85       214.49 o                         
   1  15   2       8335.64       8348.46       180.71 o                         
   3  15   2         69.99        144.70        71.79 o                         
   5  15   2      15058.51      16039.59       338.78 o                         
   7  15   2         38.45         67.17        79.23 o                         
   9  15   2       3184.36       3420.01       171.24 o                         
   0  16   2      15510.86      14173.92       359.80 o                         
   2  16   2       2111.81       2071.27       110.35 o                         
   4  16   2      18951.27      18832.25       362.62 o                         
   6  16   2        725.28        659.91        93.66 o                         
   8  16   2       6611.83       6783.12       290.70 o                         
   1  17   2       1629.70       1633.76        97.27 o                         
   3  17   2       1116.21       1244.31        93.31 o                         
   5  17   2       6494.99       6625.26       211.31 o                         
   7  17   2       1039.79       1167.11       138.76 o                         
   0  18   2        962.43        895.62       143.83 o                         
   2  18   2       2749.82       2842.76       128.34 o                         
   4  18   2        272.10        401.52        94.36 o                         
   6  18   2         90.50         38.69        93.04 o                         
   1  19   2        176.98        279.49        94.89 o                         
   3  19   2        182.52        117.41        90.89 o                         
   5  19   2       1177.18       1215.42       235.85 o                         
   1   1   3      85859.84      85538.09       946.97 o                         
   3   1   3       2793.68       2213.18        36.91 o                         
   5   1   3     139613.86     136715.67      1480.81 o                         
   7   1   3       1436.99       1925.22        55.26 o                         
   9   1   3      64275.11      64737.77      1033.74 o                         
  11   1   3        441.48        500.85        62.02 o                         
  13   1   3       7506.28       7289.57       169.68 o                         
  15   1   3       6410.54       6775.50       183.93 o                         
   0   2   3      85586.60      80385.22      1121.13 o                         
   2   2   3     103295.94     102077.67      1075.82 o                         
   4   2   3      14284.84      14802.37       183.10 o                         
   6   2   3       2828.31       3226.10        62.53 o                         
   8   2   3       7236.21       6795.46       135.50 o                         
  10   2   3       6112.16       6502.72       139.29 o                         
  12   2   3      10052.99      10133.66       193.72 o                         
  14   2   3       4294.85       4151.23       133.20 o                         
  16   2   3       1982.06       2188.95       132.51 o                         
   1   3   3        532.51        895.92        22.49 o                         
   3   3   3        931.91       1089.81        30.91 o                         
   5   3   3       3474.27       4320.45        77.35 o                         
   7   3   3       1527.23       2043.89        72.45 o                         
   9   3   3       8944.56       8769.98       160.41 o                         
  11   3   3        938.96       1082.36        70.51 o                         
  13   3   3       1104.46       1117.46        72.58 o                         
  15   3   3        552.14        591.34        80.13 o                         
   0   4   3      16467.88      17315.30       282.07 o                         
   2   4   3      30260.69      32395.86       345.26 o                         
   4   4   3       9980.91      10581.59       135.34 o                         
   6   4   3       7026.34       6588.21       118.15 o                         
   8   4   3         96.97        186.00        44.14 o                         
  10   4   3       2668.65       3018.14       107.59 o                         
  12   4   3       8035.91       8060.20       187.58 o                         
  14   4   3       6306.44       6236.37       171.34 o                         
  16   4   3       1964.32       2231.75       124.15 o                         
   1   5   3     233582.48     233557.95      2342.27 o                         
   3   5   3      26549.22      28542.71       296.17 o                         
   5   5   3     300125.66     291813.75      3748.19 o                         
   7   5   3       8424.51       8319.17       164.00 o                         
   9   5   3      91648.43      94534.03      1413.95 o                         
  11   5   3      20636.45      19552.04       344.27 o                         
  13   5   3      14799.58      15250.96       308.58 o                         
  15   5   3      13340.78      12875.84       284.66 o                         
   0   6   3       5861.28       6976.18       122.61 o                         
   2   6   3        586.85        594.40        25.95 o                         
   4   6   3      19708.09      19922.35       272.29 o                         
   6   6   3       1635.30       1508.80        53.83 o                         
   8   6   3       7762.80       7361.20       140.21 o                         
  10   6   3       2785.10       2973.54       103.06 o                         
  12   6   3       1079.63       1100.63        79.08 o                         
  14   6   3       7255.13       7077.41       185.69 o                         
   1   7   3      22825.75      21697.57       254.08 o                         
   3   7   3      33878.10      32294.30       440.64 o                         
   5   7   3      22588.75      22423.07       363.34 o                         
   7   7   3       4227.78       4019.21       104.29 o                         
   9   7   3      34900.32      34488.93       525.51 o                         
  11   7   3        299.04        286.99        60.40 o                         
  13   7   3       7821.04       7843.62       199.06 o                         
  15   7   3       4439.16       4541.03       198.40 o                         
   0   8   3      28734.96      26397.48       462.80 o                         
   2   8   3     114579.81     111884.42      1459.39 o                         
   4   8   3        242.09        329.14        33.63 o                         
   6   8   3       2887.92       3133.28        96.73 o                         
   8   8   3      30334.35      29653.06       508.06 o                         
  10   8   3       1939.20       2029.86        87.85 o                         
  12   8   3      11411.93      11332.88       230.84 o                         
  14   8   3        100.60        -21.37        96.10 o                         
   1   9   3       3989.90       3460.12        69.84 o                         
   3   9   3        273.68        311.35        41.31 o                         
   5   9   3       1400.67       1189.52        55.84 o                         
   7   9   3       5997.73       5914.86       150.13 o                         
   9   9   3       5455.42       5345.90       177.34 o                         
  11   9   3       7342.19       7631.99       192.56 o                         
  13   9   3        783.94        815.58       105.42 o                         
   0  10   3      33080.41      32673.63       597.47 o                         
   2  10   3       7135.66       6933.96       139.62 o                         
   4  10   3       7095.12       6713.23       138.50 o                         
   6  10   3      23904.84      23905.17       441.54 o                         
   8  10   3        979.05       1006.98        85.82 o                         
  10  10   3       5420.06       5430.50       173.88 o                         
  12  10   3       5873.10       6197.35       209.76 o                         
  14  10   3         15.63        -50.23        94.76 o                         
   1  11   3      79434.16      77834.20      1071.31 o                         
   3  11   3       2581.01       2948.34        93.56 o                         
   5  11   3     125265.54     124419.07      1937.67 o                         
   7  11   3       2330.91       2526.94       121.05 o                         
   9  11   3      31659.69      32134.69       593.00 o                         
  11  11   3      13134.81      13157.38       295.88 o                         
  13  11   3       3980.01       4138.27       203.82 o                         
   0  12   3      24791.25      26146.98       571.82 o                         
   2  12   3      22863.68      22543.51       379.76 o                         
   4  12   3      38505.01      39524.76       738.61 o                         
   6  12   3       5508.49       5496.50       173.34 o                         
   8  12   3      22767.47      23157.24       512.80 o                         
  10  12   3      10889.16      10449.90       254.42 o                         
  12  12   3       1071.62       1220.76       157.61 o                         
   1  13   3       5803.10       5498.14       116.09 o                         
   3  13   3      18693.66      18913.91       312.34 o                         
   5  13   3       2578.63       2635.82       113.17 o                         
   7  13   3       5664.02       6108.26       185.46 o                         
   9  13   3       7766.40       8227.03       241.50 o                         
  11  13   3        379.57        429.41        97.39 o                         
   0  14   3      16200.07      15426.11       344.88 o                         
   2  14   3      10206.84       9848.04       206.22 o                         
   4  14   3       1554.88       1689.89       107.63 o                         
   6  14   3        657.73        727.87        80.90 o                         
   8  14   3       2365.75       2184.35       126.03 o                         
  10  14   3       3303.75       3305.09       162.73 o                         
   1  15   3       1094.76       1082.33        79.79 o                         
   3  15   3       1055.58        978.28        90.42 o                         
   5  15   3         39.85         53.97        68.37 o                         
   7  15   3       3632.79       3728.75       158.68 o                         
   9  15   3       1098.97       1176.49       121.22 o                         
   0  16   3       5725.33       5589.12       205.37 o                         
   2  16   3       2955.59       2856.92       130.01 o                         
   4  16   3       2611.70       2778.84       131.46 o                         
   6  16   3       4610.40       4456.90       170.84 o                         
   8  16   3        834.79        621.74       151.53 o                         
   1  17   3       3592.83       3824.98       135.09 o                         
   3  17   3         22.42         26.28        69.82 o                         
   5  17   3       8264.00       8422.80       289.91 o                         
   7  17   3         93.79        155.48       110.31 o                         
   0  18   3      12461.90      12643.70       439.52 o                         
   2  18   3       1773.13       1803.20       107.11 o                         
   4  18   3       9144.96       9425.59       309.73 o                         
   6  18   3       2706.83       2949.26       237.29 o                         
   1  19   3        256.66        213.14        96.14 o                         
   3  19   3        181.13        267.88        98.37 o                         
   0   0   4        476.38        767.55        85.75 o                         
   2   0   4     344347.91     332399.16      4585.06 o                         
   4   0   4      45262.38      44552.49       666.97 o                         
   6   0   4      53426.26      54346.79       902.66 o                         
   8   0   4      62185.41      59314.09      1133.35 o                         
  10   0   4       7810.58       7007.52       220.03 o                         
  12   0   4      32235.94      33123.89       734.66 o                         
  14   0   4        365.14        551.37       105.92 o                         
  16   0   4      10313.48      10350.17       350.55 o                         
   1   1   4        845.95        918.83        29.27 o                         
   3   1   4       5340.97       6094.79        74.06 o                         
   5   1   4        199.61        290.84        27.45 o                         
   7   1   4       3776.25       3864.96        78.41 o                         
   9   1   4       1760.27       2186.55        78.48 o                         
  11   1   4       1752.89       1892.13        82.67 o                         
  13   1   4        723.37        777.56        69.02 o                         
  15   1   4         45.06         23.38        66.43 o                         
   0   2   4       2850.87       2686.20        54.30 o                         
   2   2   4       1432.05       1649.22        32.86 o                         
   4   2   4        457.58        417.84        24.27 o                         
   6   2   4       2823.41       2797.43        56.43 o                         
   8   2   4        135.96        160.02        33.61 o                         
  10   2   4        208.40        190.03        44.10 o                         
  12   2   4       1428.25       1584.96        76.07 o                         
  14   2   4        144.64        186.25        71.08 o                         
  16   2   4        910.91        891.49       114.73 o                         
   1   3   4     373188.91     377530.59      4047.54 o                         
   3   3   4      98246.02     105383.21      1144.51 o                         
   5   3   4     314780.56     310703.22      3859.07 o                         
   7   3   4      51599.46      49490.33       721.41 o                         
   9   3   4     116989.85     117510.09      1827.47 o                         
  11   3   4      27405.16      27692.29       440.40 o                         
  13   3   4      31979.92      31083.63       521.50 o                         
  15   3   4      14223.10      14369.57       291.05 o                         
   0   4   4     239027.89     249320.89      3609.96 o                         
   2   4   4      30733.03      30653.93       315.99 o                         
   4   4   4     107710.99     107464.98      1305.67 o                         
   6   4   4      50947.50      49832.62       645.28 o                         
   8   4   4      29081.22      29252.18       447.05 o                         
  10   4   4      35553.49      35296.31       565.56 o                         
  12   4   4       4664.88       4787.35       157.60 o                         
  14   4   4      19663.51      19519.35       362.80 o                         
  16   4   4        654.50        595.35        89.30 o                         
   1   5   4       8124.61       7850.49       103.78 o                         
   3   5   4       9855.59      10020.49       123.38 o                         
   5   5   4       6048.64       5884.55       122.12 o                         
   7   5   4       3012.53       3083.84        84.17 o                         
   9   5   4       6570.10       6529.80       148.41 o                         
  11   5   4       1204.06       1429.98        83.82 o                         
  13   5   4       1950.93       2162.32       107.72 o                         
  15   5   4       1094.01       1108.14       101.09 o                         
   0   6   4      18987.02      19107.13       290.27 o                         
   2   6   4      10186.03       8835.49       116.81 o                         
   4   6   4       2261.44       2393.91        63.37 o                         
   6   6   4         97.82         35.02        32.65 o                         
   8   6   4        255.84        259.94        43.80 o                         
  10   6   4       1697.14       1860.53        94.24 o                         
  12   6   4        880.89       1122.82        82.08 o                         
  14   6   4       2795.84       2745.32       119.96 o                         
   1   7   4        848.06        932.87        36.20 o                         
   3   7   4      40835.97      41817.61       609.23 o                         
   5   7   4       4017.82       4008.60       111.13 o                         
   7   7   4      24266.63      24158.87       376.47 o                         
   9   7   4        672.58        914.88        60.04 o                         
  11   7   4       5557.08       5636.24       153.91 o                         
  13   7   4         48.44        118.66        65.02 o                         
  15   7   4         34.65         32.13        89.90 o                         
   0   8   4       1988.94       1950.74        72.79 o                         
   2   8   4          8.79        113.41        27.92 o                         
   4   8   4        350.46        346.32        37.05 o                         
   6   8   4        655.29        720.59        57.54 o                         
   8   8   4         15.41        -20.82        48.80 o                         
  10   8   4        192.95        207.79        48.40 o                         
  12   8   4         68.72         32.14        66.27 o                         
  14   8   4        114.29        140.17       104.00 o                         
   1   9   4       1780.65       1946.98        59.80 o                         
   3   9   4        872.92        920.21        53.41 o                         
   5   9   4       6142.09       5958.78       118.55 o                         
   7   9   4       1436.00       1532.57        75.56 o                         
   9   9   4       3276.39       3533.53       117.78 o                         
  11   9   4        254.72        239.22        67.14 o                         
  13   9   4        692.35        723.24       102.01 o                         
   0  10   4      55360.39      54571.15      1040.36 o                         
   2  10   4        590.32        558.74        41.14 o                         
   4  10   4      18880.89      19204.93       324.74 o                         
   6  10   4       5908.04       5524.02       134.44 o                         
   8  10   4       1390.66       1605.48        88.54 o                         
  10  10   4       8957.00       9013.89       208.41 o                         
  12  10   4         55.19         57.55        84.80 o                         
  14  10   4       6379.46       6208.41       240.05 o                         
   1  11   4       3905.59       4138.02        95.38 o                         
   3  11   4         12.51         11.72        42.41 o                         
   5  11   4       7058.46       7251.82       140.98 o                         
   7  11   4         44.05        -63.64        63.64 o                         
   9  11   4       2506.80       2664.99       140.31 o                         
  11  11   4        326.23        328.37        92.94 o                         
  13  11   4        632.51        395.03       104.37 o                         
   0  12   4      16882.37      16620.72       390.27 o                         
   2  12   4        945.58       1094.79        65.76 o                         
   4  12   4      11097.82      11336.96       216.59 o                         
   6  12   4       2594.02       2663.97       109.19 o                         
   8  12   4       2516.61       2658.61       147.32 o                         
  10  12   4       4388.85       4524.35       166.95 o                         
  12  12   4        172.05        115.86        98.26 o                         
   1  13   4      42055.89      41557.40       598.76 o                         
   3  13   4      11604.52      11899.41       232.75 o                         
   5  13   4      51667.09      51701.43       847.81 o                         
   7  13   4       6449.80       6389.84       205.49 o                         
   9  13   4      23199.34      23091.33       458.43 o                         
  11  13   4       5042.05       5034.49       230.89 o                         
   0  14   4      12739.28      12249.34       295.73 o                         
   2  14   4         10.96         22.08        49.72 o                         
   4  14   4       4707.45       4830.16       179.90 o                         
   6  14   4       1731.91       1659.51       105.46 o                         
   8  14   4        318.18        328.19        87.79 o                         
  10  14   4       2516.13       2638.20       163.06 o                         
   1  15   4        823.44        940.36        69.08 o                         
   3  15   4        365.18        494.73        71.27 o                         
   5  15   4       1976.26       2323.63       114.92 o                         
   7  15   4         13.31        102.25        90.26 o                         
   9  15   4       2288.03       2418.23       196.74 o                         
   0  16   4         66.60        120.28        78.85 o                         
   2  16   4      14307.10      13924.54       301.13 o                         
   4  16   4        778.52        883.23        98.76 o                         
   6  16   4       2473.13       2608.74       140.59 o                         
   8  16   4       3166.46       3155.37       198.42 o                         
   1  17   4       1396.81       1509.55        96.76 o                         
   3  17   4       6242.95       6354.89       180.52 o                         
   5  17   4         41.15        146.73        88.83 o                         
   7  17   4       4293.47       4414.04       196.89 o                         
   0  18   4        714.72        853.38       144.33 o                         
   2  18   4        484.93        538.56        83.95 o                         
   4  18   4         92.96         53.61        92.81 o                         
   6  18   4       1091.98       1121.02       129.81 o                         
   1  19   4      10401.32      10323.28       283.67 o                         
   3  19   4       2605.54       2499.66       136.96 o                         
   1   1   5      24954.47      27277.22       360.12 o                         
   3   1   5     159842.80     160657.33      1731.05 o                         
   5   1   5        164.83        197.27        21.51 o                         
   7   1   5      76837.55      74307.01       917.55 o                         
   9   1   5       2755.06       2639.98        83.04 o                         
  11   1   5      13544.00      13881.20       257.33 o                         
  13   1   5       4962.25       5035.71       155.29 o                         
  15   1   5        798.07        905.92        96.54 o                         
   0   2   5     135792.41     134927.06      1881.03 o                         
   2   2   5      12496.02      11174.35       137.96 o                         
   4   2   5      73259.03      74674.48       780.38 o                         
   6   2   5      19532.13      19231.20       248.64 o                         
   8   2   5      15630.56      15190.32       249.42 o                         
  10   2   5      26237.89      26770.92       419.73 o                         
  12   2   5        556.04        505.81        56.64 o                         
  14   2   5      17349.06      18105.68       337.77 o                         
  16   2   5        225.01        230.72        85.98 o                         
   1   3   5      25815.02      26343.98       273.28 o                         
   3   3   5        178.63         91.91        17.93 o                         
   5   3   5      32375.71      32127.80       400.87 o                         
   7   3   5       2090.56       2175.79        72.27 o                         
   9   3   5       2825.54       3199.42       108.44 o                         
  11   3   5       6999.81       6845.62       166.77 o                         
  13   3   5        590.81        566.65        74.32 o                         
  15   3   5       1636.96       1667.00       105.57 o                         
   0   4   5     559996.62     538484.69      8155.46 o                         
   2   4   5      22290.02      22260.02       241.09 o                         
   4   4   5     192951.98     188645.97      2528.91 o                         
   6   4   5     122022.28     115932.38      1459.32 o                         
   8   4   5      25510.16      25538.66       398.96 o                         
  10   4   5      80860.10      77637.58      1233.00 o                         
  12   4   5      10850.10      11049.16       240.54 o                         
  14   4   5      21269.70      21324.01       385.29 o                         
   1   5   5     100252.27     103221.26      1047.30 o                         
   3   5   5      71113.48      72107.52       813.07 o                         
   5   5   5     100571.98     102062.68      1287.80 o                         
   7   5   5      11757.15      11400.95       211.53 o                         
   9   5   5      79370.84      77789.62      1227.18 o                         
  11   5   5       2896.25       3272.05       131.76 o                         
  13   5   5      17035.21      16737.91       315.42 o                         
  15   5   5       9151.90       9248.11       308.22 o                         
   0   6   5      34759.71      34662.59       527.53 o                         
   2   6   5      12862.88      12300.22       163.66 o                         
   4   6   5        159.99        234.16        32.59 o                         
   6   6   5       6531.61       6284.69       131.19 o                         
   8   6   5       6589.51       6210.02       150.16 o                         
  10   6   5       2220.55       2440.64       101.98 o                         
  12   6   5         44.04         72.41        59.83 o                         
  14   6   5        217.95        199.91        71.62 o                         
   1   7   5       3849.67       4056.70        76.02 o                         
   3   7   5      95748.34      93556.13      1181.92 o                         
   5   7   5       4327.91       4102.40       128.24 o                         
   7   7   5      37916.00      36128.82       526.18 o                         
   9   7   5       1949.82       2228.96        86.79 o                         
  11   7   5       1435.06       1456.91        86.06 o                         
  13   7   5       2623.75       2867.86       132.36 o                         
  15   7   5        272.80        212.71       105.42 o                         
   0   8   5       3381.77       3465.27        99.10 o                         
   2   8   5      54477.10      57125.22       737.00 o                         
   4   8   5        573.87        524.51        41.34 o                         
   6   8   5      37377.48      37721.55       597.58 o                         
   8   8   5       4012.32       4125.21       126.31 o                         
  10   8   5        664.85        558.88        77.60 o                         
  12   8   5      18171.05      18130.89       351.50 o                         
  14   8   5       3143.12       3092.09       173.36 o                         
   1   9   5         68.21        108.62        31.33 o                         
   3   9   5      36399.61      34887.03       503.69 o                         
   5   9   5       5566.26       5308.85       162.08 o                         
   7   9   5       8367.34       8340.92       180.79 o                         
   9   9   5       1452.54       1540.18        90.74 o                         
  11   9   5        407.70        431.20        73.26 o                         
  13   9   5        970.62        995.43       128.86 o                         
   0  10   5      54543.16      51390.56      1163.05 o                         
   2  10   5       1939.16       2038.41        69.14 o                         
   4  10   5       9406.36       8996.72       180.11 o                         
   6  10   5      10750.57      10827.12       292.99 o                         
   8  10   5        473.15        593.82        69.58 o                         
  10  10   5       6805.92       6744.10       179.24 o                         
  12  10   5        192.34        166.99        80.13 o                         
   1  11   5      45299.66      45158.19       667.58 o                         
   3  11   5      30036.22      30205.53       446.06 o                         
   5  11   5      58955.39      58095.57       850.23 o                         
   7  11   5       2519.58       2793.10       112.92 o                         
   9  11   5      58247.51      59003.17      1021.73 o                         
  11  11   5        353.12        279.20        89.47 o                         
  13  11   5      12240.93      13342.11       342.25 o                         
   0  12   5     143680.97     145743.23      2694.54 o                         
   2  12   5       9806.14      10348.43       179.03 o                         
   4  12   5      55490.81      56056.23       824.94 o                         
   6  12   5      48527.88      49572.27       921.13 o                         
   8  12   5       7572.49       7617.73       245.80 o                         
  10  12   5      30103.12      29966.58       606.65 o                         
  12  12   5       6085.97       6071.86       234.78 o                         
   1  13   5        719.96        941.37        61.27 o                         
   3  13   5      14846.02      14399.56       254.50 o                         
   5  13   5        464.87        501.54        65.90 o                         
   7  13   5       4978.65       5126.22       176.90 o                         
   9  13   5       1233.71       1387.22       110.43 o                         
  11  13   5         17.26        188.69       114.35 o                         
   0  14   5      11556.66      11305.87       303.91 o                         
   2  14   5         51.12         84.96        63.89 o                         
   4  14   5      12365.56      12406.19       271.33 o                         
   6  14   5          0.15        -64.31        64.31 o                         
   8  14   5       3460.32       3604.80       154.53 o                         
  10  14   5       3936.81       3714.40       217.86 o                         
   1  15   5        698.20        717.37        67.36 o                         
   3  15   5      22707.13      22418.85       410.51 o                         
   5  15   5       2564.74       2835.50       126.15 o                         
   7  15   5      13516.98      13185.71       311.25 o                         
   9  15   5         13.34         59.36       100.08 o                         
   0  16   5      10500.14      10705.16       300.54 o                         
   2  16   5       2593.64       2711.56       127.55 o                         
   4  16   5       4397.46       4798.74       169.43 o                         
   6  16   5       5791.17       6201.49       204.09 o                         
   8  16   5        695.83        727.46       103.21 o                         
   1  17   5        425.60        429.04        74.34 o                         
   3  17   5       1549.06       1556.64       104.56 o                         
   5  17   5         31.72        -29.42        82.19 o                         
   7  17   5       2971.75       3092.97       155.09 o                         
   0  18   5      18094.29      18504.91       582.73 o                         
   2  18   5        445.64        602.64        90.36 o                         
   4  18   5       7251.81       7086.38       249.92 o                         
   6  18   5       1750.35       1846.43       148.18 o                         
   1  19   5       7721.26       7861.22       246.59 o                         
   3  19   5       5767.41       5717.94       213.63 o                         
   0   0   6     135723.59     146828.09      2902.42 o                         
   2   0   6      55277.24      59869.74      1046.37 o                         
   4   0   6      37406.89      37324.53       543.24 o                         
   6   0   6        616.88        654.72        53.14 o                         
   8   0   6       3755.12       3737.40       139.44 o                         
  10   0   6      20208.77      20187.25       430.05 o                         
  12   0   6       5666.54       5599.18       214.34 o                         
  14   0   6       6771.35       6648.65       243.17 o                         
  16   0   6        234.49        291.12       117.52 o                         
   1   1   6      44974.68      45976.03       543.27 o                         
   3   1   6      11288.77      11005.56       141.01 o                         
   5   1   6      15809.46      15160.23       199.99 o                         
   7   1   6      30536.94      30445.98       408.62 o                         
   9   1   6        158.73        266.47        41.90 o                         
  11   1   6      16327.08      16620.75       273.62 o                         
  13   1   6        196.45        206.36        55.81 o                         
  15   1   6        237.97        304.63        80.47 o                         
   0   2   6       8865.23       8735.65       152.62 o                         
   2   2   6      25928.47      25014.44       277.21 o                         
   4   2   6      30990.30      30186.33       352.47 o                         
   6   2   6       2151.39       2142.00        60.27 o                         
   8   2   6      16018.36      15797.67       238.90 o                         
  10   2   6       5510.83       5804.12       125.50 o                         
  12   2   6        268.91        286.41        62.30 o                         
  14   2   6       6598.94       6808.31       203.70 o                         
  16   2   6          4.64         94.22        81.79 o                         
   1   3   6      44582.79      47416.91       501.49 o                         
   3   3   6        152.71        131.69        20.04 o                         
   5   3   6     104889.75     107301.05      1310.37 o                         
   7   3   6       5398.59       5204.06       111.36 o                         
   9   3   6      33521.69      34478.32       580.24 o                         
  11   3   6        996.82       1190.39        83.35 o                         
  13   3   6       1526.32       1482.71        91.20 o                         
  15   3   6       4088.92       4414.59       165.12 o                         
   0   4   6     177003.47     178646.78      2489.74 o                         
   2   4   6      80132.15      78957.20       807.81 o                         
   4   4   6     177117.59     179343.28      2406.69 o                         
   6   4   6      39400.41      38303.32       544.91 o                         
   8   4   6      59584.41      59504.49       907.18 o                         
  10   4   6      52597.91      52301.36       811.45 o                         
  12   4   6       4513.28       4476.94       147.55 o                         
  14   4   6      30852.02      30828.05       546.47 o                         
   1   5   6      11414.70      10937.54       133.91 o                         
   3   5   6       4962.81       4680.40        84.98 o                         
   5   5   6       5805.22       5348.02       104.31 o                         
   7   5   6       6295.96       5795.05       122.18 o                         
   9   5   6        245.33        332.39        60.56 o                         
  11   5   6       4032.23       4386.23       143.61 o                         
  13   5   6         97.20        161.73        66.27 o                         
  15   5   6        148.09        246.41        87.70 o                         
   0   6   6     143228.45     142655.19      2189.23 o                         
   2   6   6      10905.49      10623.85       151.68 o                         
   4   6   6      90310.09      86969.62      1188.89 o                         
   6   6   6      27974.47      27686.79       456.93 o                         
   8   6   6      13457.80      13168.99       232.24 o                         
  10   6   6      39185.76      37690.28       666.92 o                         
  12   6   6       1515.97       1645.08        98.65 o                         
  14   6   6      15914.73      15237.14       301.21 o                         
   1   7   6      13017.74      13235.70       188.13 o                         
   3   7   6      27262.67      27775.24       362.60 o                         
   5   7   6        189.13        246.25        46.14 o                         
   7   7   6      42728.01      40935.95       670.59 o                         
   9   7   6       1360.58       1466.82        78.47 o                         
  11   7   6      12380.33      12090.90       241.77 o                         
  13   7   6        679.13        646.23        77.69 o                         
  15   7   6         41.27        153.79       138.12 o                         
   0   8   6      18439.88      18653.14       385.93 o                         
   2   8   6      16621.07      16677.39       242.93 o                         
   4   8   6      13529.34      13208.52       203.07 o                         
   6   8   6      10811.46      10913.10       265.08 o                         
   8   8   6       8388.17       8241.38       201.86 o                         
  10   8   6       3717.65       3697.86       114.07 o                         
  12   8   6       2995.24       3159.87       128.61 o                         
  14   8   6       1685.80       1775.56       132.91 o                         
   1   9   6      17216.24      16751.04       272.82 o                         
   3   9   6      35434.32      34554.07       477.72 o                         
   5   9   6       2369.61       2416.68        97.13 o                         
   7   9   6      35041.96      33295.23       599.40 o                         
   9   9   6        662.33        808.24        81.51 o                         
  11   9   6       9381.94       9512.92       238.61 o                         
  13   9   6       2241.39       2316.82       129.53 o                         
   0  10   6      50728.61      51696.48      1068.03 o                         
   2  10   6       1481.95       1709.91        69.61 o                         
   4  10   6      35611.93      35994.23       521.31 o                         
   6  10   6       5497.26       5838.54       146.46 o                         
   8  10   6       5574.38       5479.02       157.13 o                         
  10  10   6      16196.77      15792.99       339.51 o                         
  12  10   6         20.04         63.33        86.42 o                         
   1  11   6      25743.89      25922.71       427.37 o                         
   3  11   6      24405.76      23520.16       376.41 o                         
   5  11   6      24589.42      24408.84       387.36 o                         
   7  11   6       8997.76       8718.08       191.67 o                         
   9  11   6      17526.59      17172.12       335.65 o                         
  11  11   6       5052.09       4990.59       178.63 o                         
  13  11   6       4158.83       3880.17       192.45 o                         
   0  12   6      67576.70      66800.13      1377.67 o                         
   2  12   6      20844.72      20509.37       322.02 o                         
   4  12   6      51402.25      50887.33       723.38 o                         
   6  12   6      20673.64      20468.29       430.69 o                         
   8  12   6      18157.46      18419.70       387.10 o                         
  10  12   6      20784.46      21056.36       428.28 o                         
  12  12   6       2966.94       3248.32       177.11 o                         
   1  13   6      23370.34      22885.71       369.11 o                         
   3  13   6       6606.44       6201.35       156.47 o                         
   5  13   6      34108.48      35214.14       578.33 o                         
   7  13   6       1473.96       1695.25       159.75 o                         
   9  13   6      18396.64      17847.61       407.02 o                         
  11  13   6       2598.76       2790.81       179.24 o                         
   0  14   6       2113.48       2387.60       135.49 o                         
   2  14   6       5115.02       5237.51       154.73 o                         
   4  14   6        459.23        504.23        67.75 o                         
   6  14   6       4987.37       5157.92       180.66 o                         
   8  14   6       1102.58       1289.99       119.21 o                         
  10  14   6        139.02         22.70       104.71 o                         
   1  15   6       4613.83       4679.42       130.92 o                         
   3  15   6       6317.08       6128.79       168.54 o                         
   5  15   6       1498.62       1697.11       105.29 o                         
   7  15   6       6786.83       7530.70       226.71 o                         
   9  15   6         75.82         89.43        94.89 o                         
   0  16   6        751.24        877.20       103.04 o                         
   2  16   6      10223.92       9959.67       220.60 o                         
   4  16   6         63.94        109.95        77.40 o                         
   6  16   6       1153.00       1125.62       132.14 o                         
   8  16   6       2266.61       2575.63       146.43 o                         
   1  17   6       1000.65       1104.98        94.70 o                         
   3  17   6       2007.73       1765.69       115.68 o                         
   5  17   6       1728.74       1476.05       117.04 o                         
   7  17   6         44.98         35.53        90.55 o                         
   0  18   6       2628.95       2957.95       220.29 o                         
   2  18   6       1590.40       1677.55       121.54 o                         
   4  18   6       2863.26       2925.49       161.02 o                         
   1  19   6      10692.57      10934.27       317.55 o                         
   3  19   6       1808.53       1952.64       146.45 o                         
   1   1   7        475.81        592.81        32.02 o                         
   3   1   7       4262.78       4709.22       106.34 o                         
   5   1   7       4620.63       4299.15        80.33 o                         
   7   1   7      17428.00      17220.62       255.09 o                         
   9   1   7       8324.83       8136.95       154.28 o                         
  11   1   7       5000.84       4920.59       123.59 o                         
  13   1   7        328.81        192.59        56.42 o                         
  15   1   7        169.38        142.01       124.29 o                         
   0   2   7     107683.37     105913.08      1596.81 o                         
   2   2   7       5351.94       5371.17        82.03 o                         
   4   2   7      75896.48      75427.34       954.22 o                         
   6   2   7      11615.75      11582.28       166.80 o                         
   8   2   7      11975.57      12037.07       289.95 o                         
  10   2   7      23804.13      23258.65       394.91 o                         
  12   2   7        377.65        435.78        69.99 o                         
  14   2   7      13864.81      13734.39       288.10 o                         
   1   3   7       1379.04       1524.96        41.30 o                         
   3   3   7        302.52        402.58        26.77 o                         
   5   3   7       4131.32       4265.62        78.30 o                         
   7   3   7        852.62        875.36        53.07 o                         
   9   3   7       6435.77       6461.67       163.89 o                         
  11   3   7        388.03        438.46        64.65 o                         
  13   3   7        706.05        692.19        78.36 o                         
  15   3   7        476.43        541.88        90.41 o                         
   0   4   7      54846.96      52749.82       830.67 o                         
   2   4   7      17214.13      17094.89       213.11 o                         
   4   4   7      61190.84      59624.18       788.19 o                         
   6   4   7       7188.67       7075.44       146.06 o                         
   8   4   7      20819.26      20506.20       345.42 o                         
  10   4   7      17345.96      17504.89       315.48 o                         
  12   4   7        486.35        599.54        69.74 o                         
  14   4   7      13935.80      13941.11       373.11 o                         
   1   5   7      15535.73      16386.52       199.66 o                         
   3   5   7        224.81        471.93        46.36 o                         
   5   5   7      38996.33      38938.14       555.27 o                         
   7   5   7       2395.47       2333.67        78.71 o                         
   9   5   7      15160.97      15099.11       278.13 o                         
  11   5   7        141.64        206.66        64.65 o                         
  13   5   7       1847.26       2046.06       103.18 o                         
  15   5   7       1190.15       1278.61        96.43 o                         
   0   6   7       3048.19       3329.12       102.13 o                         
   2   6   7        633.05        733.20        37.46 o                         
   4   6   7       7805.86       7845.71       146.55 o                         
   6   6   7       2242.59       2301.96        77.87 o                         
   8   6   7       2002.84       2162.19        86.43 o                         
  10   6   7       1372.74       1411.57        85.13 o                         
  12   6   7       1622.24       1841.05       100.71 o                         
  14   6   7       3913.13       4005.66       149.99 o                         
   1   7   7       7909.76       7466.30       131.18 o                         
   3   7   7        462.24        605.78        40.27 o                         
   5   7   7       5357.33       5365.09       115.94 o                         
   7   7   7       4760.28       4685.89       118.72 o                         
   9   7   7        393.11        401.24        57.79 o                         
  11   7   7       5254.58       5591.59       153.26 o                         
  13   7   7         35.46        -29.89        66.70 o                         
   0   8   7      68260.50      69448.83      1306.10 o                         
   2   8   7       1744.12       1814.96        68.08 o                         
   4   8   7      22557.81      21308.78       309.47 o                         
   6   8   7       7490.01       8119.88       212.63 o                         
   8   8   7        204.95        207.54        50.32 o                         
  10   8   7      13170.26      13145.08       285.60 o                         
  12   8   7         54.17         32.90        75.00 o                         
  14   8   7       4810.84       4765.80       188.63 o                         
   1   9   7        650.47        859.63        55.21 o                         
   3   9   7       3924.10       4090.48        99.97 o                         
   5   9   7       2062.24       2239.37       108.41 o                         
   7   9   7        476.96        470.20        67.86 o                         
   9   9   7      11561.72      11201.59       258.14 o                         
  11   9   7       1120.36       1268.83        92.93 o                         
  13   9   7       1988.30       1740.31       137.61 o                         
   0  10   7        425.15        558.14        77.95 o                         
   2  10   7      16259.62      15869.58       258.35 o                         
   4  10   7       6670.38       6560.13       142.82 o                         
   6  10   7        744.38        857.57        77.29 o                         
   8  10   7      10294.38      10481.75       264.15 o                         
  10  10   7        844.01        980.77        85.66 o                         
  12  10   7        863.86        955.89       100.62 o                         
   1  11   7      12421.92      12661.65       226.89 o                         
   3  11   7        455.58        584.98        56.66 o                         
   5  11   7      27728.63      27184.34       473.09 o                         
   7  11   7        384.40        282.49        69.99 o                         
   9  11   7       7206.43       7105.40       188.36 o                         
  11  11   7       1201.23       1414.35       110.54 o                         
  13  11   7        717.29        603.16       105.68 o                         
   0  12   7       4857.81       5005.57       206.85 o                         
   2  12   7       1888.72       2131.41        86.41 o                         
   4  12   7      10555.10      10750.43       206.38 o                         
   6  12   7         16.43         55.78        59.91 o                         
   8  12   7       4907.04       4922.99       161.67 o                         
  10  12   7       3044.76       2942.13       146.24 o                         
  12  12   7         80.17         -1.64        97.30 o                         
   1  13   7       5232.07       5156.70       130.46 o                         
   3  13   7        139.85        249.06        63.48 o                         
   5  13   7       7355.31       7460.61       182.63 o                         
   7  13   7        555.29        749.87        77.39 o                         
   9  13   7        630.24        501.68        89.34 o                         
  11  13   7       1961.38       2138.68       131.90 o                         
   0  14   7      16816.38      17331.09       429.81 o                         
   2  14   7         69.29        145.36        72.46 o                         
   4  14   7       6094.78       5703.56       161.79 o                         
   6  14   7       2921.33       3284.41       174.96 o                         
   8  14   7        272.63        215.11        86.98 o                         
  10  14   7       4212.14       4111.41       341.45 o                         
   1  15   7       1286.24       1343.74        82.94 o                         
   3  15   7        880.00       1026.88        89.35 o                         
   5  15   7       3180.91       3337.98       140.97 o                         
   7  15   7        149.10        223.68        92.99 o                         
   9  15   7       5217.79       5030.48       201.37 o                         
   0  16   7        233.61        259.14        92.58 o                         
   2  16   7       2479.91       2529.97       113.68 o                         
   4  16   7        803.66        962.63        98.56 o                         
   6  16   7        361.76        492.16        95.57 o                         
   8  16   7       1508.49       1329.17       123.47 o                         
   1  17   7        601.13        651.17        83.13 o                         
   3  17   7         65.28         67.96        78.61 o                         
   5  17   7       1793.45       1852.07       135.68 o                         
   7  17   7        157.16        234.58        95.45 o                         
   0  18   7       4969.13       5069.12       604.27 o                         
   2  18   7         57.20         60.48        95.09 o                         
   4  18   7       3517.71       3375.71       156.43 o                         
   1  19   7       2277.53       2028.37       149.20 o                         
   0   0   8     124593.59     145384.84      2883.66 o                         
   2   0   8       7043.21       7817.28       469.01 o                         
   4   0   8      78233.42      77072.59      1556.55 o                         
   6   0   8       7596.39       8820.18       206.25 o                         
   8   0   8      22740.23      22932.93       438.28 o                         
  10   0   8      21996.37      20565.40       436.16 o                         
  12   0   8         73.80        142.17        69.70 o                         
  14   0   8      24503.84      24710.47       660.02 o                         
   1   1   8      51429.80      49896.96       873.76 o                         
   3   1   8       2045.97       2442.65        73.68 o                         
   5   1   8      75428.79      74266.52       944.15 o                         
   7   1   8       1316.84       1514.13        60.64 o                         
   9   1   8       5073.02       4884.94       106.75 o                         
  11   1   8      11396.53      11117.28       209.79 o                         
  13   1   8        575.43        667.37        74.61 o                         
  15   1   8       2062.59       2157.65       115.56 o                         
   0   2   8      45754.18      44092.66       714.58 o                         
   2   2   8      22532.02      22299.80       360.44 o                         
   4   2   8        268.14        317.98        31.10 o                         
   6   2   8       6410.25       6325.47       115.80 o                         
   8   2   8       7448.46       7010.99       123.10 o                         
  10   2   8       3852.48       3801.37       121.07 o                         
  12   2   8         18.45        119.63        59.66 o                         
  14   2   8         10.97          9.91        64.49 o                         
   1   3   8      13742.39      14526.90       202.49 o                         
   3   3   8       1258.61        982.78        44.32 o                         
   5   3   8      24475.32      25020.49       350.29 o                         
   7   3   8       1583.34       1539.03        71.59 o                         
   9   3   8      29155.05      28892.24       520.58 o                         
  11   3   8       1565.74       1777.52        94.82 o                         
  13   3   8       5084.64       5296.13       161.74 o                         
  15   3   8       2536.83       2429.85       130.37 o                         
   0   4   8      25292.34      25211.21       493.29 o                         
   2   4   8      57687.32      55729.62       714.39 o                         
   4   4   8        923.19       1050.81        47.01 o                         
   6   4   8        432.80        535.53        54.48 o                         
   8   4   8      18954.92      18359.20       324.27 o                         
  10   4   8       1394.26       1637.96        91.12 o                         
  12   4   8       2613.73       2660.28       112.77 o                         
  14   4   8         16.47         37.92        68.62 o                         
   1   5   8       7722.40       7595.83       117.55 o                         
   3   5   8      10352.71       9290.01       192.59 o                         
   5   5   8      21326.77      20650.26       328.08 o                         
   7   5   8       1938.52       1994.52        79.59 o                         
   9   5   8        670.16        757.05        66.70 o                         
  11   5   8       1174.32       1322.08        88.07 o                         
  13   5   8        104.11         80.76        70.55 o                         
  15   5   8        207.88        259.83        91.25 o                         
   0   6   8      15900.55      18077.09       331.36 o                         
   2   6   8       6780.19       7171.45       127.55 o                         
   4   6   8       7906.30       7761.15       135.72 o                         
   6   6   8       1063.47        972.99        57.17 o                         
   8   6   8        411.65        481.36        61.98 o                         
  10   6   8       2032.99       2235.06       114.82 o                         
  12   6   8       2830.11       2840.78       116.29 o                         
  14   6   8       5817.53       6029.71       191.20 o                         
   1   7   8      59569.65      57827.18       775.17 o                         
   3   7   8        524.14        616.19        43.51 o                         
   5   7   8      94160.47      92719.62      1441.79 o                         
   7   7   8       1205.61       1386.50        77.99 o                         
   9   7   8      23727.58      23310.04       401.14 o                         
  11   7   8       7536.52       7705.16       191.35 o                         
  13   7   8       3740.59       3569.12       158.86 o                         
   0   8   8        114.87        210.59        60.83 o                         
   2   8   8      15588.98      15044.57       241.85 o                         
   4   8   8       1276.93       1279.64        56.20 o                         
   6   8   8       2073.74       2068.65        87.40 o                         
   8   8   8       5287.40       5019.69       138.82 o                         
  10   8   8         71.23        234.50        67.35 o                         
  12   8   8       2082.14       2042.67       111.44 o                         
  14   8   8        305.11        281.18       103.17 o                         
   1   9   8      40181.43      39752.79       594.59 o                         
   3   9   8       8397.90       7748.09       147.26 o                         
   5   9   8      57413.99      56868.67       911.02 o                         
   7   9   8       2064.21       2288.98       108.85 o                         
   9   9   8      30789.79      29118.97       539.32 o                         
  11   9   8       2365.85       2433.44       118.47 o                         
  13   9   8       7341.55       7428.90       231.23 o                         
   0  10   8      39332.46      40159.64       939.06 o                         
   2  10   8       3214.30       3255.40       102.00 o                         
   4  10   8      12970.38      12714.18       206.47 o                         
   6  10   8       2102.60       2276.87       116.52 o                         
   8  10   8        136.16        166.64        72.13 o                         
  10  10   8       7371.12       7248.09       195.87 o                         
  12  10   8        412.19        415.81        99.17 o                         
   1  11   8       1317.84       1393.34        71.18 o                         
   3  11   8       5171.30       5188.37       130.73 o                         
   5  11   8        597.46        584.25        75.04 o                         
   7  11   8       1202.48       1266.20       124.73 o                         
   9  11   8       1532.30       1661.84       115.07 o                         
  11  11   8        312.01        396.58        89.34 o                         
   0  12   8       5038.90       5442.20       195.12 o                         
   2  12   8      22724.37      23095.70       398.22 o                         
   4  12   8         25.90         65.44        49.69 o                         
   6  12   8       1201.90       1249.87        94.81 o                         
   8  12   8       4648.32       4855.13       178.59 o                         
  10  12   8        341.64        140.67        84.57 o                         
  12  12   8       2778.70       2748.42       167.74 o                         
   1  13   8        693.97        803.93        69.22 o                         
   3  13   8        870.68       1031.35        86.19 o                         
   5  13   8       5190.16       5088.45       144.73 o                         
   7  13   8       3237.93       3154.66       173.80 o                         
   9  13   8       5670.62       5442.25       210.16 o                         
  11  13   8        949.18       1099.16       110.33 o                         
   0  14   8      19638.46      19573.66       568.64 o                         
   2  14   8          3.22         49.84        53.69 o                         
   4  14   8       4069.25       4176.30       137.17 o                         
   6  14   8       5966.90       5870.42       178.63 o                         
   8  14   8        149.70         77.37        89.19 o                         
  10  14   8       3092.81       2850.64       162.98 o                         
   1  15   8       6417.43       6551.00       162.54 o                         
   3  15   8        362.75        369.02        72.56 o                         
   5  15   8      14270.49      14697.42       345.60 o                         
   7  15   8         76.65         38.98        84.63 o                         
   9  15   8       2524.07       2370.92       141.63 o                         
   0  16   8      19260.89      19054.02       471.72 o                         
   2  16   8       3220.56       3347.43       155.41 o                         
   4  16   8      18157.34      18277.99       362.57 o                         
   6  16   8       2555.31       2660.43       158.80 o                         
   8  16   8       6614.97       7182.98       348.87 o                         
   1  17   8       3683.78       3688.49       151.77 o                         
   3  17   8       1000.80       1039.87        97.95 o                         
   5  17   8       8081.22       8130.64       251.38 o                         
   0  18   8       1664.00       1676.99       251.22 o                         
   2  18   8       2160.13       2382.72       144.37 o                         
   4  18   8          0.38        -83.95        86.83 o                         
   1   1   9     204128.02     207355.86      3623.09 o                         
   3   1   9      83082.07      80541.56      1064.74 o                         
   5   1   9     199555.42     195780.48      2528.65 o                         
   7   1   9      41421.96      40309.82       551.83 o                         
   9   1   9      89878.76      85717.41      1182.10 o                         
  11   1   9      24796.50      23972.92       427.31 o                         
  13   1   9      24633.24      23719.84       428.56 o                         
  15   1   9      13925.12      14159.65       306.76 o                         
   0   2   9       8032.99       7436.39       197.67 o                         
   2   2   9      20044.32      19910.23       278.99 o                         
   4   2   9        314.00        572.99        39.26 o                         
   6   2   9       1319.43       1270.97        58.85 o                         
   8   2   9       2615.01       2443.91        68.92 o                         
  10   2   9        514.41        525.76        61.37 o                         
  12   2   9       3464.47       3677.06       126.81 o                         
  14   2   9       1213.04       1154.18        95.63 o                         
   1   3   9       1688.78       1709.88        50.59 o                         
   3   3   9       9711.40      10148.89       172.41 o                         
   5   3   9         73.96         67.50        34.29 o                         
   7   3   9       5333.27       5178.71       111.59 o                         
   9   3   9        425.50        504.85        53.53 o                         
  11   3   9       1294.63       1275.60       107.38 o                         
  13   3   9        511.57        629.63        75.00 o                         
  15   3   9        160.17        286.84       110.67 o                         
   0   4   9      17390.47      16388.13       301.89 o                         
   2   4   9     130908.01     130085.54      1633.15 o                         
   4   4   9      31994.14      30934.06       413.99 o                         
   6   4   9      43339.46      42092.68       620.28 o                         
   8   4   9      35184.67      35683.86       542.70 o                         
  10   4   9       8349.66       8337.85       185.73 o                         
  12   4   9      19152.82      19159.91       367.60 o                         
  14   4   9       1082.84       1327.89       115.82 o                         
   1   5   9       4287.04       3843.22        84.57 o                         
   3   5   9       2912.49       3034.02        71.98 o                         
   5   5   9      15613.75      15535.11       229.57 o                         
   7   5   9       3486.65       3344.10       121.43 o                         
   9   5   9       6753.88       6800.35       160.90 o                         
  11   5   9        177.63        172.37        62.13 o                         
  13   5   9        999.64       1169.11        92.89 o                         
   0   6   9      20157.68      20147.12       453.06 o                         
   2   6   9        210.06        274.30        36.15 o                         
   4   6   9       8018.48       7667.18       137.46 o                         
   6   6   9       4356.33       4480.97       111.32 o                         
   8   6   9       1486.25       1425.79        77.94 o                         
  10   6   9       4559.04       4748.14       140.86 o                         
  12   6   9        468.54        398.20        74.13 o                         
  14   6   9       2694.89       2662.76       145.00 o                         
   1   7   9      57661.52      54762.78       797.25 o                         
   3   7   9      29498.59      26959.12       385.48 o                         
   5   7   9      56651.13      56029.88       787.55 o                         
   7   7   9      13960.67      13358.07       240.27 o                         
   9   7   9      28943.18      28917.96       486.84 o                         
  11   7   9       6794.38       7094.65       178.14 o                         
  13   7   9       8371.93       8653.79       224.04 o                         
   0   8   9     131541.94     128274.00      2566.91 o                         
   2   8   9      12100.95      12299.68       208.87 o                         
   4   8   9      70383.36      69137.59      1044.75 o                         
   6   8   9      30208.49      29901.00       540.24 o                         
   8   8   9      14985.30      14886.69       264.29 o                         
  10   8   9      29200.79      28908.88       486.59 o                         
  12   8   9       2467.38       2826.83       139.92 o                         
   1   9   9      14499.44      14773.57       256.99 o                         
   3   9   9       3499.35       3544.58       103.72 o                         
   5   9   9      17848.74      17800.11       312.95 o                         
   7   9   9       1845.58       1893.04       104.24 o                         
   9   9   9       7679.25       7357.62       230.44 o                         
  11   9   9       1298.86       1482.11       100.96 o                         
  13   9   9       2279.49       2186.21       132.34 o                         
   0  10   9       4499.33       4204.77       185.15 o                         
   2  10   9       9354.05       8966.54       194.86 o                         
   4  10   9       3345.71       3281.66       105.63 o                         
   6  10   9       5499.50       5396.34       159.24 o                         
   8  10   9       1994.20       2085.28       121.41 o                         
  10  10   9       1241.33       1395.87        98.19 o                         
  12  10   9       1239.33       1174.95       105.41 o                         
   1  11   9        946.64       1059.70        71.79 o                         
   3  11   9       4679.44       4671.10       124.83 o                         
   5  11   9       8434.76       7951.22       276.69 o                         
   7  11   9       5026.65       5293.01       195.85 o                         
   9  11   9       3795.43       3316.22       164.63 o                         
  11  11   9        336.43        388.71       122.98 o                         
   0  12   9         46.03        -24.77        79.17 o                         
   2  12   9      13540.64      13782.93       249.82 o                         
   4  12   9       1027.63       1129.03        73.96 o                         
   6  12   9       2879.32       2943.15       175.27 o                         
   8  12   9       2716.49       2824.20       130.39 o                         
  10  12   9        152.96         79.18       125.22 o                         
   1  13   9       5930.71       5544.74       172.56 o                         
   3  13   9       6747.28       6936.25       184.98 o                         
   5  13   9       4291.25       4143.58       172.01 o                         
   7  13   9       3063.16       3178.07       174.28 o                         
   9  13   9       3033.36       2964.08       146.86 o                         
  11  13   9        859.75        824.51       118.34 o                         
   0  14   9       6658.28       6630.31       230.76 o                         
   2  14   9       2283.92       2438.95       120.18 o                         
   4  14   9       2246.49       2484.76       118.09 o                         
   6  14   9         29.93        -24.25        70.21 o                         
   8  14   9         34.67         49.26        94.61 o                         
  10  14   9       1179.51       1251.98       115.43 o                         
   1  15   9      15665.52      15184.40       292.63 o                         
   3  15   9       4106.62       3863.28       140.42 o                         
   5  15   9      21174.06      20230.54       702.19 o                         
   7  15   9       1818.71       1739.30       127.56 o                         
   9  15   9      10610.51      10249.96       386.61 o                         
   0  16   9      12617.65      12079.21       342.19 o                         
   2  16   9       8497.71       8245.36       257.99 o                         
   4  16   9       8512.08       8047.87       312.53 o                         
   6  16   9       7811.73       7313.52       260.81 o                         
   1  17   9       9054.40       8790.41       285.17 o                         
   3  17   9       4022.85       4041.07       183.01 o                         
   5  17   9      11234.97      11220.97       292.75 o                         
   0  18   9       9809.28       9814.96       956.02 o                         
   2  18   9         18.93        -61.34       102.11 o                         
   0   0  10     403047.59     426864.09     10259.36 o                         
   2   0  10      11366.83      13201.13       561.05 o                         
   4   0  10     172690.30     173832.05      4080.45 o                         
   6   0  10      84618.95      82770.52      1698.83 o                         
   8   0  10      16543.28      16618.88       360.15 o                         
  10   0  10      75065.25      72137.68      1371.47 o                         
  12   0  10       5851.92       5769.00       229.46 o                         
  14   0  10      19133.94      18608.03       528.57 o                         
   1   1  10      28828.08      29045.47       607.12 o                         
   3   1  10      73650.40      70711.16      1156.05 o                         
   5   1  10      22742.51      23062.12       521.72 o                         
   7   1  10       9235.61       9040.97       163.77 o                         
   9   1  10      47040.55      45636.30       627.08 o                         
  11   1  10        159.41        175.59        51.60 o                         
  13   1  10      11695.33      11832.36       238.91 o                         
  15   1  10       3584.35       3245.75       162.66 o                         
   0   2  10      13550.62      11314.24       240.15 o                         
   2   2  10        818.75        961.88        46.87 o                         
   4   2  10        439.29        490.82        40.26 o                         
   6   2  10       8643.55       8219.84       162.08 o                         
   8   2  10       3588.35       3585.56        96.04 o                         
  10   2  10        113.68        118.12        47.79 o                         
  12   2  10        864.30        805.99        76.75 o                         
  14   2  10       2757.79       2598.26       160.25 o                         
   1   3  10        765.83        710.85        35.97 o                         
   3   3  10      33995.49      32358.26       743.80 o                         
   5   3  10      22765.30      22518.15       356.30 o                         
   7   3  10      23371.37      22388.36       313.15 o                         
   9   3  10       2143.66       2428.72        94.98 o                         
  11   3  10        308.15        280.83        59.67 o                         
  13   3  10        195.38        276.57        66.57 o                         
   0   4  10      28919.82      27193.84       513.31 o                         
   2   4  10      56638.38      56716.87      1018.33 o                         
   4   4  10       7063.62       6964.58       186.40 o                         
   6   4  10      55534.80      54510.55       734.61 o                         
   8   4  10       6816.24       6561.68       144.32 o                         
  10   4  10       4417.06       4634.33       147.82 o                         
  12   4  10      18441.04      18164.89       353.11 o                         
  14   4  10        495.51        557.51        93.57 o                         
   1   5  10         69.72         89.14        31.83 o                         
   3   5  10       8834.89       8593.05       148.38 o                         
   5   5  10        274.58        352.13        33.84 o                         
   7   5  10        888.68        997.72        67.99 o                         
   9   5  10       2028.79       2204.38        87.25 o                         
  11   5  10        377.34        414.14        65.64 o                         
  13   5  10        644.37        671.09        81.64 o                         
   0   6  10      22775.43      21138.44       590.24 o                         
   2   6  10       5869.85       5039.95       107.25 o                         
   4   6  10       6490.13       6456.70       149.21 o                         
   6   6  10        746.60        855.04        60.00 o                         
   8   6  10        679.56        690.47        59.65 o                         
  10   6  10       4504.60       4587.71       138.32 o                         
  12   6  10        708.59        705.68        89.37 o                         
  14   6  10       1158.72       1332.81       134.96 o                         
   1   7  10      72309.74      69995.52      1008.04 o                         
   3   7  10      49382.38      48006.12       678.27 o                         
   5   7  10      84092.88      83322.46      1200.28 o                         
   7   7  10      10634.00      10605.73       223.49 o                         
   9   7  10      64850.61      63547.97      1027.62 o                         
  11   7  10       5410.89       5114.36       162.41 o                         
  13   7  10      14310.77      14371.39       357.09 o                         
   0   8  10      17976.67      16868.62       418.97 o                         
   2   8  10       3647.05       3828.05       111.26 o                         
   4   8  10      10220.76       9733.52       203.05 o                         
   6   8  10       6129.52       6042.78       167.58 o                         
   8   8  10       2243.13       2325.79       123.46 o                         
  10   8  10       4573.72       4744.86       180.57 o                         
  12   8  10        925.40       1033.70        94.18 o                         
   1   9  10      45948.17      44440.05       696.38 o                         
   3   9  10      26929.76      26039.92       427.20 o                         
   5   9  10      50418.53      47893.43       747.97 o                         
   7   9  10      11649.63      11322.78       248.77 o                         
   9   9  10      27704.38      27040.61       548.91 o                         
  11   9  10       8588.08       8645.51       225.28 o                         
  13   9  10       6995.09       7110.53       234.92 o                         
   0  10  10      12073.46      11532.51       315.82 o                         
   2  10  10       1516.38       1586.71        80.09 o                         
   4  10  10       6762.68       6404.73       152.81 o                         
   6  10  10         86.60        105.98        50.40 o                         
   8  10  10        171.70        250.67        69.24 o                         
  10  10  10       3575.25       3697.23       154.30 o                         
  12  10  10        510.64        511.25       107.35 o                         
   1  11  10       7631.11       7289.27       183.78 o                         
   3  11  10       7499.43       7328.46       160.76 o                         
   5  11  10       2888.74       2668.00       107.29 o                         
   7  11  10      10062.20       9594.29       224.96 o                         
   9  11  10        418.06        524.37       103.95 o                         
  11  11  10       3612.27       3784.89       185.78 o                         
   0  12  10       6406.37       6189.01       217.47 o                         
   2  12  10      12216.75      11826.12       259.37 o                         
   4  12  10       3612.86       3386.23       126.98 o                         
   6  12  10       9082.78       9206.32       222.55 o                         
   8  12  10       3189.70       3111.66       145.79 o                         
  10  12  10       1177.37       1037.54       130.61 o                         
   1  13  10        263.96        314.11        66.63 o                         
   3  13  10       6279.60       6052.99       192.78 o                         
   5  13  10        832.80        821.68        92.96 o                         
   7  13  10       4470.77       4428.28       163.72 o                         
   9  13  10         57.89        181.39        98.47 o                         
   0  14  10       4757.04       4299.67       218.74 o                         
   2  14  10       3494.02       3455.54       165.32 o                         
   4  14  10       8793.08       7921.15       263.91 o                         
   6  14  10        866.04        901.01       100.09 o                         
   8  14  10       4021.79       4137.21       254.17 o                         
   1  15  10       3622.02       3402.80       184.45 o                         
   3  15  10       6137.31       5907.21       227.22 o                         
   5  15  10       3015.22       3133.55       190.74 o                         
   7  15  10       1256.76       1248.18       114.16 o                         
   0  16  10      46830.27      46463.22      1238.17 o                         
   2  16  10       9520.25       9281.50       227.21 o                         
   4  16  10      24263.90      23630.42       570.34 o                         
   6  16  10      19355.15      18930.05       562.03 o                         
   1  17  10       1556.39       1496.18       214.91 o                         
   3  17  10       4533.96       4471.36       219.73 o                         
   5  17  10       1571.55       1160.20       122.30 o                         
   0  18  10        835.83        539.10       149.74 o                         
   2  18  10         31.66        -28.98       102.69 o                         
   1   1  11      26040.38      27504.45       427.60 o                         
   3   1  11       1883.03       2269.94        97.92 o                         
   5   1  11      49898.46      48878.50       795.97 o                         
   7   1  11         52.32         67.68        54.97 o                         
   9   1  11      23893.72      23717.58       346.80 o                         
  11   1  11       1348.53       1364.61        82.36 o                         
  13   1  11       2618.20       2533.55       147.33 o                         
   0   2  11      43315.60      40831.64       737.85 o                         
   2   2  11       3342.51       3337.88        91.08 o                         
   4   2  11      38510.97      39128.45       643.11 o                         
   6   2  11       4123.31       3992.88       130.62 o                         
   8   2  11       7391.96       7034.93       151.75 o                         
  10   2  11      14887.20      15077.37       350.15 o                         
  12   2  11         29.78         79.45        59.00 o                         
  14   2  11      10293.91      10595.86       310.48 o                         
   1   3  11         92.15         89.97        32.28 o                         
   3   3  11       3335.20       3456.24       117.14 o                         
   5   3  11       1552.38       1551.59        68.17 o                         
   7   3  11       1583.83       1555.32        64.60 o                         
   9   3  11          0.08         93.48        51.61 o                         
  11   3  11         14.04         79.55        59.10 o                         
  13   3  11        269.99        257.79        80.67 o                         
   0   4  11      21299.47      19518.43       381.92 o                         
   2   4  11      22287.79      22451.85       394.67 o                         
   4   4  11       2801.88       2836.78        86.86 o                         
   6   4  11         40.87        156.09        42.47 o                         
   8   4  11       3461.24       3373.65       108.86 o                         
  10   4  11       3774.46       4065.03       155.27 o                         
  12   4  11       2490.48       2731.24       126.09 o                         
  14   4  11       1212.23       1040.82       136.40 o                         
   1   5  11       5652.88       5422.22       108.09 o                         
   3   5  11       5959.36       5820.35       112.52 o                         
   5   5  11         90.18        123.90        40.93 o                         
   7   5  11      19101.28      18941.56       332.98 o                         
   9   5  11       3230.36       3520.07       138.08 o                         
  11   5  11       7899.19       8010.54       188.12 o                         
  13   5  11         38.14         51.56        85.49 o                         
   0   6  11      11044.70      11084.93       301.41 o                         
   2   6  11       1857.74       1691.28        75.38 o                         
   4   6  11       1759.99       2061.19        76.06 o                         
   6   6  11       1782.11       1785.79        98.77 o                         
   8   6  11        400.11        475.66        85.80 o                         
  10   6  11       3059.94       2949.43       126.05 o                         
  12   6  11          6.38         -1.06        83.79 o                         
   1   7  11       6371.29       6316.47       140.54 o                         
   3   7  11       3383.85       3291.57       115.18 o                         
   5   7  11      19797.03      18835.46       285.91 o                         
   7   7  11       1795.11       1847.49        91.87 o                         
   9   7  11       2840.77       3157.09       129.84 o                         
  11   7  11        511.59        540.12        74.56 o                         
  13   7  11         14.71         -7.00        89.10 o                         
   0   8  11      99591.15      99212.24      2203.87 o                         
   2   8  11      38660.90      37319.53       623.95 o                         
   4   8  11      99382.59      95697.09      1316.73 o                         
   6   8  11      22478.47      21435.08       363.42 o                         
   8   8  11      38057.91      38936.98       631.41 o                         
  10   8  11      34518.81      34274.07       635.74 o                         
  12   8  11       2319.57       2397.29       221.28 o                         
   1   9  11      19082.21      18437.59       313.14 o                         
   3   9  11       2319.12       2449.59        95.93 o                         
   5   9  11      27188.76      26289.48       444.06 o                         
   7   9  11       1597.51       1869.31        99.63 o                         
   9   9  11       7406.04       7368.56       184.78 o                         
  11   9  11       4291.74       4275.96       201.95 o                         
   0  10  11      17551.51      16982.52       532.46 o                         
   2  10  11       1006.84       1234.90        75.39 o                         
   4  10  11       3319.86       3148.22        98.60 o                         
   6  10  11       3701.78       3466.99       145.32 o                         
   8  10  11        103.28         94.07        65.69 o                         
  10  10  11       3570.53       3522.96       140.03 o                         
  12  10  11        122.52        203.14       101.27 o                         
   1  11  11       3444.92       3245.39       114.87 o                         
   3  11  11       5314.32       5103.80       138.38 o                         
   5  11  11         37.58         32.36        64.28 o                         
   7  11  11      13376.71      13240.86       294.99 o                         
   9  11  11       2401.88       2518.85       122.04 o                         
  11  11  11       5980.84       6255.83       240.28 o                         
   0  12  11        104.92        171.43       100.66 o                         
   2  12  11      17044.96      16264.84       362.03 o                         
   4  12  11       1075.95       1201.10        77.61 o                         
   6  12  11       2015.08       1998.91       124.65 o                         
   8  12  11       5528.43       5593.25       192.38 o                         
  10  12  11         35.04        -61.89        99.10 o                         
   1  13  11          7.13         43.25        61.69 o                         
   3  13  11       4387.10       4589.35       134.62 o                         
   5  13  11        770.34        609.01        91.40 o                         
   7  13  11       1397.13       1656.57       115.55 o                         
   9  13  11        299.58        342.79       108.19 o                         
   0  14  11      13020.78      12657.17       377.24 o                         
   2  14  11       1511.48       1550.39        97.45 o                         
   4  14  11      12550.80      12054.89       396.98 o                         
   6  14  11       1136.67        995.03        96.57 o                         
   8  14  11       4037.78       4265.79       242.95 o                         
   1  15  11      19354.73      18908.25       382.10 o                         
   3  15  11       5170.50       5157.42       202.51 o                         
   5  15  11      26953.65      26033.21       774.58 o                         
   7  15  11       2082.02       2134.10       141.54 o                         
   0  16  11        268.94        383.57       183.56 o                         
   2  16  11       1281.01       1479.32       104.99 o                         
   4  16  11        169.59        148.78        94.62 o                         
   6  16  11         17.52        383.43        99.77 o                         
   1  17  11       1066.86       1101.98       115.15 o                         
   3  17  11        298.76        192.14        97.51 o                         
   0   0  12     100688.23     107589.57      2638.54 o                         
   2   0  12      33724.52      34055.39       813.88 o                         
   4   0  12      78305.61      72126.04      3097.86 o                         
   6   0  12      24636.81      23142.07       938.26 o                         
   8   0  12      32526.41      32035.31       789.45 o                         
  10   0  12      26105.77      26333.33       625.01 o                         
  12   0  12       3345.92       3393.80       199.82 o                         
  14   0  12      18761.77      18638.54       697.23 o                         
   1   1  12       1062.89       1030.88        41.67 o                         
   3   1  12       3496.98       2995.10       163.82 o                         
   5   1  12       3656.25       3705.22       206.89 o                         
   7   1  12        421.42        527.86        72.43 o                         
   9   1  12         24.06         37.46        56.80 o                         
  11   1  12        211.23        238.08        49.35 o                         
  13   1  12         21.77         -9.10        92.22 o                         
   0   2  12      19177.40      18334.16       362.74 o                         
   2   2  12        528.46        464.63        55.66 o                         
   4   2  12       5234.49       5834.06       160.81 o                         
   6   2  12       6729.11       6551.64       199.73 o                         
   8   2  12        564.68        621.94        58.75 o                         
  10   2  12       3270.17       3362.88       129.74 o                         
  12   2  12       1115.37       1099.94        92.57 o                         
  14   2  12        722.63        552.71       111.63 o                         
   1   3  12       2581.90       2377.95        82.36 o                         
   3   3  12       6287.82       6230.49       136.68 o                         
   5   3  12         92.21         79.79        40.82 o                         
   7   3  12       9924.27       9899.13       181.33 o                         
   9   3  12       1167.94       1088.19        75.80 o                         
  11   3  12       5390.24       5189.54       161.77 o                         
  13   3  12        107.88         30.95        82.45 o                         
   0   4  12      32472.13      30542.77       608.76 o                         
   2   4  12         20.80         85.67        50.58 o                         
   4   4  12       8158.92       8173.26       172.67 o                         
   6   4  12       7636.95       7257.48       150.30 o                         
   8   4  12        402.05        609.54        61.79 o                         
  10   4  12       5564.28       5692.57       180.85 o                         
  12   4  12        527.02        584.32        92.37 o                         
  14   4  12       2055.30       2128.93       141.82 o                         
   1   5  12       1143.15       1204.51        59.61 o                         
   3   5  12       8122.72       8037.92       165.35 o                         
   5   5  12         19.51         26.75        45.64 o                         
   7   5  12       3870.46       3880.08       131.05 o                         
   9   5  12        572.03        485.49        94.88 o                         
  11   5  12        485.57        480.91        90.43 o                         
  13   5  12        377.57        370.94       101.39 o                         
   0   6  12      59364.70      59393.25      1140.31 o                         
   2   6  12      20346.22      20423.59       332.77 o                         
   4   6  12      46632.11      48022.90       658.01 o                         
   6   6  12      16011.75      16103.54       315.69 o                         
   8   6  12      20552.39      20802.28       448.91 o                         
  10   6  12      15096.96      14758.82       328.05 o                         
  12   6  12       3045.88       3028.28       164.09 o                         
   1   7  12       6774.79       6721.41       143.51 o                         
   3   7  12        621.75        471.34        53.09 o                         
   5   7  12      15322.92      15098.11       275.88 o                         
   7   7  12        302.30        310.10        59.30 o                         
   9   7  12       4638.01       4532.09       149.53 o                         
  11   7  12        264.59        154.20        85.11 o                         
  13   7  12        837.22        674.47       114.97 o                         
   0   8  12       4859.14       4900.87       197.45 o                         
   2   8  12       1232.73       1255.15        78.99 o                         
   4   8  12       3142.59       3238.97        92.73 o                         
   6   8  12       1585.44       1871.76        83.52 o                         
   8   8  12        931.17       1075.62        78.35 o                         
  10   8  12       1232.30       1318.14       100.98 o                         
  12   8  12        351.67        284.57        93.03 o                         
   1   9  12       1044.48       1118.80        83.24 o                         
   3   9  12       5351.77       5390.91       188.52 o                         
   5   9  12         32.68         63.35        47.17 o                         
   7   9  12       5395.05       5682.51       163.83 o                         
   9   9  12        252.30        451.96        69.92 o                         
  11   9  12       2106.19       2245.41       165.20 o                         
   0  10  12      20443.80      19597.39       470.35 o                         
   2  10  12         64.14         84.04        54.87 o                         
   4  10  12       9573.88       9140.25       213.87 o                         
   6  10  12       1932.40       2070.47       102.23 o                         
   8  10  12       1272.82       1362.73        89.80 o                         
  10  10  12       4402.61       4176.36       214.54 o                         
   1  11  12       6129.36       5697.90       151.53 o                         
   3  11  12       1568.72       1745.08        93.40 o                         
   5  11  12       6674.83       6102.92       163.90 o                         
   7  11  12       1744.59       1930.77       122.47 o                         
   9  11  12       2120.17       2300.80       129.46 o                         
  11  11  12       1389.66       1393.84       138.49 o                         
   0  12  12      21591.60      20648.83       547.65 o                         
   2  12  12       1429.16       1394.42        86.94 o                         
   4  12  12      11776.42      11592.92       235.64 o                         
   6  12  12       4814.94       4853.02       164.36 o                         
   8  12  12       2872.65       2978.41       135.25 o                         
  10  12  12       4802.79       4872.78       207.00 o                         
   1  13  12       3106.02       3170.20       133.91 o                         
   3  13  12        451.65        460.13        78.25 o                         
   5  13  12       6462.29       5900.82       188.96 o                         
   7  13  12         75.19        123.41        82.13 o                         
   9  13  12       5822.66       5765.32       220.78 o                         
   0  14  12       1434.55       1320.25       137.21 o                         
   2  14  12       4168.37       4055.99       134.55 o                         
   4  14  12         31.38         82.28        92.05 o                         
   6  14  12         37.26        126.20        86.98 o                         
   8  14  12       1038.08       1255.06       137.28 o                         
   1  15  12        198.26        385.66        88.51 o                         
   3  15  12       2573.80       2730.60       132.74 o                         
   5  15  12         93.25        236.37       100.51 o                         
   7  15  12       1583.48       1708.83       139.80 o                         
   0  16  12       6130.84       5800.77       331.39 o                         
   2  16  12        286.00        348.41       106.23 o                         
   4  16  12       5446.76       5590.48       201.75 o                         
   1  17  12       5697.72       5828.73       297.49 o                         
   1   1  13       2070.29       2304.87        77.33 o                         
   3   1  13      21177.84      19866.45       369.74 o                         
   5   1  13        667.12        590.77        74.94 o                         
   7   1  13      17838.75      16972.40       348.33 o                         
   9   1  13        365.47        208.16        73.94 o                         
  11   1  13       4525.12       4770.61       158.82 o                         
  13   1  13        129.57        197.59       121.83 o                         
   0   2  13      87979.96      88313.54      1654.24 o                         
   2   2  13         13.90         20.72        40.21 o                         
   4   2  13      30395.66      30327.98       556.33 o                         
   6   2  13      15138.48      14580.17       315.36 o                         
   8   2  13       2402.76       2719.78       107.19 o                         
  10   2  13      15742.12      15708.92       410.85 o                         
  12   2  13        698.08        751.98        97.23 o                         
   1   3  13       2778.55       2703.80        93.38 o                         
   3   3  13       2920.95       3251.42       120.12 o                         
   5   3  13       3692.64       3732.06       136.98 o                         
   7   3  13        179.53        244.36        63.34 o                         
   9   3  13       5813.34       5848.90       233.93 o                         
  11   3  13          7.99         25.95        72.17 o                         
  13   3  13       1481.14       1317.38       132.56 o                         
   0   4  13      54179.60      51374.00      1073.18 o                         
   2   4  13      16457.35      16425.11       286.87 o                         
   4   4  13      44794.14      45149.89       711.83 o                         
   6   4  13      12271.63      12278.04       238.58 o                         
   8   4  13      18233.27      17601.18       377.91 o                         
  10   4  13      15583.54      14704.80       383.56 o                         
  12   4  13       1501.21       1574.77       118.93 o                         
   1   5  13      30636.53      30767.39       486.94 o                         
   3   5  13        531.10        406.76        58.56 o                         
   5   5  13      56335.96      56432.05       959.47 o                         
   7   5  13         65.40         94.54        55.51 o                         
   9   5  13      10333.50      10238.40       243.80 o                         
  11   5  13       4061.14       3996.67       190.58 o                         
  13   5  13       1939.39       1853.38       136.69 o                         
   0   6  13         42.32         33.44        72.24 o                         
   2   6  13        260.70        297.96        58.21 o                         
   4   6  13       1598.89       1785.41        90.07 o                         
   6   6  13       2099.52       2369.87        91.12 o                         
   8   6  13        976.72       1163.74       111.69 o                         
  10   6  13         39.54         46.11        77.40 o                         
  12   6  13       1016.11        961.12       131.97 o                         
   1   7  13       4014.66       4081.30       133.43 o                         
   3   7  13        192.73        175.15        45.58 o                         
   5   7  13       3110.43       3422.22       129.28 o                         
   7   7  13       2634.55       2972.12       167.66 o                         
   9   7  13        500.93        616.39        97.72 o                         
  11   7  13       3470.70       3792.96       193.72 o                         
   0   8  13      31649.27      31565.16       704.85 o                         
   2   8  13      17299.46      17500.22       346.66 o                         
   4   8  13       1338.46       1492.17        72.89 o                         
   6   8  13       2798.20       2781.62       113.83 o                         
   8   8  13       4837.44       5374.36       169.76 o                         
  10   8  13       3749.59       3900.49       171.71 o                         
  12   8  13        357.98        284.04       103.96 o                         
   1   9  13         25.62         40.36        58.54 o                         
   3   9  13        988.05       1151.93        76.17 o                         
   5   9  13         10.39        154.83        52.38 o                         
   7   9  13        301.46        190.20        63.98 o                         
   9   9  13       3561.55       3795.68       151.32 o                         
  11   9  13       1426.72       1353.92       114.99 o                         
   0  10  13        531.83        535.13        97.63 o                         
   2  10  13       5803.90       5447.61       153.62 o                         
   4  10  13       2134.76       2407.54       106.33 o                         
   6  10  13        195.39        340.87        70.51 o                         
   8  10  13       4752.52       4923.50       169.66 o                         
  10  10  13         76.48        163.10        96.59 o                         
   1  11  13      15209.97      14616.49       283.24 o                         
   3  11  13        948.42       1003.92        86.33 o                         
   5  11  13      30313.71      31126.07       552.45 o                         
   7  11  13         24.75        -39.40        69.37 o                         
   9  11  13       3663.81       4145.77       183.90 o                         
   0  12  13       7168.58       6731.65       239.59 o                         
   2  12  13       6661.00       6773.62       239.28 o                         
   4  12  13      10693.93      10443.41       251.91 o                         
   6  12  13       1748.05       1650.73       108.00 o                         
   8  12  13       7546.89       7535.88       226.65 o                         
   1  13  13       2246.04       2104.65       112.78 o                         
   3  13  13        396.52        401.55        72.93 o                         
   5  13  13       3479.29       3237.44       142.08 o                         
   7  13  13        189.17        130.76        91.28 o                         
   0  14  13      19987.26      20452.87       509.38 o                         
   2  14  13         11.14         65.16        67.10 o                         
   4  14  13       5312.97       5348.84       263.66 o                         
   6  14  13       5583.79       5960.02       212.46 o                         
   1  15  13        132.86        278.19        83.70 o                         
   3  15  13         91.82         94.26        96.35 o                         
   5  15  13        443.83        635.84       122.40 o                         
   0  16  13         88.82         55.14       123.02 o                         
   2  16  13       1955.99       2027.34       202.11 o                         
   4  16  13       1121.45       1393.74       115.59 o                         
   0   0  14       6824.48       7051.47       238.78 o                         
   2   0  14      76064.58      74668.95      1892.77 o                         
   4   0  14       8394.91       8215.12       284.09 o                         
   6   0  14      31226.94      30144.13       837.02 o                         
   8   0  14      17452.97      15815.53       947.84 o                         
  10   0  14       2180.34       2526.93       172.05 o                         
  12   0  14      15998.26      15317.85       526.27 o                         
   1   1  14         92.09        136.19        36.40 o                         
   3   1  14       4131.82       4214.57       140.39 o                         
   5   1  14       1599.18       1688.81       105.85 o                         
   7   1  14       4042.96       3628.25       149.66 o                         
   9   1  14        566.00        554.73        90.58 o                         
  11   1  14        122.60        165.15        94.15 o                         
  13   1  14         12.25       -100.39       100.77 o                         
   0   2  14       1405.91       1666.18        89.64 o                         
   2   2  14       3292.67       3448.87        99.84 o                         
   4   2  14         75.75         25.91        72.44 o                         
   6   2  14         83.71         55.95        67.30 o                         
   8   2  14       1068.72       1022.19       106.36 o                         
  10   2  14        201.28        232.56        84.55 o                         
  12   2  14        727.41        706.45       104.23 o                         
   1   3  14      77344.64      77507.06      1092.90 o                         
   3   3  14      41716.98      40514.75       855.11 o                         
   5   3  14      89786.02      89143.45      1830.69 o                         
   7   3  14      12753.72      13174.44       263.09 o                         
   9   3  14      53836.09      53378.68       999.84 o                         
  11   3  14       8270.07       8225.61       248.50 o                         
  13   3  14      12290.23      12452.36       342.53 o                         
   0   4  14      75102.13      72057.51      1750.96 o                         
   2   4  14      11577.52      11637.74       235.91 o                         
   4   4  14      47547.34      47727.23       718.87 o                         
   6   4  14      20834.06      20793.81       331.70 o                         
   8   4  14      10417.72      10653.85       265.80 o                         
  10   4  14      22039.08      21295.12       513.16 o                         
  12   4  14       2137.64       2113.08       176.25 o                         
   1   5  14       3966.11       4073.74       121.35 o                         
   3   5  14        275.38        398.45        61.44 o                         
   5   5  14       6427.68       6635.81       150.79 o                         
   7   5  14        289.73        135.87        60.21 o                         
   9   5  14       2017.44       1889.92       110.94 o                         
  11   5  14       1018.32        904.35       107.14 o                         
   0   6  14       6747.04       7115.50       230.95 o                         
   2   6  14       1552.84       1606.93        73.15 o                         
   4   6  14       4619.15       4752.34       145.31 o                         
   6   6  14         24.50        158.98        56.30 o                         
   8   6  14        185.37        185.30        75.62 o                         
  10   6  14       2412.36       2169.92       120.68 o                         
  12   6  14        455.93        579.17       100.99 o                         
   1   7  14       1517.15       1728.02        82.32 o                         
   3   7  14      12108.95      12243.85       235.42 o                         
   5   7  14        746.76        911.29        72.52 o                         
   7   7  14      12799.39      12505.16       279.38 o                         
   9   7  14        334.35        315.97        80.79 o                         
  11   7  14       1793.65       1859.85       156.68 o                         
   0   8  14        393.12        503.90        94.76 o                         
   2   8  14        226.45        180.13        59.57 o                         
   4   8  14          0.56         36.40        47.10 o                         
   6   8  14         49.17        120.15        79.87 o                         
   8   8  14        123.91        220.40        81.18 o                         
  10   8  14         27.13        102.27        82.10 o                         
   1   9  14         27.64         33.45        58.32 o                         
   3   9  14       1329.52       1641.43        94.22 o                         
   5   9  14       1520.06       1630.87        85.71 o                         
   7   9  14       2506.98       2627.06       141.76 o                         
   9   9  14       1240.30       1438.90       114.74 o                         
  11   9  14        429.97        353.99       106.80 o                         
   0  10  14      15056.06      14736.63       434.78 o                         
   2  10  14         31.62         93.62        62.79 o                         
   4  10  14       8786.76       8627.30       200.12 o                         
   6  10  14       1377.59       1382.87        88.21 o                         
   8  10  14        771.91        888.89       104.28 o                         
  10  10  14       5108.79       4880.13       226.61 o                         
   1  11  14       1903.46       1989.50       100.66 o                         
   3  11  14       1404.01       1550.45        90.62 o                         
   5  11  14       2300.83       2292.75       129.02 o                         
   7  11  14        513.84        541.43        97.23 o                         
   9  11  14       1608.86       1500.82       128.24 o                         
   0  12  14      12943.03      13035.29       390.56 o                         
   2  12  14        560.40        453.52        75.73 o                         
   4  12  14       7213.39       7129.94       173.09 o                         
   6  12  14       2622.52       2611.14       198.82 o                         
   8  12  14       1233.47       1163.19       129.15 o                         
   1  13  14      17522.29      17307.58       328.97 o                         
   3  13  14       9375.96       9296.09       285.70 o                         
   5  13  14      20906.27      20977.64       430.56 o                         
   7  13  14       3438.29       3162.28       168.00 o                         
   0  14  14       2224.93       2128.57       148.27 o                         
   2  14  14         13.57          4.50        74.72 o                         
   4  14  14       1293.64       1600.66       128.79 o                         
   6  14  14        316.82        337.46       113.32 o                         
   1  15  14        532.98        551.40        90.13 o                         
   3  15  14        127.85        192.02        87.74 o                         
   5  15  14       1729.77       2133.92       194.00 o                         
   0  16  14        425.64        456.10       136.81 o                         
   2  16  14       5194.01       5553.25       215.80 o                         
   1   1  15        556.80        703.31        44.78 o                         
   3   1  15        106.81        195.30        67.97 o                         
   5   1  15       3010.49       3064.09       130.23 o                         
   7   1  15        910.40        705.56        96.36 o                         
   9   1  15       2347.11       2279.23       130.11 o                         
  11   1  15         43.94        155.12        91.68 o                         
  13   1  15        181.03        167.42       117.46 o                         
   0   2  15        116.63        109.20        53.59 o                         
   2   2  15        410.69        432.76        79.09 o                         
   4   2  15       1000.20        940.98       135.36 o                         
   6   2  15       1593.65       1526.16       118.84 o                         
   8   2  15        400.02        346.88        79.97 o                         
  10   2  15        335.95        363.96        93.21 o                         
  12   2  15        690.02        605.77       151.45 o                         
   1   3  15       3536.60       3859.26       144.90 o                         
   3   3  15         28.78         37.08        68.25 o                         
   5   3  15       5379.79       5428.51       172.91 o                         
   7   3  15        410.79        499.38        86.12 o                         
   9   3  15        731.95        851.20       105.39 o                         
  11   3  15       1622.39       1840.59       130.19 o                         
   0   4  15      28064.66      28634.18       590.93 o                         
   2   4  15        341.76        288.69        71.89 o                         
   4   4  15      11887.16      12151.49       295.73 o                         
   6   4  15       6158.94       6295.45       187.38 o                         
   8   4  15       1082.01       1226.08       113.62 o                         
  10   4  15       6223.61       5872.75       204.54 o                         
  12   4  15        466.97        490.86       103.77 o                         
   1   5  15      56758.09      56167.37       834.27 o                         
   3   5  15      76615.02      78137.40      1140.93 o                         
   5   5  15      47414.25      46445.20       703.32 o                         
   7   5  15      23967.05      24638.30       455.90 o                         
   9   5  15      49454.16      48409.37       927.56 o                         
  11   5  15       6868.80       6870.14       350.99 o                         
   0   6  15       8866.57       9177.02       372.07 o                         
   2   6  15        257.64        321.35        75.00 o                         
   4   6  15       1089.75       1241.06        88.94 o                         
   6   6  15       2622.85       3011.86       120.25 o                         
   8   6  15        287.98        185.39        79.51 o                         
  10   6  15       1564.10       1618.08       122.24 o                         
  12   6  15         55.56        102.55       142.74 o                         
   1   7  15       4395.63       4631.30       141.81 o                         
   3   7  15        550.00        875.97        84.24 o                         
   5   7  15       9940.25      10512.52       245.84 o                         
   7   7  15          2.02         29.99        75.82 o                         
   9   7  15       1438.01       1679.13       122.31 o                         
  11   7  15       1106.10       1191.56       166.75 o                         
   0   8  15      24889.83      24810.28       581.99 o                         
   2   8  15      26982.94      27730.30       479.62 o                         
   4   8  15       8055.06       8373.75       211.26 o                         
   6   8  15      32463.44      33709.57       652.04 o                         
   8   8  15       4856.81       4642.75       172.47 o                         
  10   8  15       4347.37       4459.44       205.89 o                         
   1   9  15       1233.37       1392.61       104.09 o                         
   3   9  15      10837.41      11238.87       252.37 o                         
   5   9  15         60.02         45.98        70.75 o                         
   7   9  15       4455.59       4606.41       171.10 o                         
   9   9  15        750.64        748.63       116.63 o                         
   0  10  15        231.23        348.66       108.80 o                         
   2  10  15       8402.75       8680.53       242.21 o                         
   4  10  15       1518.05       1574.19        92.61 o                         
   6  10  15        308.88        372.08        91.74 o                         
   8  10  15       3869.69       3856.59       166.53 o                         
  10  10  15        358.03        267.57       128.31 o                         
   1  11  15      29399.63      29519.57       487.02 o                         
   3  11  15      34068.96      34265.98       653.64 o                         
   5  11  15      28360.44      28079.77       538.29 o                         
   7  11  15       8707.60       8521.68       257.80 o                         
   9  11  15      31461.21      32895.42       687.72 o                         
   0  12  15      50036.69      49837.98      1180.37 o                         
   2  12  15      11065.29      11122.89       231.60 o                         
   4  12  15      28042.39      28551.86       520.66 o                         
   6  12  15      19863.84      20373.36       450.02 o                         
   8  12  15       7505.46       7548.86       254.42 o                         
   1  13  15       3060.69       3200.77       130.19 o                         
   3  13  15        100.59         78.82        73.30 o                         
   5  13  15       3765.36       3701.98       175.53 o                         
   7  13  15        898.45        874.27       125.14 o                         
   0  14  15         12.83         20.11       118.76 o                         
   2  14  15        517.94        749.86        98.40 o                         
   4  14  15        627.16        951.12       116.81 o                         
   1  15  15       2214.80       2390.71       123.34 o                         
   3  15  15       8822.51       9120.99       296.50 o                         
   0   0  16       6189.72       6149.79       217.74 o                         
   2   0  16      56654.65      56267.17      1301.71 o                         
   4   0  16       1970.65       1879.77       169.49 o                         
   6   0  16       2373.58       2223.60       187.86 o                         
   8   0  16      17261.64      15643.88       704.16 o                         
  10   0  16        229.33       -119.86       193.55 o                         
  12   0  16       5898.50       5732.54       411.23 o                         
   1   1  16        220.74        314.55        46.06 o                         
   3   1  16        584.63        634.20        77.54 o                         
   5   1  16         79.53         83.02        72.44 o                         
   7   1  16        447.14        339.82        81.82 o                         
   9   1  16       2731.10       2666.29       206.54 o                         
  11   1  16       1570.73       1197.76       130.19 o                         
   0   2  16        645.73        691.88        69.03 o                         
   2   2  16        349.38        368.06        68.04 o                         
   4   2  16        490.78        641.37        80.66 o                         
   6   2  16       1395.51       1556.77       105.65 o                         
   8   2  16       1288.19       1232.97       106.35 o                         
  10   2  16         23.86        -77.80        93.62 o                         
  12   2  16        346.80        167.37       121.82 o                         
   1   3  16      59787.83      61282.94       868.27 o                         
   3   3  16       5967.77       6170.92       196.86 o                         
   5   3  16      83144.68      80641.12      1637.73 o                         
   7   3  16       5108.15       5052.94       172.40 o                         
   9   3  16      24610.70      24365.24       525.22 o                         
  11   3  16      10160.87       9682.07       309.73 o                         
   0   4  16      19213.92      19225.63       421.37 o                         
   2   4  16       7112.81       7423.98       204.41 o                         
   4   4  16      20002.68      19851.25       386.75 o                         
   6   4  16       3387.70       3354.52       148.55 o                         
   8   4  16       9758.01       9954.63       244.05 o                         
  10   4  16       6095.33       6090.92       213.55 o                         
  12   4  16        355.13        255.45       118.67 o                         
   1   5  16        350.77        464.33        52.89 o                         
   3   5  16       2870.23       2769.20       118.21 o                         
   5   5  16        137.69        195.85        65.24 o                         
   7   5  16        400.27        280.20        83.69 o                         
   9   5  16       1889.44       2081.71       140.02 o                         
  11   5  16         11.51        -45.53       102.21 o                         
   0   6  16       8769.01       8926.74       242.25 o                         
   2   6  16       7100.25       7252.31       196.01 o                         
   4   6  16        775.20       1107.75        89.01 o                         
   6   6  16        190.54        135.84        66.13 o                         
   8   6  16       1238.02       1126.08       113.49 o                         
  10   6  16       1649.17       1435.12       136.14 o                         
   1   7  16         67.69        125.71        65.30 o                         
   3   7  16       1809.35       2110.47       115.49 o                         
   5   7  16        749.19       1003.50       103.88 o                         
   7   7  16       3108.43       3083.36       134.59 o                         
   9   7  16       1548.21       1768.63       152.61 o                         
  11   7  16       1200.05       1393.03       146.74 o                         
   0   8  16        650.31        389.71       100.57 o                         
   2   8  16          9.64        104.87        60.29 o                         
   4   8  16         94.34        128.19        75.98 o                         
   6   8  16        360.41        287.14        85.18 o                         
   8   8  16          2.83         79.20        99.85 o                         
  10   8  16        115.05        200.80       119.29 o                         
   1   9  16       2888.10       3044.83       118.15 o                         
   3   9  16         11.58         28.68        64.97 o                         
   5   9  16       6405.43       6655.14       182.79 o                         
   7   9  16         61.50        -37.85        89.76 o                         
   9   9  16       2745.64       2582.25       173.71 o                         
   0  10  16      13441.65      13105.88       405.29 o                         
   2  10  16        145.81        163.11        65.78 o                         
   4  10  16       6590.75       6624.75       184.64 o                         
   6  10  16       2204.92       1996.36       148.70 o                         
   8  10  16       1123.52       1328.07       131.20 o                         
   1  11  16        321.36        298.80        79.40 o                         
   3  11  16        150.65        283.38        76.54 o                         
   5  11  16        466.53        322.26       149.96 o                         
   7  11  16         31.54        -55.20        96.11 o                         
   0  12  16       3143.04       3801.45       192.09 o                         
   2  12  16         29.33         44.23        71.21 o                         
   4  12  16       2452.67       2551.11       135.51 o                         
   6  12  16        230.63        210.39       121.87 o                         
   1  13  16       7772.91       7744.94       219.58 o                         
   3  13  16       1110.27       1163.75       118.08 o                         
   5  13  16      10953.30      11251.74       310.93 o                         
   0  14  16        862.09        705.83       151.34 o                         
   2  14  16        532.79        716.24       118.54 o                         
   4  14  16       1230.38       1168.23       134.66 o                         
   1   1  17       2195.21       2224.27       120.96 o                         
   3   1  17        563.24        704.59        79.57 o                         
   5   1  17       6695.04       6523.55       190.80 o                         
   7   1  17        732.00        812.24        91.51 o                         
   9   1  17       3210.04       2969.77       161.86 o                         
  11   1  17         20.80       -119.04       126.55 o                         
   0   2  17      27719.82      27745.20       599.12 o                         
   2   2  17         75.59        158.87        65.88 o                         
   4   2  17      11146.09      11397.56       284.91 o                         
   6   2  17       4524.38       4485.57       178.19 o                         
   8   2  17       1689.35       1842.69       175.02 o                         
  10   2  17       5020.40       4651.85       205.87 o                         
   1   3  17         85.35        150.74        57.91 o                         
   3   3  17         93.44         92.40        70.94 o                         
   5   3  17        559.44        482.99        84.13 o                         
   7   3  17        283.51        218.57        86.70 o                         
   9   3  17        499.08        382.36       100.82 o                         
  11   3  17         66.11        -32.01       117.55 o                         
   0   4  17      12626.58      13419.95       314.10 o                         
   2   4  17        274.63        362.47        69.36 o                         
   4   4  17       7308.85       7327.84       232.78 o                         
   6   4  17       1702.31       1716.13       148.07 o                         
   8   4  17       1492.65       1584.16       137.92 o                         
  10   4  17       3395.90       3425.07       230.13 o                         
   1   5  17       3294.52       3303.28       141.38 o                         
   3   5  17        918.45       1138.00        91.66 o                         
   5   5  17       8500.87       8372.75       225.39 o                         
   7   5  17        349.52        198.85        95.32 o                         
   9   5  17       2277.87       2081.79       137.88 o                         
  11   5  17         89.49        -79.37       101.83 o                         
   0   6  17       3007.91       3053.97       170.09 o                         
   2   6  17         17.57        -57.29        74.83 o                         
   4   6  17       1983.84       2173.67       118.80 o                         
   6   6  17         87.90        102.55        84.31 o                         
   8   6  17        373.05        552.35       104.37 o                         
  10   6  17        733.49        569.83       175.57 o                         
   1   7  17        204.54        389.51        69.60 o                         
   3   7  17        325.75        391.75        97.57 o                         
   5   7  17          0.12        131.79        77.35 o                         
   7   7  17        853.36        815.26       106.11 o                         
   9   7  17        217.88        191.43       100.98 o                         
   0   8  17      22304.68      22632.37       595.63 o                         
   2   8  17         32.51        105.14        79.46 o                         
   4   8  17       7502.51       7463.48       196.38 o                         
   6   8  17       4839.98       5066.38       172.80 o                         
   8   8  17        726.27        571.90       111.20 o                         
   1   9  17       1120.85       1003.87        82.38 o                         
   3   9  17        278.89        242.59        81.03 o                         
   5   9  17       2028.08       2002.04       122.46 o                         
   7   9  17         18.37        107.42        97.88 o                         
   9   9  17       1896.19       1569.19       176.83 o                         
   0  10  17       1074.90       1245.27       148.51 o                         
   2  10  17       2327.42       2272.64       121.68 o                         
   4  10  17       2166.38       2251.75       120.54 o                         
   6  10  17        565.67        584.66       116.44 o                         
   8  10  17       1568.32       1221.14       146.00 o                         
   1  11  17       3247.47       3210.25       126.15 o                         
   3  11  17         43.22         56.65        82.04 o                         
   5  11  17       6484.25       6543.32       204.91 o                         
   7  11  17         28.35          3.51       150.33 o                         
   0  12  17       2383.06       2228.29       200.54 o                         
   2  12  17         72.27         86.61        87.26 o                         
   4  12  17       1463.76       1321.56       118.81 o                         
   6  12  17        332.31         78.38       114.89 o                         
   1  13  17        914.91       1155.19       104.31 o                         
   3  13  17        140.91        253.93       108.47 o                         
   0  14  17       3186.89       3478.08       224.76 o                         
   2  14  17         33.25        112.36       175.09 o                         
   0   0  18      40795.95      41083.33      1063.43 o                         
   2   0  18      47065.11      46695.72      1131.07 o                         
   4   0  18      56037.50      56108.78      1319.38 o                         
   6   0  18      16982.05      16923.76       517.79 o                         
   8   0  18      34477.54      34291.82       871.85 o                         
  10   0  18      18132.32      17325.55      1161.81 o                         
   1   1  18       2737.83       2725.11       107.76 o                         
   3   1  18       1574.81       1724.85       125.95 o                         
   5   1  18       6460.33       6592.38       199.53 o                         
   7   1  18         17.42        -67.62        88.59 o                         
   9   1  18         18.61        -14.20       108.83 o                         
  11   1  18       1684.58       1853.42       224.38 o                         
   0   2  18      19492.01      19660.38       407.74 o                         
   2   2  18        277.93        310.55        72.18 o                         
   4   2  18       4341.76       4364.45       156.73 o                         
   6   2  18       8636.83       8631.63       227.78 o                         
   8   2  18        106.99         64.22        95.22 o                         
  10   2  18       4068.79       4110.20       200.06 o                         
   1   3  18       6840.20       6724.18       184.10 o                         
   3   3  18       1702.87       1913.21       154.89 o                         
   5   3  18       4018.81       3796.92       193.35 o                         
   7   3  18       5927.03       5591.73       204.56 o                         
   9   3  18        126.84        292.37       106.02 o                         
   0   4  18       4295.56       4293.62       230.64 o                         
   2   4  18       4127.49       4313.26       179.23 o                         
   4   4  18         18.66         48.69        76.29 o                         
   6   4  18        598.77        465.20       116.61 o                         
   8   4  18       1939.64       1787.05       178.57 o                         
  10   4  18        787.57        593.97       112.93 o                         
   1   5  18        931.43        836.77        83.94 o                         
   3   5  18       9196.97       9264.73       270.71 o                         
   5   5  18         30.99         51.22        92.23 o                         
   7   5  18       3441.65       3723.98       179.76 o                         
   9   5  18       1363.00       1578.10       187.87 o                         
   0   6  18       8611.14       8845.78       310.54 o                         
   2   6  18       6248.86       6506.44       217.62 o                         
   4   6  18      11977.78      11600.83       327.29 o                         
   6   6  18       1998.18       2099.65       128.11 o                         
   8   6  18       6918.10       7020.01       232.62 o                         
   1   7  18       9328.76       8983.42       307.58 o                         
   3   7  18        846.08        973.10        92.24 o                         
   5   7  18      14936.59      14395.97       401.20 o                         
   7   7  18        581.35        266.97       127.82 o                         
   9   7  18       4762.74       4442.09       238.86 o                         
   0   8  18       2145.94       2269.95       187.93 o                         
   2   8  18         15.17         81.61        78.09 o                         
   4   8  18        548.91        892.06        96.83 o                         
   6   8  18        572.81        619.35       107.53 o                         
   8   8  18         22.38        193.54       103.88 o                         
   1   9  18       1335.20       1099.15       100.09 o                         
   3   9  18        362.06        289.20        89.45 o                         
   5   9  18       2481.11       2565.52       146.80 o                         
   7   9  18         22.36         54.37       110.59 o                         
   0  10  18       8305.14       8303.55       349.48 o                         
   2  10  18        201.12        172.90        86.72 o                         
   4  10  18       5388.34       5387.04       215.10 o                         
   6  10  18       1210.28       1299.70       131.70 o                         
   1  11  18        623.97        784.63       105.97 o                         
   3  11  18         42.77         22.54        90.38 o                         
   5  11  18        941.63        695.09       115.22 o                         
   0  12  18       4058.47       4708.18       435.37 o                         
   2  12  18        111.68          4.69        88.79 o                         
   4  12  18       1256.75       1494.55       158.25 o                         
   1  13  18        115.22        170.65       106.32 o                         
   1   1  19      10934.36      10892.18       250.68 o                         
   3   1  19       4662.62       4803.21       157.23 o                         
   5   1  19      15975.91      16305.75       337.54 o                         
   7   1  19        891.20        858.03       101.23 o                         
   9   1  19      10621.88      10899.11       306.40 o                         
   0   2  19      13989.03      13871.32       416.97 o                         
   2   2  19        552.30        683.67        78.82 o                         
   4   2  19       9520.40      10076.27       284.83 o                         
   6   2  19       2262.19       2372.07       125.48 o                         
   8   2  19       1329.68       1344.33       121.77 o                         
  10   2  19       5311.70       5145.21       292.54 o                         
   1   3  19        444.30        448.58        69.10 o                         
   3   3  19        283.37        326.57        85.01 o                         
   5   3  19        183.64        242.10        85.75 o                         
   7   3  19        699.54        661.57       103.18 o                         
   9   3  19          4.26        -39.05       109.99 o                         
   0   4  19         35.60         78.36       153.76 o                         
   2   4  19       3732.93       4103.55       148.59 o                         
   4   4  19         41.05         34.05        77.37 o                         
   6   4  19       1399.53       1410.45       111.58 o                         
   8   4  19        374.11        471.24       152.40 o                         
   1   5  19       2592.30       3046.32       120.41 o                         
   3   5  19       8977.33       9489.48       240.24 o                         
   5   5  19         55.74         92.07        88.22 o                         
   7   5  19       8667.16       8316.42       324.41 o                         
   9   5  19         35.58        185.93       111.05 o                         
   0   6  19        366.64        306.22       119.37 o                         
   2   6  19        364.10        476.96        87.38 o                         
   4   6  19       1230.44       1141.79       106.98 o                         
   6   6  19         12.26        261.35       100.56 o                         
   8   6  19        789.00        745.35       115.28 o                         
   1   7  19        587.88        638.76        91.06 o                         
   3   7  19        363.44        465.51        94.57 o                         
   5   7  19       1133.76       1344.51       115.53 o                         
   7   7  19         18.40        207.22       105.80 o                         
   0   8  19      56212.70      55516.28      1512.66 o                         
   2   8  19      13929.60      13189.44       352.57 o                         
   4   8  19      36775.54      35952.97       868.42 o                         
   6   8  19      20292.24      19510.43       437.01 o                         
   1   9  19       5004.93       4651.29       224.94 o                         
   3   9  19       7297.34       7252.67       204.50 o                         
   5   9  19       4221.77       4361.07       187.04 o                         
   7   9  19       2149.73       1949.41       140.84 o                         
   0  10  19       1450.68       1209.12       164.15 o                         
   2  10  19       1056.78        879.79       103.71 o                         
   4  10  19       1948.69       2015.67       149.08 o                         
   6  10  19        416.17        198.75       116.76 o                         
   1  11  19        733.65        802.14       128.82 o                         
   3  11  19       5730.33       5682.44       276.60 o                         
   0  12  19       3415.43       3489.31       386.18 o                         
   2  12  19       3578.44       3358.40       183.27 o                         
   0   0  20      61671.96      59957.85      2234.97 o                         
   2   0  20       6530.18       6253.27       254.10 o                         
   4   0  20      28607.17      29595.14       754.98 o                         
   6   0  20      19869.99      19662.58       558.55 o                         
   8   0  20       6643.34       6436.84       284.77 o                         
   1   1  20       5226.07       4770.55       156.47 o                         
   3   1  20      10290.72      10921.47       264.31 o                         
   5   1  20       4000.96       4041.26       152.22 o                         
   7   1  20       2198.43       2029.63       122.72 o                         
   9   1  20       7681.96       8424.29       279.53 o                         
   0   2  20        681.77        728.47       104.25 o                         
   2   2  20        286.35        225.14        73.80 o                         
   4   2  20        210.21        127.84        78.82 o                         
   6   2  20        627.26        838.28       118.92 o                         
   8   2  20        892.28        858.11       119.22 o                         
   1   3  20         49.93        167.24        72.60 o                         
   3   3  20       5466.03       5062.40       166.22 o                         
   5   3  20       1592.57       1629.65       110.26 o                         
   7   3  20       2525.32       2291.57       151.61 o                         
   9   3  20         80.02        294.92       142.60 o                         
   0   4  20       3604.10       3816.01       211.10 o                         
   2   4  20       7019.63       7576.33       204.30 o                         
   4   4  20       1302.89       1529.43       108.06 o                         
   6   4  20       6998.55       7137.36       231.99 o                         
   8   4  20        858.02        758.02       116.72 o                         
   1   5  20          2.15        152.34        78.69 o                         
   3   5  20        938.03       1119.77       101.78 o                         
   5   5  20        105.47        117.90        92.76 o                         
   7   5  20         65.45        282.60       102.38 o                         
   0   6  20       4982.75       4759.58       327.19 o                         
   2   6  20         43.82        149.73        86.52 o                         
   4   6  20       1619.53       1632.33       119.67 o                         
   6   6  20        834.81        881.64       119.80 o                         
   1   7  20      14365.51      14844.31       354.09 o                         
   3   7  20      10113.61      10428.30       263.20 o                         
   5   7  20      15167.92      13802.94       484.91 o                         
   7   7  20       3928.91       3358.57       169.26 o                         
   0   8  20       2430.11       2609.37       198.26 o                         
   2   8  20        372.55        525.17       109.77 o                         
   4   8  20       1188.65        980.95       111.96 o                         
   6   8  20        851.26        845.76       193.04 o                         
   1   9  20       7441.97       7752.46       342.26 o                         
   3   9  20       5227.14       4925.30       212.42 o                         
   5   9  20       7314.84       7502.54       391.90 o                         
   0  10  20       2010.67       1947.32       237.36 o                         
   2  10  20         64.55         30.75       109.31 o                         
   4  10  20        947.84       1213.94       143.98 o                         
   1  11  20        782.68        940.53       122.83 o                         
   1   1  21      14309.52      14641.11       385.92 o                         
   3   1  21       4838.76       4638.96       158.56 o                         
   5   1  21      16039.86      17091.73       350.41 o                         
   7   1  21       3771.27       3868.14       188.31 o                         
   0   2  21        643.24        488.82       203.77 o                         
   2   2  21        284.72        479.17       113.08 o                         
   4   2  21        259.91        342.49        82.79 o                         
   6   2  21         24.46        230.33        93.87 o                         
   8   2  21         59.68         46.21       102.68 o                         
   1   3  21         80.63        294.88       107.78 o                         
   3   3  21        896.13        847.29        90.69 o                         
   5   3  21        448.28        621.09        94.14 o                         
   7   3  21        120.28        155.18       105.72 o                         
   0   4  21        101.48        374.72       165.91 o                         
   2   4  21       9019.14      10043.00       288.04 o                         
   4   4  21       1264.88       1465.47       106.62 o                         
   6   4  21        677.16        755.37       112.22 o                         
   1   5  21       1229.90       1311.03       118.30 o                         
   3   5  21       1262.37       1363.91       122.69 o                         
   5   5  21       1493.93       1465.99       123.15 o                         
   7   5  21        263.12        455.68       163.81 o                         
   0   6  21       4857.40       5082.50       316.78 o                         
   2   6  21        172.03        235.60       131.84 o                         
   4   6  21        431.05        461.88        97.50 o                         
   6   6  21       1840.62       1772.50       133.35 o                         
   1   7  21       8602.05       9554.09       272.77 o                         
   3   7  21        828.94        679.29       117.49 o                         
   5   7  21      11329.03      12200.87       335.98 o                         
   0   8  21       5106.29       4935.94       384.69 o                         
   2   8  21       2678.81       2591.37       173.57 o                         
   4   8  21       6037.45       5815.78       337.01 o                         
   1   9  21       2755.41       2858.59       185.30 o                         
   3   9  21        114.92        156.15       121.94 o                         
   0   0  22       2686.28       3020.59       334.08 o                         
   2   0  22        676.99        579.88       240.99 o                         
   4   0  22       1204.14       1001.20       222.72 o                         
   6   0  22         57.91       -110.36       125.57 o                         
   1   1  22       1700.23       1643.82       138.76 o                         
   3   1  22        394.55        571.08       120.81 o                         
   5   1  22       2199.03       2434.31       132.05 o                         
   0   2  22         11.19         90.68       157.64 o                         
   2   2  22        841.86        846.96       124.29 o                         
   4   2  22         71.04         88.72       102.71 o                         
   6   2  22         92.53        194.18        94.55 o                         
   1   3  22       4750.67       5358.78       279.54 o                         
   3   3  22       1227.14       1404.14       153.68 o                         
   5   3  22       7624.27       7864.90       219.64 o                         
   0   4  22       2366.82       2143.24       250.36 o                         
   2   4  22         11.08        234.58       123.93 o                         
   4   4  22        968.54        723.25       119.36 o                         
   6   4  22        544.94        598.37       129.60 o                         
   1   5  22       1134.68       1347.74       158.86 o                         
   3   5  22        250.06         44.98       107.25 o                         
   5   5  22       1490.22       1490.97       168.08 o                         
   0   6  22       3360.20       2903.59       330.90 o                         
   2   6  22         27.01        124.38       123.12 o                         
   4   6  22       1828.11       1706.62       148.18 o                         
   1   7  22       1645.40       1741.55       155.44 o                         
   3   7  22        144.99        283.29       119.28 o                         
   0   8  22         68.15        414.04       183.61 o                         
   1   1  23        659.48        614.22       125.47 o                         
   3   1  23        744.10        767.47       139.93 o                         
   5   1  23         78.35        334.58       123.17 o                         
   0   2  23       5943.28       5963.59       691.42 o                         
   2   2  23        486.65        350.66       137.05 o                         
   4   2  23       3969.89       4112.41       214.12 o                         
   1   3  23        507.78        796.77       190.55 o                         
   3   3  23       1161.81       1172.10       150.22 o                         
   0   4  23       4151.84       4187.37       327.41 o                         
   2   4  23       5226.62       5874.83       310.01 o                         
   1   5  23       6040.98       6181.99       458.61 o                         
   3   5  23       1312.69       1170.07       151.86 o                         
   0   6  23         85.25          3.43       172.69 o                         
   0   0  24        150.87        458.51       368.95 o                         
   2   0  24       1204.42       1209.69       192.16 o                         
   1   1  24        273.78        502.45       132.80 o                         
   0   2  24       2069.53       1773.91       213.98 o                         
                                                                                
